# Supplementary material for: Multi-transcriptomics reveals RLMF axis-mediated signaling molecules associated with bovine feed efficiency
Source: Front Vet Sci. 2023 Mar 22;10:1090517. doi: 10.3389/fvets.2023.1090517 (PMC10073569; doi:10.3389/fvets.2023.1090517)
Supplement: Supplementary file 1 [file Table_1.XLSX]

## Sheet: Table S1 Input for Rumen-Liver
Table S1 Input for Rumen-Liver consensus
ENSEMBL	ENTREZID	SYMBOL	SRR7498147	SRR7498148	SRR7498149	SRR7498150	SRR7498151	SRR7498152	SRR7498153	SRR7498154	SRR7498146	SRR7498145	SRR7498144	SRR7498143	SRR7498142	SRR7498141	SRR7498140	SRR7498139
ENSBTAG00000000010	511289	UBL7	15.17	13.99	13.59	18	19.99	18.08	18.15	14.03	25.97	14.66	13.87	16.65	23.05	20.36	24.21	25.79
ENSBTAG00000000012	531278	TTC33	15.06	12.36	13.16	12.54	10.91	13.83	11.91	15.84	11	10.08	14.61	12.13	12.29	14.21	15.9	10.66
ENSBTAG00000000014	281557	TXN2	50.89	56.42	49.03	60.9	87.7	65.24	56.66	49.11	62.49	63.33	59.33	75.63	63.95	62.03	61.1	62.66
ENSBTAG00000000019	539993	SERINC1	131.36	135.36	112.98	139.2	133.9	149.91	93.04	146.9	142.39	141.08	141.63	133.45	136.08	137.74	132.75	113.11
ENSBTAG00000000023	540090	RNF2	14.74	11.95	10.28	12.48	16.15	14.81	12.86	18.19	11.08	12.68	11.32	11.56	10.56	10.33	12.37	10
ENSBTAG00000000024	613923	DYM	16.77	13.43	15.39	19.09	15.83	19.86	16.28	16.2	20.27	13.92	15.51	12.71	15.23	14.48	13.05	12.13
ENSBTAG00000000025	616537	RAB6A	40.76	24.96	28.47	37.37	45.15	37.91	47.67	34.02	37.85	29.75	33.16	26.26	31.21	26.91	30.96	26.63
ENSBTAG00000000050	510741	PSMG3	9.34	11.22	9.72	13.04	14.46	12.49	12.8	7.19	10.54	11.8	11.71	13.05	12.75	14.47	12.94	13.97
ENSBTAG00000000065	512761	CRLS1	43.63	40.52	37.3	45.87	48.74	42.69	37.7	44.67	45.79	49.66	42.64	54.02	42.44	37.71	44.24	40.91
ENSBTAG00000000067	517962	SDF2L1	2.71	6.07	4.29	4.28	11.48	4.79	41.49	2.36	15.38	5.2	5.14	3.63	9.17	6.97	9.01	12.3
ENSBTAG00000000072	516874	TFB2M	15.89	12.87	11.1	14.32	23.46	15.68	11.72	16.33	13.45	21.04	12.88	16.15	13.54	10.55	13.94	12.78
ENSBTAG00000000073	504957	LRPAP1	5.88	8.09	7.87	6.32	8.07	7.07	13.34	5.61	8.18	5.67	7.75	5.92	7.72	8.5	8.96	10.26
ENSBTAG00000000074	615371	NFIA	32.85	20.66	25.33	16.3	15.56	23.68	34.3	40.74	17.25	24.06	20.07	22.65	26.21	19.22	30.98	23.69
ENSBTAG00000000077	510949	ADSL	22.23	20.22	17.63	20.03	25.07	23.68	23.25	18.81	28.3	25.99	24.52	28.4	22.95	23.22	23.68	21.3
ENSBTAG00000000080	540739	GRWD1	9.03	10.47	7.93	8.52	16.17	12.06	13.72	8.1	11.93	16.28	8.46	12.26	10.41	8.68	12.48	12.8
ENSBTAG00000000081	286797	CERT1	56.74	46.79	42.09	40.93	42.33	52.57	45.23	46.27	41.57	36.77	40.76	39.55	38.29	36.65	42.91	38.46
ENSBTAG00000000084	516084	MRPS30	13.8	13.81	13.89	12.64	16.23	14.68	13.19	15.62	15.18	15.34	11.72	16.32	15.01	14.21	16.36	15.89
ENSBTAG00000000087	789567	HSD17B12	52.16	42.11	50.35	43.9	44.3	57.02	37.58	55.4	58.77	78.4	46.21	76.86	57.67	82.17	55.73	40.58
ENSBTAG00000000088	281614	ALCAM	61.95	63	52.27	47.92	48.28	65.8	46.32	68.51	62.62	47.98	54.46	71.1	56.8	60.11	62.17	53.34
ENSBTAG00000000091	282517	NDUFB8	65.57	72.57	61.4	77.18	80.16	77.6	59.52	61.58	88.83	75.89	77.93	91.03	78.35	76.9	75.93	73.56
ENSBTAG00000000092	520864	HIF1AN	14.6	10.42	10.13	10.04	12.3	12.7	15.56	12.42	12.08	12.36	13.9	12.64	14.67	11.19	14.47	12.89
ENSBTAG00000000094	505430	ATPAF1	60.06	52.44	58.55	56.12	64.54	65.28	42.07	59.46	57.11	55.69	58.69	66.83	64.65	59.39	54.35	48.11
ENSBTAG00000000097	512180	EFCAB14	84.6	71.65	62.06	58.72	89.62	89.59	59.9	78.99	60.36	71.39	69.8	75.01	63.99	58.99	87.85	68.73
ENSBTAG00000000098	100138100	SETDB1	7.55	5.52	5.87	5	4.6	6.99	7.5	7.19	6.36	5.91	6.85	5.81	6.48	7.08	7.87	7.04
ENSBTAG00000000099	539223	CERS2	174.47	131.7	146.59	133.51	140.22	153.36	164.38	157.9	171.25	134.93	152.4	150.5	163.41	145.92	156.08	147.39
ENSBTAG00000000103	508825	MRPL23	44.07	73.16	59.69	60.51	67.94	58.43	72.85	38.41	61.09	67.71	66.64	70.82	68.72	86.35	102.8	109.01
ENSBTAG00000000105	533646	RIT1	14.89	13.94	12.49	15.34	12.34	17.88	10.97	17.31	12.71	14.94	14.73	12.66	13.85	13.62	14.4	12.03
ENSBTAG00000000108	530205	KHDC4	17.97	13.06	10.37	16.45	17.9	19.7	16.8	19.85	15.47	21	15.06	14.07	12	9.1	16.87	10.75
ENSBTAG00000000111	281565	UGP2	212.67	247.11	156.67	239.21	188.78	295.79	328.22	337.68	175.64	207.07	184.64	249.54	157.34	182.48	165.55	153.06
ENSBTAG00000000113	505940	ARHGEF2	8.54	6.09	5.82	4.98	4.54	6.89	15.25	5.42	9.61	4.75	10.23	6.07	6.78	7.74	7.06	9.68
ENSBTAG00000000115	783762	VPS54	19.24	14.1	17.04	16.5	16.44	18.46	15.78	19.77	19.65	17.94	20.17	16.94	19.36	16.76	19.16	17.22
ENSBTAG00000000125	100297992	SPATA5	7.31	3.98	3.57	4.3	4.82	5.99	5.56	6.71	4.16	4.61	3.58	6.18	2.91	2.94	4.14	3.28
ENSBTAG00000000131	100138267	SENP3	10.45	10.41	9.55	9.45	13.75	14.38	12.54	9.89	13.78	12.18	12.09	11.23	11.35	10.51	13.04	10.86
ENSBTAG00000000132	504958	EIF4A1	102.06	86.29	58.93	117.68	181	120.64	112.39	103.29	129.83	174.35	88.99	140.77	70.13	60.21	108.21	92.64
ENSBTAG00000000133	504960	CD68	20.05	18.73	12.86	15.24	15.72	15.27	23.82	21.41	22.54	19.93	21.82	16.83	17.62	17.47	21.51	23.02
ENSBTAG00000000134	504961	MPDU1	23.54	42.2	24.95	40.23	37.58	62.78	33.51	30.08	33.29	34.11	32.55	45	30.51	30.2	34.65	29.2
ENSBTAG00000000137	511059	FRYL	12.09	8.09	10.56	7.75	6.21	10.44	10.07	13.05	7.35	8.63	9.2	7.26	8.63	7.7	9.46	7.3
ENSBTAG00000000139	532622	KMT5A	9.37	4.65	7.51	4.92	5.8	6.71	11.02	9.11	5.78	7.11	6.61	5.41	5.81	4.14	6.49	6.48
ENSBTAG00000000140	535293	EPHX1	257.76	235.01	249.06	220.34	261.75	268.86	207.67	227.26	163.84	235.4	252.6	225.83	302.14	238.28	249.4	264.32
ENSBTAG00000000141	615964	NFU1	38.24	34.74	36.94	45.81	38.09	42.88	27.06	40.06	46.41	39.03	34.05	34.29	39.45	38.73	38.98	33.67
ENSBTAG00000000146	531927	FARP1	32.62	25.21	33.41	20.6	23.08	33.78	34.91	35.42	29.81	32.29	40.31	30.13	41.99	44.15	34.58	31.64
ENSBTAG00000000147	522873	RIC8B	5.98	3.26	3.21	4	4.07	5.94	6.3	4.72	4.13	2.98	3.88	2.41	3.41	2.27	3.86	2.62
ENSBTAG00000000149	531139	USP40	13.03	9.78	12.73	11.17	9.87	13.79	12.66	13.27	10.25	8.4	13.27	8.01	11.76	10.48	13.33	9.9
ENSBTAG00000000152	785768	RANBP2	29.82	22.56	23.31	21.36	26.29	27.52	27.85	32.98	22.51	29.63	23.02	21.8	21.45	17.61	25.58	21.2
ENSBTAG00000000160	514525	CBS	29.54	33.64	45.29	27.93	37.79	25	32.77	25.62	25.64	43.19	32.65	27.4	38.53	43.32	46.25	40.45
ENSBTAG00000000162	540089	ANAPC16	38.84	37.94	41.1	43.34	37.65	45.74	27.76	42.31	42.09	39.69	45.38	44.59	41.74	45.14	39.74	36.49
ENSBTAG00000000163	529235	DDIT4	8.74	30.13	57.79	21.07	20.09	46.5	23.95	29.52	12.11	65.99	11.4	28.73	33.15	30.82	47.44	41.1
ENSBTAG00000000175	539533	N4BP2	70.26	43.79	35.49	47.02	59.54	70.18	56.53	59.22	74.77	48.15	41.8	47.62	41.64	32.46	51.58	36.75
ENSBTAG00000000176	540766	SP3	45.62	38.71	35.06	38.5	40.47	43.49	33.35	41.65	42.05	33.97	37.43	36.71	35.19	32.67	33.94	30.65
ENSBTAG00000000184	535820	EIF2AK3	15.05	10.48	11.03	14.27	16.75	16.41	14.16	14.97	15.38	13.37	13.19	10.2	10.71	8.32	12.34	10.47
ENSBTAG00000000186	506682	FLAD1	13.06	9.94	10.66	13.49	12.51	13.86	19.3	8.67	13.62	6.59	12.45	10.43	14.9	12.49	14.07	10.9
ENSBTAG00000000191	518758	SLC25A20	117.72	85.22	69.8	99.79	110.99	146.13	103.77	75.14	105.08	57.53	95.71	89.35	93.53	73.49	76.82	63.53
ENSBTAG00000000201	519526	LTN1	18.23	15.08	15.54	16.44	20.91	17.11	14.02	19.37	14.4	19.82	14.74	15.51	13.84	11.54	17.04	12.75
ENSBTAG00000000203	281641	ATP6V1G1	50.93	56.38	40.15	62.46	76.81	60.64	56.49	54.65	72.67	56.02	49.72	55.98	60.45	46.69	51.71	49.77
ENSBTAG00000000204	535122	TMEM268	11.35	10.57	10.67	10.94	11.82	13.2	12.96	11.17	11.11	14.88	13.15	11.14	10.34	12.6	15.95	12.42
ENSBTAG00000000210	515490	ARHGAP31	5.75	3.97	4.93	4.12	4.56	6.99	7.09	6.45	4.68	5.67	5.4	4.76	3.36	4.39	5.06	4.14
ENSBTAG00000000212	513419	NADK	84.66	89.4	100.28	90.46	110.97	101.46	131.44	72.69	100.1	97.09	122.35	95.35	137.82	120.37	121.86	126.78
ENSBTAG00000000213	615128	TMEM39A	14.71	9.43	8.26	17.54	18.45	24.04	15.19	14.94	23.11	19.33	12.81	11.27	10.97	7.17	15.99	10.85
ENSBTAG00000000215	281201	GNB1	36.61	32.55	31.45	28.49	38.17	39.06	50.36	37.91	43.02	39.18	35.57	41.05	42.38	36.76	41.43	41.04
ENSBTAG00000000218	100295732	MAP2K5	7.35	4.1	5.47	3.99	4.38	5.88	6.24	7.59	4.41	4.21	4.63	3.96	5.89	4.72	5.58	4.56
ENSBTAG00000000223	281995	PPM1B	21.48	18.37	16.99	15.46	16.76	18.87	17.76	22.23	18.29	22.76	16.97	20.2	17.42	18.19	19.71	17.76
ENSBTAG00000000231	404101	BMPR1A	19.78	14.51	15.07	14.21	14.89	17.7	12.82	18.4	17.4	15.57	16.09	18.16	16.85	16.24	17.62	13.93
ENSBTAG00000000236	287022	YWHAZ	30.99	24.65	21.93	25.05	28.84	25.18	22.64	35.98	25.04	39.84	22.19	29.5	25.59	26.75	33.31	22.83
ENSBTAG00000000241	513944	STAU1	47.1	37.23	40.17	29.77	36.66	41.83	44.47	52.58	37.52	40.6	42.97	42.48	47.27	47.93	49.85	41.23
ENSBTAG00000000243	509223	HEBP2	10.09	12.78	13.21	15.74	15.41	20.33	11.94	24.44	12.28	17.77	14.81	21.5	21.65	21.63	29.07	21.27
ENSBTAG00000000245	517882	NHSL1	11.45	7.63	11.52	6.08	7.19	6.33	11.7	10.13	7.6	8.34	6.67	7.02	8.22	9.05	9.12	6.59
ENSBTAG00000000250	510680	HDHD3	30.47	44.23	27.5	22.09	23.42	29.67	38.28	20.08	54.11	16.1	36.4	42.1	36.02	46.9	26.4	35.5
ENSBTAG00000000251	510679	ALAD	382.73	332.11	419.51	374.53	358.97	437.38	345.28	283.37	206.25	282.64	440.53	338.54	429.09	355.87	347.03	359.55
ENSBTAG00000000252	510678	POLE3	41.2	32.84	37.04	54.71	56.93	44.49	30.39	36.5	48.4	34.08	38.71	54.92	36.46	36.97	37.28	36.91
ENSBTAG00000000253	512072	PTPRF	13.84	11.34	13.04	5.78	9.05	10.6	26.42	12.04	20.76	15.15	16.36	14.27	22.86	23.06	22.05	28.32
ENSBTAG00000000260	615645	ZNRF2	14.31	13.21	12.39	13.69	12.32	14.76	14.5	15.89	14.88	14.35	12.22	13.21	13.54	14.35	13.08	13.39
ENSBTAG00000000266	516781	NAB1	19.42	16.18	19.43	15.52	15.32	15.15	15.77	19.47	16.84	16.32	16.73	18.76	17.18	18.44	18.04	15.05
ENSBTAG00000000269	100300568	CBWD1	11.53	9.67	10.02	11.88	10.7	13.38	10.48	15.68	12.36	13.82	13.22	12	10.28	11.62	12.46	9.7
ENSBTAG00000000274	507409	YKT6	25.11	20.59	16.11	26.88	35.96	30.74	26.66	21.25	38.1	27.23	26.01	29.37	24.47	17.92	23.32	26.78
ENSBTAG00000000277	281249	IL18	4.78	8.85	6.81	5.25	4.15	7.44	3.9	11.94	4.76	5.92	7.65	4.12	4.75	6.69	4.08	2.73
ENSBTAG00000000288	781181	UPF2	59.43	43.03	50.12	32.71	38.14	50.09	28.9	58.61	33.2	52.64	86.66	51.34	48.31	57.95	44.29	53.9
ENSBTAG00000000289	617269	ASB8	13.74	11.44	12.24	13.93	14.19	13.93	11.43	13.27	14.07	13.05	12.68	15.95	12.65	13.38	12.85	11.42
ENSBTAG00000000290	614392	ATP11B	26.7	22.64	24.6	24.51	21.7	25.69	20.74	26.49	19.65	21.87	22	20.38	20.87	21.4	20.24	18.96
ENSBTAG00000000291	517113	DHTKD1	110.11	92.92	124.87	95.03	105.56	95.66	97.32	109.94	104.09	91.41	97.71	86.37	108.89	119.44	102.27	88.36
ENSBTAG00000000292	513684	TCIRG1	13.48	19.83	15.04	12.04	14.32	19.38	70.07	10.8	23.19	8.67	16.5	19.5	27.78	27.95	24.28	41
ENSBTAG00000000297	533230	ZNF330	47.84	51.53	42.26	55.71	49.41	66.29	40.32	54.95	56.65	44.39	44.69	52.33	49.12	45.25	54.25	49.24
ENSBTAG00000000305	614212	LMO4	15	16.7	13.12	13.13	17.01	15.75	11.84	19.19	22.12	20.83	18.06	23.24	26.16	24	24.19	20.65
ENSBTAG00000000308	508431	ITCH	59.76	46.93	45.14	52.27	54.24	59.97	49.23	62.08	58.02	48.98	58.15	55.5	48.06	44.51	50.51	44.47
ENSBTAG00000000312	510225	GRINA	5.48	6.72	7.23	6	8.4	7.16	12.48	5.16	6.66	5.64	5.95	6.36	6.59	7.86	8.1	9.32
ENSBTAG00000000313	504993	NUDT13	10.4	9.31	10.7	10.31	5.72	8.13	4.35	15.46	14.11	16.42	7.13	8.58	13.96	20.43	8.49	12.12
ENSBTAG00000000315	524184	ECD	21.87	21.04	22.41	24.22	23.78	26.63	15.57	31.9	28.62	41.62	23.13	32.55	28.82	38.05	32.43	22.68
ENSBTAG00000000320	517788	UBAP1	9.17	9.1	8.33	7.16	11.08	12.12	11.14	11.03	12.41	16.91	10.04	10.12	11.08	9.15	11.99	10.62
ENSBTAG00000000321	511758	TBL2	20.31	17.33	16.93	23.9	26.22	23.61	28.49	20.07	29.86	18.32	18.68	20.95	15.96	16.31	19.83	23.25
ENSBTAG00000000322	533188	CD2AP	24.18	23.29	19.96	22.47	25.21	25.76	21.44	27.68	21.92	25.67	23.23	25.53	21.32	20.82	21.79	20.24
ENSBTAG00000000330	506329	ALDH16A1	20.02	32.77	31.27	23.54	33.45	25.55	55.13	20.48	28.73	24.45	32.83	24.74	41.15	36.5	37.03	56.66
ENSBTAG00000000332	789798	ERF	3.68	5.5	5.16	3.98	5.81	5.54	10.9	4.72	4.93	7.27	5.03	5.26	7.13	5.67	9.6	9.02
ENSBTAG00000000340	533757	ADNP	15.66	10.02	11.06	7.54	8.88	11.68	14.26	17.83	7.6	9.93	8.91	7.14	9.85	8.31	11.54	8.52
ENSBTAG00000000341	540524	ISOC1	57.1	60.68	51.45	54.51	61.32	71.86	49.14	61.83	45.02	48.25	60.41	47.25	60.37	59.36	48.29	52.19
ENSBTAG00000000342	514996	PLOD3	29.24	9.56	25.9	20.68	26.43	15.49	30.68	21.24	34.97	16.05	28.61	15.95	32.53	26.35	29.58	23.6
ENSBTAG00000000343	514997	ZNHIT1	10.63	20.31	17.36	21.13	20.04	20.97	24.39	11.21	17.46	12.9	17.01	14.63	21.17	20.59	19.93	19.37
ENSBTAG00000000347	538559	RHOG	7.43	6.44	5.1	3.79	4.95	5.03	12.59	6.17	5.19	5.55	4.35	5.2	6.49	5.97	8.37	9.66
ENSBTAG00000000356	511225	CCDC137	5.45	4.03	2.97	5.09	5.04	6.49	7.18	4.31	8.97	6.13	5.5	5.56	3.94	4.13	5.71	7.49
ENSBTAG00000000359	539052	EIF3J	44.57	30.95	30.73	34.77	45.77	42.88	48.76	44.62	45.36	45.56	37.87	41.21	29.39	26.45	40.74	37.29
ENSBTAG00000000362	507819	SPG11	11.7	6.55	8.36	8.1	7.26	11.08	8.23	11.78	6.43	6.91	9.89	6.51	9.36	8.6	9.72	7.39
ENSBTAG00000000363	519320	BDP1	13.73	9.98	10.88	11.41	12.24	14.81	10.39	17.63	8.85	13.91	10.58	8.85	10.12	8.21	11.91	7.67
ENSBTAG00000000365	507579	TDP2	17.74	16.97	16.02	19.67	13.84	17.73	16.25	15.81	14.55	14.46	11.94	13.44	13.46	18.24	12.19	13.51
ENSBTAG00000000369	538419	EPS8	13.58	12.71	15.81	12.09	13.1	14.89	13.74	17.32	13.45	18.55	14.23	12.14	16.41	15.64	15.43	10.8
ENSBTAG00000000371	777771	DIS3L	24.36	21.2	22.31	18.49	18.69	23.81	18.43	25.58	18.34	19.35	24.11	17.26	24.96	24.79	21.75	17.21
ENSBTAG00000000372	506176	TIPIN	5.48	4.41	4.57	6.45	7.88	6.67	5.51	7.3	6.04	6.23	4.16	6.24	4.93	3.98	6.67	3.58
ENSBTAG00000000375	282082	SSRP1	25.89	21.16	23.76	19.3	22.85	22.97	31.81	25.46	25.3	27.33	28.34	27.2	30.81	29.56	30.54	28.6
ENSBTAG00000000379	515866	GOLT1B	15.08	10.02	10.68	15.55	19.17	17.47	13.01	13.17	20.35	10.77	14.03	11.73	12.45	9.39	13.15	11.46
ENSBTAG00000000387	614730	NICN1	7.02	6.33	5.58	7.1	6.22	10.62	8.69	7.06	8.39	8.28	10.28	7.86	7.54	9.32	9.24	6.62
ENSBTAG00000000390	513004	TPST1	37.96	48.64	45.66	32.53	40.89	50.61	30.22	46.92	55.41	50.98	49.26	56.15	54.49	51.24	45.95	41.67
ENSBTAG00000000392	534915	ASCC1	7.76	7.18	7.27	7.1	7.01	8.75	5.71	8.77	5.88	8.15	6.53	6.27	5.81	5.65	7.81	5.5
ENSBTAG00000000394	534774	BACE2	19.32	5.18	19.3	12.45	11.03	6.57	14.29	5.82	8.75	4.35	12.7	11.21	5.23	8.68	10.13	13.31
ENSBTAG00000000396	281402	PIM1	11.06	7.02	13.69	6.56	9.79	8.5	11.43	19.79	14.13	32.59	13.68	2.47	11.12	6.47	10.99	6.54
ENSBTAG00000000404	404132	NAXE	25.22	26.95	25.03	22.33	24.49	27.72	22.34	21.86	24.47	22.76	26.1	24.19	28.31	27.39	24.88	25.8
ENSBTAG00000000405	445422	VKORC1	88.93	103.6	104.24	101.35	107.58	118.8	79.85	79.45	123.45	85.47	115.91	109.99	106.75	117.39	104.18	126.76
ENSBTAG00000000406	768314	GPATCH4	3.87	3.76	2.75	2.85	4.69	4.49	4.04	4.79	4.98	6.38	3.64	4.19	3.26	2.68	4.71	2.89
ENSBTAG00000000409	514003	CDC40	12.38	11.71	11.82	13.93	14.36	14.95	9.38	14.93	13.19	14.54	11.87	11.51	12.61	11.94	12.42	9.5
ENSBTAG00000000411	511582	HGS	8.9	10.53	9.82	7.36	10.67	10.99	23.28	8.87	12.36	12.09	13.87	11.28	13.62	12.9	19.37	18.01
ENSBTAG00000000415	512866	ERBIN	35.79	31.53	31.2	29.76	25.73	35.01	29.11	36.27	33.36	30.62	32.99	32.79	33.88	34.08	32.54	28.58
ENSBTAG00000000417	399560	MRPL12	20.13	25.77	21.05	28.29	40.9	24.53	30.6	19.15	25.26	25.32	26.19	36.88	30.98	31.53	27.71	33.55
ENSBTAG00000000421	516259	EEA1	34.18	20.62	23.79	21.93	20.97	27.2	26.09	33.53	17.97	17.6	20.77	17	17.2	19.87	23.74	15.81
ENSBTAG00000000423	505756	RBM4B	9.43	4.48	5.99	7.37	6.39	7.94	9.57	9.07	4.92	6.93	7	5.89	5.97	6.08	8.02	4.95
ENSBTAG00000000428	514090	BAK1	11.06	13.04	12.47	13.83	15.56	11.91	18.72	11.09	12.73	10.86	11.94	16.34	14.48	14.53	12.86	20.31
ENSBTAG00000000429	767971	DGCR2	10.12	16.92	16.36	10.79	15.76	15.08	44.93	8.14	14.32	11.39	14.45	12.64	19.67	17.15	23.06	36.08
ENSBTAG00000000434	281719	CRYAB	6.34	10.73	13.85	15.15	26.2	15.99	14.13	15.75	26.51	21.95	14.89	52.17	20.93	33.33	30.64	18.09
ENSBTAG00000000435	514674	TARBP2	8.01	9.24	9.75	9.66	8.67	9	10.05	6.25	10.47	5.68	10.88	9.06	10.34	11.08	9.49	10.97
ENSBTAG00000000442	281444	RBP4	1692.38	1798.84	2132.79	1638.09	1696.76	1827.25	1954.55	1674.99	1373.71	1307.85	1903.59	1640.81	1984.65	1916.23	1897.78	1827.6
ENSBTAG00000000451	529762	TMEM126A	40.43	32.58	30.84	37.79	45.47	34.43	35.16	32.36	48.91	37.64	33.27	45.79	36.53	38.31	30.63	36.65
ENSBTAG00000000455	538594	CREBZF	13.74	9.66	8.99	11.35	9.65	15.79	13.82	15.66	12.15	14.3	12.4	11.72	11.04	9.53	14.44	11.65
ENSBTAG00000000458	519789	DYNC1LI2	10.93	9.27	9.12	10.14	9.56	12.74	10.93	11.96	10.74	10.58	11	10.82	9.51	8.01	12.53	8.96
ENSBTAG00000000459	497030	POMGNT2	3.07	5.89	5.15	3.44	7.55	4.41	7.76	3.06	5.04	4.08	4.9	4.69	5.46	4.69	6.25	6.89
ENSBTAG00000000469	282320	PPP2CA	63.5	54.85	47.6	52.51	68.25	59.73	53.87	60.4	64.82	69.61	50.69	66.7	54.17	46.72	61.72	56.6
ENSBTAG00000000480	767939	IFRD2	3.11	5.28	3.16	3.23	6.01	3.58	12.62	2.18	6.63	4.39	3.49	4.46	5.45	5.3	7.1	12.89
ENSBTAG00000000483	515397	HYAL1	5.05	6.95	6.8	6.3	8.19	6.13	6.38	5.99	6.2	7.25	7.05	8.18	9.86	8.51	8.73	9.37
ENSBTAG00000000484	281838	HYAL2	3.48	4.18	4	6.47	8.31	6.61	6.22	3.04	3.81	4.66	4.32	3.99	4.39	4.21	5.79	5.78
ENSBTAG00000000492	539672	ASNSD1	25.42	23.71	23.06	24.53	26.08	27.93	21.59	26.06	28.27	26.84	24.35	26.12	23.74	23.26	22.94	21.64
ENSBTAG00000000497	618607	AKR1A1	84.55	112.94	92.57	93.8	86.65	109.62	67.75	73.29	100.09	93.68	91.5	111.78	115.17	108.59	89.6	91.15
ENSBTAG00000000500	525027	PINX1	4.28	3.39	2.32	2.99	4.37	4.42	4.47	3.91	5.23	4.96	2.86	5	4.11	3.4	3.89	5.49
ENSBTAG00000000501	528138	KLHL13	5.36	5.32	7.17	6.25	6.72	8.94	5.83	8.46	4.21	2.97	7.39	4.49	5.04	6.73	5.14	5.22
ENSBTAG00000000504	513231	GTF2B	23.46	27.86	24.3	26.7	33.07	35.82	18.33	28.24	26.5	32.73	24.85	25.05	23.32	24.74	26.53	21.45
ENSBTAG00000000505	508712	KYAT3	22.94	22.5	7.45	19.98	20.88	55.02	7.94	10.72	8	21.41	30.95	33.5	43.88	24.2	7.77	38.43
ENSBTAG00000000510	513049	ATG101	11.65	15.78	11.72	15.96	18.69	15.23	14.96	9.48	14.4	13.98	12.9	10.98	11.47	12.36	14.59	12.26
ENSBTAG00000000521	538919	PLEKHA8	6.1	4.48	5.16	5.08	5.57	6.77	7.14	6.87	5.97	5.46	5.38	4.38	4.56	4.92	6.48	4.33
ENSBTAG00000000522	280988	AHSG	3648.94	3833.62	4723.11	4302.58	4527.05	3714.91	3338.46	2560.55	2205.39	3552.83	4447.93	3580.28	4092.92	3868.12	3557.54	3298.15
ENSBTAG00000000524	512805	CSTB	16	18.24	14.11	20.29	17.14	19.11	18.07	22.92	20.66	22.07	14.67	22.43	15.88	19.15	18.63	24.28
ENSBTAG00000000526	540574	TOPBP1	23.46	19.4	26.58	25.97	29.86	25.46	18.96	23.8	26.16	21.52	20.67	27.08	21.14	20.88	22.99	26.43
ENSBTAG00000000527	532641	ZFAND3	9.26	6.14	7.78	4.7	5.62	7.47	12.55	8.41	7.08	6.24	8.04	6.79	8.96	7.05	10.51	8.51
ENSBTAG00000000528	787482	MANBAL	11.35	11.3	10.71	10.07	11.71	11.95	11.35	13.32	17.64	11.44	13.84	16.46	17.68	14.58	16.68	13.88
ENSBTAG00000000529	505504	BTBD9	13.62	9.94	10.75	10.88	9.18	14.69	9.48	11.98	9.91	10.96	13.6	10.34	12.85	11.21	10.92	8.7
ENSBTAG00000000532	538883	EXO5	3.6	4.01	0.53	2.07	5.41	4.69	3.35	2.27	3.28	2.95	2.3	5.28	2	4.96	4	4.08
ENSBTAG00000000536	509082	ZNF395	6.26	4.05	6.37	3.84	2.37	3.36	6.64	4.48	5.05	2.82	7.05	5.31	6.77	9.37	5.79	6.6
ENSBTAG00000000539	532910	LRRC28	16.4	16.16	17.16	13.29	12.97	18.02	12.49	15.32	17.47	14.37	18.12	17.84	20.18	16.18	16.93	15.9
ENSBTAG00000000542	513777	CFAP36	16.1	17.76	16.53	20.18	19.78	17.43	15.7	17.36	18.78	15.54	19.29	14.75	15.57	16.86	15.88	14.04
ENSBTAG00000000545	516489	PPP4R3B	63.41	42.96	49.35	52.73	53.68	58.38	50.66	64.93	62.75	49.03	51.16	51.49	52.72	53.07	60.19	51.16
ENSBTAG00000000546	768016	TOB1	43.28	50.31	57.25	52.93	51.86	56.24	46.83	62.13	37.26	72.59	45.98	42.66	52.9	56.75	56.84	47.75
ENSBTAG00000000550	338081	ATP5F1D	47.39	78.89	63.87	55.19	96.67	54.45	111.3	32.73	70.73	54.48	57.55	71.29	92.42	85.45	93.81	157.32
ENSBTAG00000000551	520500	SMNDC1	19.48	16.24	14.72	15.89	16.45	22.07	14.85	21.08	14.72	22.32	16.48	16.36	12.96	13.36	15.99	14.65
ENSBTAG00000000555	512995	ACO1	104.81	83.33	82.47	87.1	91.48	108.03	104.26	82.06	76.33	63.89	89.36	73.67	93.48	79.63	81.71	72.74
ENSBTAG00000000559	505640	PLTP	6.78	13.85	6.17	4.39	5.6	3.97	12.97	9.35	3.82	9.59	6.27	6.64	6.64	8.48	7.2	11.46
ENSBTAG00000000561	512405	OCLN	16.58	13.42	16.63	12.75	10.17	11.5	11.02	14.93	14.13	6.52	16.59	12.15	17.44	21.71	17.23	13.32
ENSBTAG00000000562	781575	TOMM20	70.51	73.28	59.8	97.85	114.03	86.84	59.67	80.54	67.11	101.8	77.59	97.56	72.39	65.52	81.78	76.88
ENSBTAG00000000569	539547	HES1	5.79	6.18	3.21	4.93	2.59	5.26	7.21	4.65	5.39	5.46	2.59	5.15	3.7	8.35	6.37	6.09
ENSBTAG00000000575	540664	TNC	6.4	28.4	15.02	6.21	7.77	48.09	68.52	58.41	58.11	195.59	13.87	67.39	23.15	13.9	28.25	47.11
ENSBTAG00000000578	513252	ABHD16A	19.79	22.22	22.63	22.04	23.6	27.44	22.15	17.3	21.23	21.73	21.8	19.28	23.87	25.02	24.94	20.25
ENSBTAG00000000579	539566	NIPBL	17.55	11.96	12.62	10.78	12.77	13.83	16.65	18.93	9.78	13.99	11.08	10.65	10.45	9.07	13.98	10.24
ENSBTAG00000000598	281102	CST3	43.14	56.56	53.7	50.93	40.02	49.91	48.72	52.49	40.03	39.15	50.52	53.38	54.1	53.22	69.79	49.61
ENSBTAG00000000599	504847	CCNI	65.75	50.6	67.96	44.4	49.91	54.64	52.97	71.17	46.12	50.68	56.25	43.49	61.1	52.81	65.89	43.87
ENSBTAG00000000604	509600	GPNMB	6.47	9.22	10.21	8.76	11.79	5.67	24.37	37.12	110.99	8.19	17.14	8.54	13.72	23.1	18.17	6.71
ENSBTAG00000000605	282690	ATP5PF	62.31	56.77	55.69	61.58	74.42	66.91	49	72.14	63.79	60.6	60.77	75.97	53.83	64.03	66.53	56.51
ENSBTAG00000000607	513061	ABCF2	12.37	10.2	9.08	9.89	12.58	10.19	12.31	12.7	11.55	13.83	10.81	12.33	12.78	9.14	11.34	12.63
ENSBTAG00000000608	507189	PRCC	7.75	6.78	5.57	5.03	7.5	8.54	9.49	7.63	8.9	7.72	8.49	8.73	7.92	6.74	9.26	9.29
ENSBTAG00000000613	617316	ELAVL1	22.38	14.93	14.45	13.32	19.45	18.68	25.21	20.96	18.55	19.45	15.19	18.49	17.9	14.13	20.79	17.64
ENSBTAG00000000622	788861	RPS17	646.21	627.52	529.05	706.32	631.6	692.54	454.84	619.01	693.75	591.93	698.44	620.71	595.43	651.38	547.5	505.67
ENSBTAG00000000630	538838	LSM14A	24.85	20.81	19.24	22.24	20.65	21.4	23.41	26.38	23.28	25.33	21.39	23.83	20.96	19.58	25.63	22.86
ENSBTAG00000000639	519017	APRT	38.44	51.64	40.01	40.83	50.36	52.42	64.19	29.76	87.99	57.09	62.27	82.5	67.26	75.43	74.19	81.48
ENSBTAG00000000640	512276	SELENOS	83.57	52.03	41.23	82.96	104.67	95.18	97.21	66.69	104.18	67.68	72.62	66.16	49.73	37.67	67.72	60.98
ENSBTAG00000000642	790146	INTS1	2.68	3.13	3.68	2.2	3.31	2.68	11.43	1.99	3.73	3.35	3.67	3.31	5.07	4.36	5.89	7.83
ENSBTAG00000000646	514572	ANAPC4	15.87	11.89	12.29	14.18	14.79	16.37	9.61	14.04	12.87	11.87	13.49	12.71	12.78	14.05	12.37	10.58
ENSBTAG00000000647	790464	SELENOO	4.16	7.66	6.36	4.54	7.16	3.9	22.43	2.34	4.69	3.17	5.74	4.16	7.47	7.38	9.21	14.31
ENSBTAG00000000666	515225	GHDC	6.05	10.64	9.4	8.59	9.94	8.6	10.74	6.09	7.62	8.3	9.59	8.6	8.09	8.84	10.92	12.49
ENSBTAG00000000668	541266	SLC22A5	4.65	2.96	2.27	3.4	4.29	4.77	8.78	3.01	2.88	1.61	4.45	1.77	2.29	1.37	2.88	2.22
ENSBTAG00000000672	534389	OTULINL	2.65	5.01	2.89	3.1	4.89	3.6	4.31	4.63	4.93	5.27	3.94	4.69	3.84	3.78	2.36	4.72
ENSBTAG00000000675	535126	PGS1	2.45	2.31	2.09	2.22	2.22	3.21	5.38	2.3	2.91	3.49	3.76	3.67	3.19	2.93	4.62	4.9
ENSBTAG00000000676	541096	DOP1A	9.67	7.16	7.57	8.49	8.55	12.54	9.39	10.15	7.82	8.04	7.9	6.93	6.69	6.44	8.13	6.36
ENSBTAG00000000678	513993	CSDE1	161.67	140.65	145.94	140.41	150.76	168.22	128.32	179.86	182.25	148.41	153.83	153.41	150.53	152.77	147.82	133.56
ENSBTAG00000000679	505648	PGM3	10.39	5.18	4.43	8.08	7.64	8.94	8.91	8.17	11.32	5.18	7.58	4.29	3.61	4.51	4.5	4.6
ENSBTAG00000000683	529876	WDR37	15	12.5	15.08	11.13	13.78	15.42	18.26	10.71	10.96	15.61	14.27	10.06	12.9	14.3	17.82	12.6
ENSBTAG00000000684	529043	ARHGEF10L	3.11	4.32	3.04	3.84	3.6	6	16.69	2.6	5.11	2.74	5.01	2.17	3.58	4.75	3.47	7.94
ENSBTAG00000000694	514443	TAF10	61	59.98	57.2	64.23	70.95	76.69	61.31	70.56	81.45	59.39	72.08	73.15	61.45	68.85	72.77	61.19
ENSBTAG00000000695	506577	UBAP2	6.74	5.31	7.75	4.45	5.38	5.31	8.15	6.14	6.54	5.42	6.14	6.69	8.67	7	8.81	7.62
ENSBTAG00000000696	540207	ILK	37.45	36.64	36.06	38.56	39.3	42.83	41.12	34.58	45.19	38.29	45.59	46.42	41.71	46.4	43.33	34.26
ENSBTAG00000000697	540208	RRP8	5.67	3.79	4.03	5.35	4.77	6.05	6.19	5.24	3.83	6.53	5.08	4.43	4.23	3.4	5.05	5.3
ENSBTAG00000000699	531757	AOPEP	11.62	15.98	12.41	12.56	10.9	13.04	11.33	11.15	10.5	11.7	10.02	19.02	15.9	16.08	15.59	15.58
ENSBTAG00000000700	615430	PARVA	22.64	18	19.28	14.58	15.45	21.58	19.44	25.24	17.78	16.56	19.71	20.02	20.04	17.5	17.46	17.82
ENSBTAG00000000705	540225	COX7A2L	72.05	64.87	49.62	57.42	68.67	66.38	37.02	70.59	62.59	72.49	64.65	79.07	50.89	61.83	55.12	69.48
ENSBTAG00000000706	512171	ADAMTS1	14.5	7.18	7.26	5.66	5.52	5.88	11.94	8.02	8.28	4.36	7.45	5.51	5.29	6.77	8.53	10.95
ENSBTAG00000000712	767863	FBXW2	14.84	13.8	12.37	13.55	13.63	18.7	16.33	15.12	15.21	16.06	14.69	13.38	14.4	15.39	14.87	12.87
ENSBTAG00000000713	510361	AGFG2	16.36	25.17	22.65	20.84	23	22.27	28.95	22.5	23.92	47.12	26.31	27.36	33.73	32.21	43.88	33.81
ENSBTAG00000000717	504545	PLPP2	18.53	29.12	26.82	23.59	24.9	25.89	29.57	16.15	24.5	15.92	27.92	18.36	24.4	28.14	32.31	26.57
ENSBTAG00000000727	525756	RNF169	12.54	7.81	6.92	8.06	7.12	10.62	14.36	8.46	7.35	4.08	9.5	5.48	5.93	5.66	7.42	5.48
ENSBTAG00000000742	538514	AMOTL2	4.89	5.33	5.14	3.58	4.88	5.38	9.64	4.1	5.27	3.55	6.35	6.98	7.22	6.59	7.03	9
ENSBTAG00000000744	513751	DCTN6	21.3	15.96	18.41	18.91	21.32	22.07	14.35	24.37	19.75	21.38	17.64	15.93	16.11	17.85	20.02	16.37
ENSBTAG00000000745	282653	AQP1	5.7	6.45	8.62	8.15	5.48	8.32	4.79	12.29	10.98	7.66	6.2	9.49	9.3	10.8	8.46	8.02
ENSBTAG00000000746	407215	KAT2B	30.08	24.39	32.14	23.35	23.93	22.06	22.76	29.26	18.38	18.74	27.11	16.2	26.71	24.52	28.91	24.09
ENSBTAG00000000748	515057	GAR1	12.87	8.51	6.9	13.94	19.44	17.65	18.14	13.22	14.15	12.13	15.47	12.74	10.06	6.88	13	14.22
ENSBTAG00000000750	525740	MSL2	21.4	13.78	12.93	14.7	15.69	17.48	16.4	19.81	13.78	17.96	12.05	11.76	11.83	11.95	15.07	11.68
ENSBTAG00000000754	533788	PPP2R5A	59.17	47.13	52.72	39.43	40.32	52.15	44.87	52.78	44.52	44.77	54.47	47.19	60.05	66.56	48.09	48.77
ENSBTAG00000000759	616334	NENF	22.37	39.41	36.97	37.64	35.79	33.18	29.96	24.64	31.92	24.67	36.2	29.64	31.42	31.29	35.45	31.99
ENSBTAG00000000771	282215	DNAJB6	9.44	9.65	8.54	10.26	13.4	10.77	10.68	10.78	10.26	13.41	10.09	10	11.09	8.82	12.32	9.23
ENSBTAG00000000778	767874	HSP90AB1	287.88	231.04	215.67	277.05	344.18	251.09	241.39	363.84	239.99	332.03	255.81	268.86	232.48	198.22	274.18	205.24
ENSBTAG00000000782	407170	KDR	40.11	30.07	34.94	29.86	26.47	33.35	34.79	36.24	35.12	28.24	36.39	29.03	30.25	33.39	28.36	27.33
ENSBTAG00000000784	512153	MTERF4	17.22	16.05	13.24	17.04	19.73	20.1	15.61	14.98	20.69	19.26	17.03	20.28	17.51	16.6	18.51	15.3
ENSBTAG00000000786	508566	NQO2	52.39	61.24	53.17	73.97	83.37	84.42	87.24	39.75	72.1	42.66	58.09	57.06	66.98	62.29	55.64	55.88
ENSBTAG00000000789	505297	PPP1R7	11.2	8.72	9.75	10.97	10.28	12.08	10.8	11.03	8.08	8.67	10.25	9.04	7.47	8.62	11.17	10.16
ENSBTAG00000000797	505981	MRPL9	66.32	70.66	64.29	66.32	70.07	74.07	45.87	73.42	70.1	63.1	60.43	69.13	62.27	62.23	63.94	65.2
ENSBTAG00000000802	404179	LYVE1	78.52	78.78	76.12	52.69	127.56	84.88	68.65	79.3	57.89	75.64	67.9	54.17	69.93	54.84	75.46	62.56
ENSBTAG00000000803	523322	ZNF667	6.81	3.45	4.93	5.76	6.87	6.04	5.77	7.13	3.11	2.87	4.88	2.95	3.13	1.99	5.03	3.09
ENSBTAG00000000804	540817	MOB3B	2.76	3.86	3.59	2.54	3.36	7.32	2.57	6.43	7.7	13.83	6.62	7.34	4.17	5.04	5.79	2.36
ENSBTAG00000000806	506045	ATAD1	32.99	34.16	28.99	37.09	46.38	40.65	28.42	38.92	45.35	41.78	30.52	47.95	33.08	32.39	38.68	34.11
ENSBTAG00000000807	539132	TMED3	5.42	4.61	6.14	4.68	5.91	7.28	4.03	3.66	14.75	5.99	4.06	10.14	3.85	7.35	7.78	7.75
ENSBTAG00000000808	768048	COX14	92.75	72.68	84.51	104.34	92.45	94.85	101.7	91.28	103.08	72.71	92.03	100.15	73.23	102.42	85.12	75.97
ENSBTAG00000000810	338085	COPE	17.51	26.07	23.45	30.51	37.23	32.84	43.73	13.42	44.01	20.83	27.21	25.39	27.38	30.65	35.6	32.89
ENSBTAG00000000811	533809	DDX49	5.86	4.55	5.35	5.21	8.09	6.13	8.89	5.28	5.44	7.34	6.85	6.02	5.79	5.67	7.55	6.95
ENSBTAG00000000815	512798	EPHA2	4.1	4.17	4.79	2.8	4.56	2.97	17.63	3.85	5.18	4.81	4.44	5.32	5.74	5.66	7.51	8.96
ENSBTAG00000000820	511812	GNG11	37.52	37.7	30.46	34.22	33.18	42.39	26.21	47.94	34.73	36.4	35.54	32.48	38.94	36.5	40.38	31.8
ENSBTAG00000000825	516004	MRPS26	12.34	17.23	11.39	11.95	14	15.32	26.12	11.02	13.05	11.71	14.89	12.06	14.41	12.84	16.6	24.51
ENSBTAG00000000827	536532	TAOK1	18.4	14.83	13.6	11.66	13.63	15.88	18.19	20.41	14.16	15.01	13.22	12.43	12.56	11.21	15.45	12.32
ENSBTAG00000000829	511999	SHPK	20.57	25.47	28.51	25.6	22.66	24.68	14.48	19.96	17.79	28.28	22.89	30.24	33.58	26.75	30.89	34.54
ENSBTAG00000000830	613826	GPR137B	10.74	11.38	12.56	13.07	13.08	12.17	12.8	12.05	7.22	11.78	13.38	6.23	10.13	10.21	11.94	9.93
ENSBTAG00000000831	613527	CTNS	6.69	8.69	7.68	6.82	8.64	9.1	6.34	6.43	6.06	9.46	7.71	9.6	8.09	7.06	9.3	8.64
ENSBTAG00000000833	514852	TAX1BP3	19.14	26.08	28.68	18.01	18.97	30.4	22.18	22.82	25.45	26.07	30.55	29.17	37.93	32.83	31.97	32.17
ENSBTAG00000000837	286764	PARP1	21.17	18.26	21.28	16.11	16.73	20.18	18.74	22.4	16.72	16.84	18	16.44	20.07	21.96	20.01	17.9
ENSBTAG00000000843	515063	NDRG2	349.49	245.95	266.97	327.8	328.02	398.34	354.16	245.88	236.34	234.37	349.91	245.81	285.32	229.05	260.89	241.63
ENSBTAG00000000848	510529	SNRNP200	26.72	21.75	25.31	17.97	22.92	22.23	36.2	28.52	21.53	24.2	23.16	20.51	22.71	25.94	32.78	24.37
ENSBTAG00000000851	532945	CYP20A1	21.67	25.32	19.63	24.03	21.42	25.85	14.59	21.47	23.81	16.39	20.49	15.84	19.46	19.61	16.78	15.05
ENSBTAG00000000857	527884	SLC52A2	4.7	5.62	6.03	7.24	7.65	7.06	14.64	4.52	8.41	5.86	7.05	7.64	8.94	7.5	11.69	9.95
ENSBTAG00000000871	520111	TRIM27	19.65	16.26	14.02	20.33	24.96	26.64	24.31	21.03	19.97	25.04	18.48	16.99	16.94	14.3	19.61	18.43
ENSBTAG00000000874	281039	CAST	27.82	34.68	35.78	35.47	30.28	29.9	27.18	39.83	25.63	30.86	30.74	21.4	31.88	36.1	42.52	35.48
ENSBTAG00000000877	530461	ETFBKMT	8.15	7.03	8.08	5.94	4.02	6.31	3.95	7.61	5.55	6.34	9.34	8.79	9.19	9.35	7.79	9.26
ENSBTAG00000000878	539858	RB1CC1	34.72	26.15	26.42	23.35	28.75	31.23	29.05	35.78	22.83	26.5	30.87	35.78	27.96	25.42	32.31	29.03
ENSBTAG00000000880	506714	GINM1	84.82	77.35	80.46	93.72	94.26	102.46	69.65	86.49	102.73	81.88	94.87	81.36	80.57	80.64	89.93	81.68
ENSBTAG00000000894	507476	PGK1	68.41	60.72	48.82	57.97	70.49	63.86	55.36	65.72	75.35	72.58	57.88	94.88	70.13	69.15	65.5	62.63
ENSBTAG00000000897	782315	IQGAP2	264.21	236.8	275.69	230.64	250.99	252.44	234.08	284.38	202.81	217.81	273.95	219.44	260.23	239.94	258.71	198.31
ENSBTAG00000000898	512581	F2RL2	3.76	1.87	2.79	1.66	1.79	3.34	4.86	4.44	1.55	3.12	3.01	2.02	2.42	1.55	3.72	1.76
ENSBTAG00000000902	532053	OGT	22.75	16.49	15.72	17.42	13.66	27.05	16.85	24.3	14.45	19.1	13.68	15.14	15.74	15	18.95	12.66
ENSBTAG00000000911	539313	UBE2H	26.23	19.11	20.65	18.91	19.89	25.46	26.49	32.83	17.41	24.62	19.87	22.69	21.27	15.16	29.95	20.29
ENSBTAG00000000913	616109	UQCR10	119.3	132.85	138.05	146.36	190.29	140.13	131.34	110.22	162.87	125.39	157.8	184.59	159.36	174.77	169.72	155.74
ENSBTAG00000000917	510360	BMP1	11.35	9.91	13.67	7.57	8.38	11.07	15.62	8.86	10.78	8.56	12.82	8.18	15.04	13.15	12.64	13.48
ENSBTAG00000000918	512804	ERMARD	7	4.18	6.63	6.08	5.59	6.66	8.38	7.2	4.6	6.54	7.17	4.12	6.08	4.85	7.66	5.62
ENSBTAG00000000937	538826	ITPRID2	17.44	19.49	16.88	15.15	20.08	20.28	17.58	21.83	19.14	19.83	17.33	20.33	18.58	17.78	22.59	17.97
ENSBTAG00000000939	532276	KIF16B	10.07	6.23	6.13	5.46	7.72	10.09	9.46	11.26	8.77	6.72	8.03	8.31	8.23	6.4	9.4	9.24
ENSBTAG00000000941	783000	PLEKHB2	19.25	15.22	12.79	17.45	15.02	15.13	14.97	16.9	14.31	16.67	15.55	15.11	16.52	14.16	14.45	14.63
ENSBTAG00000000948	508373	RAB2A	55.55	37.1	43.72	69.39	64.36	68.65	57.26	48.96	65.11	41.69	56.73	51.48	50.85	45.46	46.42	39.61
ENSBTAG00000000950	510899	MRPS16	36.1	37.05	27.2	34.81	46.83	39.82	35.42	35.96	47	37.97	34.67	42.67	37.29	38.09	39.02	39.3
ENSBTAG00000000957	513265	CDKN2AIP	18.45	19	16.19	21.25	23.93	26.1	16.58	22.1	19.19	37.81	18.54	16.16	16.92	21.37	23.85	14.2
ENSBTAG00000000974	509885	IARS1	24.78	16.43	16.96	17.32	17.89	21.73	15.33	22.59	22.52	18.09	18.44	23.05	20.09	16.76	17.11	15.51
ENSBTAG00000000977	529873	CADM1	45.53	44.76	49.22	56.62	45.72	35.17	38.43	50.63	47.2	41.18	44.12	40.39	50.3	58.12	49.95	37.54
ENSBTAG00000000978	100138350	ASH2L	11.75	7.56	9.08	9.24	8.65	10.37	9.61	11.64	8.12	9.78	10.16	9.34	8.9	7.48	10.68	10.73
ENSBTAG00000000979	515895	SMIM19	57.64	46.39	41.56	43.53	39.08	67.56	25.92	54.94	45.61	55.28	53.6	52.04	55.27	48.64	52.34	44.49
ENSBTAG00000000985	783373	RAB10	47.04	41.98	39.17	38.66	47.28	43.47	47.84	50.46	46.21	45.18	41.27	49.6	46.21	43.07	46.04	43.81
ENSBTAG00000000990	539141	PSMA2	46.22	34.12	24.53	40.37	47.78	49.76	33.63	39.67	60.73	49.03	35.91	53	42.51	39.42	33.91	41.46
ENSBTAG00000000991	532842	MRPL32	20.41	16.31	17.01	17.71	27.05	23.36	13.92	22.36	24.12	30.2	16.73	29.45	16.67	15.59	21.59	19.18
ENSBTAG00000000993	616069	N4BP2L1	33.59	35.22	25.42	31.07	45.18	54.78	25.12	29.47	13.48	15	28.17	16.41	27.37	22.54	26.72	20.06
ENSBTAG00000000995	540234	TENT5A	36.67	19.24	17.5	18.01	16.22	21.5	27.82	30.93	12.47	10.41	16.84	15.86	12.89	10.67	14.71	19.65
ENSBTAG00000000998	524456	SLC39A6	12.08	10.85	11.78	13.23	14.04	10.42	14.13	12.55	10.31	15.73	10.56	12.11	11.63	10.36	15.44	10.81
ENSBTAG00000001000	513850	CA13	12.97	10.74	8.82	8.44	5.68	9.17	4.83	11.78	9.4	8.66	10.31	9.11	11.59	8.75	4.49	4.01
ENSBTAG00000001013	508169	SLC30A5	40.76	26.1	26.58	40.08	48.19	43.53	43.59	38.1	43.4	27.53	36.99	27.46	26.85	19.86	31.43	24.64
ENSBTAG00000001015	533562	TM9SF4	17.33	12.09	17.93	12.78	13.54	16.47	19.17	16.99	18.98	20.36	20.57	14.2	24.04	16.66	15.85	14.48
ENSBTAG00000001017	535342	SLK	16.91	12.96	14.24	13.66	11.96	14.05	11.98	18.19	11.84	11.22	13.28	12.61	12.31	12.52	12.59	11.28
ENSBTAG00000001021	282870	CYP1A1	366.96	345.91	432.48	275.17	322.56	171.64	312.03	255.33	246.66	316.55	281.61	315.95	453.86	388.96	259.86	527.93
ENSBTAG00000001022	521401	AMDHD2	5.5	7.41	7.01	5.75	6.9	6.97	16.03	4.84	7.4	5.89	5.99	4.91	5.99	6.42	8.94	10.79
ENSBTAG00000001023	505086	ZNF598	3.47	4.92	3.32	3.9	6.66	5.38	15.53	2.95	5.91	6.6	4.47	5.4	4.61	4.32	8.82	9.8
ENSBTAG00000001024	540181	ARID1A	8.68	4.47	7.01	2.88	3.56	4.71	17.5	7.24	4.08	5.37	4.81	3.47	5.64	4.85	7.92	6.22
ENSBTAG00000001027	510850	SERPINH1	6.15	6.8	6.45	7.89	8.26	7.78	10.87	10.22	7.02	7.14	7.72	8.89	10.43	11.25	10.4	9.81
ENSBTAG00000001030	535099	MTMR3	7	6.33	6.67	5.27	6.72	9.08	12.71	6.95	7.76	7.78	7.77	8.32	9.4	7.82	8.92	7.76
ENSBTAG00000001035	541229	SF1	33.85	20.7	24.54	18.69	26.32	30.14	55.99	36.06	24.34	31.6	30.21	27	29.22	20.78	39.17	33.41
ENSBTAG00000001036	512002	HIBADH	183.74	175.7	193.06	166.86	172.67	155.09	112.86	169.35	146.45	202.89	165.68	211.93	230.01	245.53	208.08	181.45
ENSBTAG00000001038	613304	SNRPB	30.18	35.66	25.88	28.66	42.41	38.72	32.03	28.56	44.14	42.69	34.64	48.05	38.9	34.15	36.02	38.13
ENSBTAG00000001042	514626	MXD1	4.5	2.69	2.96	3.09	3.98	4	6.49	4.77	4.32	8.4	3.64	3.22	3.26	2.73	5.18	3.34
ENSBTAG00000001044	505988	SUPV3L1	7.67	5.9	6.02	6.38	9.33	7.83	6.29	7.98	7.01	9.77	7.56	8.34	6.58	5.07	7.04	5.89
ENSBTAG00000001050	511199	LDLRAP1	2.69	3.39	4.11	2.28	3.05	4.09	7.61	2.67	2.63	3.28	3.14	2.58	3.48	3.68	5.91	4.4
ENSBTAG00000001055	504520	HNRNPL	59.59	48.99	49.82	47.07	40.13	65.24	60.58	64.35	55.35	62.57	48.7	55.69	56.98	53.35	69.4	47.53
ENSBTAG00000001057	532778	ARFGAP3	151.6	122.99	109.19	143.51	159.74	154.07	142.08	134.63	139.17	91.47	140.58	108.48	106.46	89.99	101.71	93.76
ENSBTAG00000001059	614145	IDH3G	37.15	39.09	37.41	38.3	41.85	40.39	34.47	31.87	45.09	34.08	43.08	38.26	40.62	46.16	40.16	41.33
ENSBTAG00000001074	618888	SAYSD1	3.33	4.06	3.53	4.36	4.83	6.87	7.27	3.79	9	2.53	3.64	4.2	5.41	4.29	4.87	7.64
ENSBTAG00000001077	532690	OSBPL5	3.41	5.66	7.15	3.86	3.16	3.79	7.11	3	3.41	2.57	5.95	4.38	8.04	9.47	6.68	8.75
ENSBTAG00000001085	521099	FAM20A	25.46	42.69	29.2	31.85	65.63	40.53	99.89	28.65	32.69	22.7	28.96	21.36	33.61	20.63	54.2	52.93
ENSBTAG00000001086	510008	FHL2	1.59	1.9	2.33	1.81	1.81	3.08	2.52	4.4	3.16	4.64	2.85	3.97	2.1	3.63	3.4	2.8
ENSBTAG00000001097	509422	FKBP7	12.17	9.12	12.38	11.76	13.85	16.26	10.27	13.03	33.49	10.25	16.86	13.4	21.45	23.28	13.2	11.66
ENSBTAG00000001098	509423	PLEKHA3	5.87	4.69	4.62	4.84	5.97	6.51	5.47	6.66	6.43	5.46	5.36	4.6	6.46	4.95	5.66	4.5
ENSBTAG00000001104	540247	CMTM4	17.99	12.93	14.04	10.78	11.64	12.63	20.73	12.61	11.68	8.93	13.35	15.4	13.74	13.77	15.33	13.33
ENSBTAG00000001105	281625	ANXA4	331.71	360.24	355.43	345.19	343.03	387.7	253.7	338.32	297.18	338.87	344.4	390.37	426.38	383.43	307.13	323.45
ENSBTAG00000001107	618428	CACYBP	67.43	67.46	57.92	74.6	109.71	74.68	60.63	95.38	81.82	94.3	80.74	85.43	68.44	59.2	71.13	69.66
ENSBTAG00000001108	513934	GMCL1	10.72	10.85	11.93	11.33	11.14	12.16	8.95	11.31	10.41	11.53	9.73	10.04	10.39	13.73	12.56	9.64
ENSBTAG00000001109	445421	MRPS14	32.14	29.37	23.88	30.86	33.16	34.65	21	25.6	45.17	35.57	33.04	43.97	39.03	34.38	31.23	34.63
ENSBTAG00000001113	504290	NDUFAF7	12.5	10.03	10.98	10.62	11.17	11.2	7.86	12.33	11.6	9.12	11.1	12.17	10.86	13.43	9.26	8.78
ENSBTAG00000001114	538447	PRKD3	26.73	16.52	17.37	20.81	19.86	25.76	17.32	25.6	22.21	15.83	19.33	15.77	18.98	15.99	16.72	13.93
ENSBTAG00000001117	527956	ANKRD50	4.42	3.48	6.77	2.02	2.47	3.63	3.94	5.08	1.58	2.21	2.53	3.36	6.24	4.55	2.72	3.51
ENSBTAG00000001123	513601	SNRNP48	9.57	7.54	8.38	8.19	5.81	8.83	10.26	11.2	5.43	9.69	8.9	5.56	7.61	7.09	8.98	8.77
ENSBTAG00000001133	524159	VWA8	41.91	18.49	26.79	21.96	23.57	24.17	27.41	39.43	24.39	33.51	38.42	29.7	40.36	37.77	32.85	28.55
ENSBTAG00000001137	281078	CLTA	71.78	71.77	61.23	75.16	84.42	92.84	84.47	80.36	85.84	65.54	71.06	73.14	66.68	75.16	80.06	83.22
ENSBTAG00000001140	614320	IAH1	32.38	21.11	28.37	35.04	29.23	30	23.23	37.84	21.25	21.45	28.78	23.38	19.5	31.42	28.99	20.1
ENSBTAG00000001141	517541	ADAM17	11.57	10.34	9.24	8.72	8.77	10.67	11.93	11.81	8.42	8.1	10.79	8.43	10.26	10.37	10.36	8.76
ENSBTAG00000001142	782201	GNE	68.25	46.33	46.98	53.67	54.62	60.91	94.88	82.35	84.27	58.43	55.75	58.49	53.11	48.15	64.74	54.98
ENSBTAG00000001144	540212	NAA20	39.06	34.3	29.34	36.33	45.84	35	32.15	41.17	36.98	37.81	33.23	47.69	33.67	30.63	38.8	32.1
ENSBTAG00000001156	282351	ST3GAL1	96.28	78.41	88.66	58.26	67.44	83.06	110.3	74	112.66	59.91	118.79	100.24	99.59	87.28	88.3	128.53
ENSBTAG00000001164	511425	ACAD10	31.26	17.83	26.46	21.66	23.45	25.08	27.85	24.43	22.56	17.73	24.55	22.94	28.45	21.46	29.34	23.86
ENSBTAG00000001165	534217	AIFM2	8.23	5.97	5.55	3.59	6.05	9.28	5.35	3.81	8.04	4.55	8.16	5.41	8.2	6.26	4.83	6.66
ENSBTAG00000001168	518844	BRAP	14.56	13.38	10.84	10.99	12.71	16.34	12	15.25	13.2	12.71	13.31	13.64	13.03	11.92	12.62	11.97
ENSBTAG00000001171	514141	OGFOD1	10.2	9.47	7.65	8.74	10.04	10.28	7.92	10.38	10.96	11.5	8.63	13.97	9.77	9.08	8.7	10.6
ENSBTAG00000001174	510347	MRPL15	18.26	17.29	13.17	17.48	27.72	18.77	18.03	14.17	18.3	24.75	16.67	25	17.83	11.22	17.1	19.17
ENSBTAG00000001178	788351	USPL1	5.18	4.65	3.83	4.84	6.72	6.27	5.81	6.12	4.6	11.13	4	4.14	3.86	2.72	5.37	3.86
ENSBTAG00000001179	505802	TEP1	2.39	3.36	2.91	3.69	3.18	4.75	4.16	2.71	3.72	5.29	2.39	3.17	4.45	2.94	7.88	5.33
ENSBTAG00000001182	408000	SEPTIN7	81.01	61.83	69.29	67.86	62.76	66.45	45.35	81.49	68.56	74.23	67.07	77.11	90.03	81.96	71.45	60.75
ENSBTAG00000001185	767828	KMT5B	17.84	15.68	13.99	14.32	14.99	16.58	17.27	20.1	13.45	16.54	13.9	15.21	14.31	13.01	17.69	12.94
ENSBTAG00000001189	506192	AP1B1	15.16	14.7	13.84	9.65	17.41	13.98	33.53	13.1	20.31	17.37	18.31	17.93	19.64	19.53	25.7	27.82
ENSBTAG00000001192	505538	STX12	15	13.32	13.71	11.93	12.23	19.33	9.66	17.39	18.6	13.82	15.21	13.6	15.96	15.99	18.2	14.56
ENSBTAG00000001193	508878	UNC93B1	6.66	9.38	6.89	7.11	8.46	6.83	16.08	6.11	8.12	6.95	9.16	7.15	10.64	11.55	11.06	14.48
ENSBTAG00000001199	504320	DAP3	11.9	9.18	9.63	10.25	13.74	12.54	11.21	13.72	14.92	15.92	10.18	15.66	10.81	10.67	12.81	12.84
ENSBTAG00000001207	513825	SERPINB8	2.02	5.06	1.94	3.5	3.15	3.95	1.68	4.97	1.83	2.71	4.36	7.56	1.55	6.46	4.44	3.62
ENSBTAG00000001209	509784	PHLDB2	60.68	37.39	40.26	32.3	29.71	40.14	53.14	47.9	42.67	31.15	49.3	40.53	34.58	39.45	46.04	37.47
ENSBTAG00000001212	506530	SSR2	162.52	148.68	145.94	175.01	170.78	196.15	131.63	166.13	287.88	133.73	208.22	168.32	172.56	172.52	168.25	143.51
ENSBTAG00000001224	510301	ATP9B	6.58	7.21	7.62	6.2	5.97	6.72	10.65	7.25	5.77	7.39	9.21	7.64	8.91	10.23	9.31	7.7
ENSBTAG00000001225	511512	RBM14	19.92	13.7	13.97	18.42	26.88	23.08	47.56	17.45	13.74	20.26	19.65	15.56	17.75	11.03	28.6	21.45
ENSBTAG00000001233	521837	MPZL3	13.45	7.53	7.82	11.71	10.35	10.62	10.06	8.58	11.24	7.26	8.19	9.74	8.26	8.07	8.66	8.26
ENSBTAG00000001244	281407	PLAT	4.61	5.84	6.7	5.22	7.6	5.53	7.61	6.61	4.43	6.66	8.45	6.41	8.51	8.48	6.8	7.49
ENSBTAG00000001246	282144	ATP1A1	204.73	183.69	181.84	169.38	220.5	185.24	185.07	207.53	181.77	214.57	184.83	200.29	192.36	197.22	168.09	159.7
ENSBTAG00000001249	521920	SULT1B1	40.67	31.84	35.67	30.28	44.93	47.71	23.96	27.3	26.91	28.72	31.33	33.18	30.44	31.14	37.74	27.99
ENSBTAG00000001254	534898	ANKRD46	21.83	18.12	16.51	23.03	24.41	24.32	16.17	20.05	22.65	19.47	18.17	18.87	18.91	17.93	20.92	17.53
ENSBTAG00000001258	615627	TMEM50B	21.81	18.04	11.84	19.66	27.77	24.31	24.1	13.83	17.59	18.51	11.94	14.49	15.74	10.76	17.19	14.01
ENSBTAG00000001274	541235	PPM1L	12.77	10.46	14.25	9.54	9.58	18.5	8.51	12.84	15.11	11.93	14.25	8.71	14.48	19.69	12.14	10.13
ENSBTAG00000001283	506005	RIC1	14.02	11.63	11.19	10.8	13.04	12.46	12.1	14.12	9.99	13.46	12.55	12.79	11.44	12.25	12.53	9.05
ENSBTAG00000001286	525427	ELMO3	6.18	9.81	7.91	6.44	6.95	8.26	10.1	4.38	7.52	6.56	8.06	8.25	7.74	9.68	12.45	10.24
ENSBTAG00000001288	338445	MAOB	360.02	327.49	426.43	339.27	338.3	344.1	345.39	433.92	231.09	317.2	415.8	366.83	446.96	405.62	403.38	365.5
ENSBTAG00000001289	534352	MRPL18	14.07	16.1	14.47	22.88	23.61	22.83	15.95	17.65	21.2	21.88	20.62	23.21	18.62	17.57	14.78	17.61
ENSBTAG00000001296	504456	TMEM50A	48.96	49.45	43.62	47.89	46.03	49.69	28.49	53.51	53.28	42.72	47.32	49.22	49.79	53.14	46.78	44.54
ENSBTAG00000001302	535290	MRPS28	17.89	13.94	14.98	14.82	13.17	16.25	12.9	18.71	27.76	16.1	17.26	24.61	23.78	23.96	17.82	18.29
ENSBTAG00000001303	539524	HSPB8	52.86	55.5	50.16	39.47	42.82	19.68	55.97	43.69	30.98	20.59	57.37	45.36	58.31	35.01	38.53	48.8
ENSBTAG00000001306	505694	FXN	12.6	8.97	7.23	7.14	9.91	11.44	8.44	12.11	11.5	10.61	7.69	12.48	9.07	8.16	10.44	9.27
ENSBTAG00000001311	538442	MORF4L2	261.68	181.55	151.87	305.08	355.9	321.54	281.24	235.15	300.67	215.01	236.11	214.67	180.23	148.83	217.38	182.22
ENSBTAG00000001314	505816	TRMT6	10.24	8.64	6.95	8.69	10.49	12.12	6.61	9.42	9.63	11.8	7.91	10.73	7.58	7.93	8.36	8.31
ENSBTAG00000001320	505361	VPS16	8.82	8.68	9.45	9.07	7.91	10.77	11.08	9.55	10.92	8.63	10.24	9.74	10.44	10.69	10.23	8.86
ENSBTAG00000001323	450214	CENPC	13.34	11.19	11.01	11.77	11.36	12.29	9.28	12.5	9.36	11.97	9.93	10.5	9.95	9.73	11.87	9.43
ENSBTAG00000001329	506200	CLPTM1L	33.85	30.62	34.47	31.99	39.51	40.52	50.34	33.35	57.69	34.61	44.87	36.33	40.41	35.54	45.03	43.72
ENSBTAG00000001332	281937	MYO1C	7.97	7.64	8.21	4.72	6.75	7.85	13.48	6.76	7.99	8.71	9.62	7.47	11.14	10.47	11.32	11.17
ENSBTAG00000001335	280805	GHR	241.78	235.89	287.88	226.08	170.83	332.49	185.47	348.61	184.68	249.43	274.66	300.89	223.92	205.84	235.6	219.89
ENSBTAG00000001342	783948	RSL24D1	10.79	10.74	9.26	10.53	13.15	11.98	7.15	11.81	10.08	11.67	10.22	10.79	9.3	8.51	9.97	9.07
ENSBTAG00000001349	514928	KIF1C	48.61	42.92	54.54	39.16	49.25	46.87	74.57	41.73	56.5	50.16	58.96	60.58	71.6	60.44	65.05	76.36
ENSBTAG00000001353	767847	PMPCA	29.48	36.57	39.98	45.39	52.18	43.39	58.54	34.21	46.33	36.74	39.36	38.36	43.19	43.38	43.36	46.76
ENSBTAG00000001356	534262	USP38	15.35	10.48	11.48	11.16	11.51	11.91	12.6	13.24	10.91	17.68	12.17	10.31	14.24	11.72	16.31	10.11
ENSBTAG00000001360	326582	RPS12	329.76	334.93	256.09	337.61	345.31	361.85	292.51	349.7	340.83	304.32	326.54	261.39	293.92	324.17	270.06	265.13
ENSBTAG00000001368	531137	LGALS3BP	70.38	56.99	67.88	49.5	64.81	80.44	120.6	54.96	99.17	59.92	74.76	98.87	102.54	97.19	69.51	101.86
ENSBTAG00000001374	509616	METTL27	2.95	6.31	6	6.12	5.6	4.28	4.48	2.24	4.05	2.61	6.27	4.21	5.14	4.74	5.84	5.55
ENSBTAG00000001391	522004	ANKRD42	4.3	4.5	1.88	2.31	3.09	5.14	4.6	6.9	4.41	6.3	3.06	4.16	2.38	2.79	2.74	4.75
ENSBTAG00000001394	618580	TMED9	125.36	106.14	98.34	143.45	158.6	173.27	142.05	100.7	276.28	120.1	149.43	153.74	148.52	134.9	137.37	124.79
ENSBTAG00000001395	540784	C1H21orf91	18.83	17.63	18.93	19.47	14.77	19.01	24	19.18	16.09	9.9	14.36	11.26	15.28	16.02	12.67	11.22
ENSBTAG00000001398	540568	ATP2A2	65.28	43.81	34.99	45.19	82.94	67.78	115.85	68.16	62.19	72.85	34.72	53.38	62.48	24.73	59.01	56.94
ENSBTAG00000001400	534923	AKT2	18.71	20.46	23.24	16.8	21.58	24.55	32.32	16.36	27.1	21.12	29.25	26.62	34.7	34.09	33.48	33.33
ENSBTAG00000001405	281195	GLCE	63.74	194.51	82.15	134.82	248.19	135.39	86.77	199.3	167.24	241.38	57.02	250.74	125.13	61.86	197.46	134.07
ENSBTAG00000001407	508867	AP3S2	17.17	17.1	14.56	15.79	15.73	16.91	17.87	15.96	21.11	15.61	17.7	19.47	19.13	17.18	18.92	18.08
ENSBTAG00000001408	539715	CNRIP1	6.04	6.03	4.17	5.21	4.35	7.11	4.63	8.35	6.86	5.45	5.91	4.62	5.93	5.67	6.5	4.13
ENSBTAG00000001414	616416	KCTD12	5.36	12	6.74	4.78	5.37	3.46	14.1	4.61	7.36	8.44	5.98	4.56	8.4	10.56	8.77	20.25
ENSBTAG00000001420	768242	ABHD12	6.44	6.56	7.13	5.44	7.62	6.89	12.35	7.64	8.17	6.38	6.51	7.2	8.2	9.12	10.49	9.54
ENSBTAG00000001424	540526	MSH6	16.97	14.61	17.48	15.4	13.91	14.47	12.45	18.56	12.4	15.22	17.75	15.77	17.57	19.08	16.58	11.85
ENSBTAG00000001425	508172	FBXO11	14.42	9.93	12.03	8.43	9.16	11.96	12.56	15.49	10.2	11.43	8.68	8.58	10.33	10.4	12.08	9.08
ENSBTAG00000001435	507137	ARL6IP6	13.26	11.2	11.65	13.06	13.98	13.73	10.62	15.19	12.24	14.29	11.95	11.16	10.84	8.73	14.12	9.04
ENSBTAG00000001440	510978	PMM2	15.76	9.27	10.22	16.22	23.3	20.09	30.39	12.27	15.36	9.78	13.66	10.01	11.26	9.5	11.54	11.43
ENSBTAG00000001449	780787	SRA1	40.57	35.82	31.31	48.7	52.36	63.36	43.65	36.22	60.78	38.83	45.84	48.75	39.59	42.28	43.03	35.32
ENSBTAG00000001450	525278	APBB3	5.86	6.8	5.47	8.77	6.78	10.28	9.65	7.55	7.55	10.04	9.29	7.05	7.2	6.25	10.13	7.47
ENSBTAG00000001460	510125	LIN7C	29.97	25.21	25.52	34.55	36.75	34.72	23.32	31.39	35.55	31.45	31.66	27.17	29.66	25.28	29.84	24.85
ENSBTAG00000001463	535030	TNKS	8.36	5.45	7.84	5.65	5.47	8.15	8.32	11.09	5.05	5.91	6.32	6.06	5.76	6.26	7.55	5.61
ENSBTAG00000001465	281963	P2RY1	4.63	4.59	3.92	4.35	3.5	6.6	7.06	4.34	4.13	3.08	5.39	2.18	3.82	2.14	2.63	3.09
ENSBTAG00000001475	617129	MCUR1	18.21	14.71	19.94	15.19	15.96	15.19	14.59	18.12	17.98	14.68	14.34	16.03	18.8	14.12	18.31	13
ENSBTAG00000001484	512570	LZTFL1	12.96	10.35	10.48	15.98	14.33	16.02	7.83	14.2	13.52	11.12	11.9	10.82	10.14	10.08	14.11	7.46
ENSBTAG00000001485	780855	PPIP5K2	57.36	51.33	61.64	45.63	42.5	59.89	46.81	64.72	49.37	61.77	55.87	59.79	61.37	57.47	64.67	33.83
ENSBTAG00000001489	404053	TUBA1A	8.2	8.27	6.62	7.23	8.8	11.32	7.82	12.47	11.42	8.87	8.46	14.02	11.78	10.54	7.38	7.96
ENSBTAG00000001498	768035	CYTH2	5.56	6.74	5.68	6.64	8.4	8.29	8.29	6.72	6.05	8.49	6.32	5.95	5.69	5.37	10	4.82
ENSBTAG00000001505	512489	GRK4	5.88	5.38	5.99	4.96	5.93	7.94	7.9	6.13	9.23	7.28	9.21	2.71	4.61	9.91	4.89	4.96
ENSBTAG00000001506	615059	HTT	7.37	6.6	8.98	4.96	6.67	6.64	15.95	6.63	7.75	8.08	8.71	7.02	10.72	9.75	11.87	11.51
ENSBTAG00000001511	539020	BCL6	2.28	1.95	2.44	1.16	2.33	2.51	3.44	3.92	3.8	8.24	2.85	4.2	3.52	4.04	8.71	11.42
ENSBTAG00000001514	511852	ASB11	27.32	30.74	26.58	23.64	22.12	37.52	17.71	29.66	15.73	29.98	34.59	23.57	23.78	26.37	28.8	25.8
ENSBTAG00000001518	515980	ISG20L2	9.03	8.12	7.6	8.4	12.97	10.75	11.23	9.28	9.47	15.02	8.22	7.67	9.01	6.19	9.67	7.66
ENSBTAG00000001521	616871	UQCRB	93.03	82.68	69.29	112.81	138.9	93.38	81.59	97.03	129.9	116.19	95.69	165.92	97.41	89.97	112.64	115.96
ENSBTAG00000001522	526138	MTERF3	14.21	11.72	10.66	12.03	17.68	13.83	11.67	13.81	14.16	16.37	10.85	12.7	12.46	9.8	13.48	11.55
ENSBTAG00000001523	507632	YES1	22.77	24.68	22.14	21.16	24.3	22.07	18.48	24.57	24	22.18	20	26.46	24.89	24.41	25.25	18.65
ENSBTAG00000001528	511147	CDK13	13.24	9.54	11.05	8.38	9.96	11.84	13.47	14.05	8.44	11.71	9.54	8.29	9.69	8.88	11.13	9.65
ENSBTAG00000001535	512028	LIPH	5.33	6.61	7.04	12.61	10.19	7.44	7	5.29	8.53	4.74	6.11	4.98	7.34	5.62	7.98	8.57
ENSBTAG00000001537	529661	TSKU	36.69	151.01	71.94	60.98	138.07	179.4	74.73	123.57	103.86	136.06	73.29	161.17	226.82	119.14	216.98	391.18
ENSBTAG00000001539	516557	SAV1	8.09	5.91	5.8	6.45	7.8	8.04	5.67	7.36	6.33	7.42	6.35	5.71	6.19	6.8	8.39	5.52
ENSBTAG00000001543	538558	BRI3BP	13.15	13.11	15.45	11.72	14.03	14.25	22.83	12.28	14.82	11.93	16.17	16.85	21.48	20.09	19.03	23.81
ENSBTAG00000001546	534248	MGAT1	43.57	47.95	41.85	38.78	57.16	47.94	53.58	35.23	52.94	49.48	40.27	54.89	42.99	38.81	53.22	51.63
ENSBTAG00000001552	534386	EPC1	11.5	9.5	8.86	9.24	12.1	12.78	9.68	13.49	8.87	12.06	9.13	8.41	8.13	7.77	10.27	6.63
ENSBTAG00000001553	505093	HNRNPA1	142.91	114.21	91.34	146.55	115.39	146.75	97	159.05	147.37	184.92	144.28	147.36	107.12	123.35	136.33	114.42
ENSBTAG00000001553	100848353	LOC100848353	142.91	114.21	91.34	146.55	115.39	146.75	97	159.05	147.37	184.92	144.28	147.36	107.12	123.35	136.33	114.42
ENSBTAG00000001564	508547	PDE4DIP	11.98	6.5	12.03	12.12	12.18	9.84	12.78	15.27	13.93	8.84	10.69	16.71	9.15	6.94	19.18	12.83
ENSBTAG00000001565	514610	MESD	43.84	32.54	29.98	42.06	47.59	46.17	48.75	41.45	62.92	36.98	42.82	44.2	39.85	35.57	40.17	40.54
ENSBTAG00000001573	781067	JMJD1C	30.8	19.54	22.86	16.9	16.44	29.78	18.02	28.83	19.57	23.88	20.36	24.95	22.01	21.91	22.27	17.43
ENSBTAG00000001574	540878	GPATCH2	6.73	4.71	5.15	6.18	5.48	6.81	6.4	6.76	5.03	5.54	5.07	4.26	5.38	4.38	5.76	3.85
ENSBTAG00000001575	100297344	CALM2	282.61	282.15	218.75	275.69	288.67	297.51	220.53	229.36	311.1	217.51	251.78	259.37	264.07	244.23	239.94	250.22
ENSBTAG00000001578	518158	ADPGK	8.18	7.03	6.89	8.48	9.65	8.78	9.56	8.08	10.2	9.23	8.79	7.98	7.58	6.75	8.26	9.02
ENSBTAG00000001579	404130	AGO2	8.47	7.93	9.21	6.09	8.39	7.86	15.25	8.51	7.6	9.78	8.09	7.56	9.87	8.98	10.78	10.39
ENSBTAG00000001589	514455	TM9SF2	115.83	109.86	105.94	135.68	140.95	153.81	105.09	112.18	161.91	96.97	130.41	125.28	120.82	116.37	112.03	103.66
ENSBTAG00000001592	511899	INSIG1	73.03	129.62	135.26	120.07	127.49	146.23	110.96	166.36	97.48	365.09	91.63	51	103.53	107.05	220.04	88.43
ENSBTAG00000001593	539407	OGFOD2	4.84	5.97	5.24	5.01	6.11	5.1	9.14	3.34	6.63	4.36	5.57	6.27	5.91	6.77	7.8	9.54
ENSBTAG00000001594	526095	ARL6IP4	8.88	13.03	12.23	9.57	10.64	12.57	15.28	8.15	12.3	9.48	13.16	11.44	13.49	15.13	13.41	14.65
ENSBTAG00000001595	613358	MT1E	728.06	631.71	531.9	1265.59	860.06	670.67	1230.66	426.66	989.09	510.43	233.22	136.14	418.89	318.27	537.57	316.78
ENSBTAG00000001598	506766	MAP7	10.47	9.66	10.04	6.55	7.37	12.18	10.39	12.38	11.21	8.86	11.81	10.46	10.24	11.58	14.14	10.33
ENSBTAG00000001600	538195	DCUN1D4	12.81	11.84	13.81	12.11	13.19	14.91	11.69	13.77	9.79	13.26	11.11	10.85	10.65	9.95	14.12	9.97
ENSBTAG00000001601	512571	PKM	10.08	9.72	8.38	7.75	9.68	8.33	11.93	11.58	9.92	9.52	8.57	9.11	8.06	9.83	8.51	10.09
ENSBTAG00000001602	404154	IL4R	13.33	8.75	9.85	8.59	9.72	8.55	18.41	10.48	15.06	12.38	12.43	7.37	11.26	11.29	13.97	13.8
ENSBTAG00000001607	616372	TMEM41B	9.62	8.32	6.29	8.49	11.32	10.32	7.9	9.93	12.8	13.49	7.91	10.17	9.42	6.77	11.54	8.06
ENSBTAG00000001612	535447	LSM1	10.26	10.76	9.69	12.02	13.1	12.88	10.11	10.5	11.56	12	9.98	10.49	11.66	9.07	10.51	9.81
ENSBTAG00000001616	516451	ZNF592	4.05	3.6	4.81	2.8	3.51	4.12	9.97	3.87	4.13	4.95	4.86	3.59	6.54	5.11	7.58	6.66
ENSBTAG00000001619	504658	SERINC5	27.92	24.81	24.44	25.31	21.82	27.03	23.65	24.33	27.22	19.03	24.3	26.67	32.38	27.56	24.75	24.4
ENSBTAG00000001626	506131	CTPS1	9.43	7.18	4.61	6.14	10.69	11.05	25.75	4.73	8.03	6.48	7.45	8.53	5.28	3.48	3.55	5.42
ENSBTAG00000001632	515032	NBR1	126.29	116.7	108.66	111.15	136.97	104.78	107.54	142.28	119.31	176.64	96.49	126.02	104.46	90.37	156.82	104.49
ENSBTAG00000001634	508957	PHF1	5.16	6.08	4.98	5.49	5.89	7.06	7.87	4.63	5.62	5.03	7.07	4.99	6.6	5.87	8.61	5.98
ENSBTAG00000001637	518258	FUNDC1	11.44	12.8	12.92	10.36	12.89	14.53	9.7	14.81	15.95	13.24	10.74	14.48	14.95	13.51	13.12	12.18
ENSBTAG00000001644	535163	MDN1	8.81	5.1	5.97	5.08	5.62	8.32	11.27	9.69	7.07	8.78	7	7.1	6.49	5.45	7.96	6.69
ENSBTAG00000001645	533351	AAR2	6.93	7.12	5.58	7.14	9.82	8.28	8.47	6.54	7.91	7.99	6.89	9.25	8.41	7.69	8.02	9.08
ENSBTAG00000001647	529056	PLEKHJ1	11.6	13.42	11.27	12.52	13.76	15.17	19.35	7.17	14	11.87	15.49	15.07	15.04	14.1	18.34	17.08
ENSBTAG00000001648	326584	RPL21	557.43	489.43	469.7	551.5	530.92	570.69	336.69	549.18	471.88	472.57	544.64	427.69	489.94	486.87	450.68	397.6
ENSBTAG00000001651	522372	SYF2	35.54	30.71	25.65	39.27	45.32	40.68	32.3	34.48	33.25	30.51	32.5	27.43	27.64	27.59	30.8	24.2
ENSBTAG00000001654	786534	SNTB2	10.42	7.39	8.51	7.36	7.7	9.42	9.5	9.64	7.21	8.29	7.74	7.42	9.23	8.12	8.66	7.51
ENSBTAG00000001656	505854	TMEM254	78.16	79.47	97.81	45.03	79.9	74.09	41.32	75.09	70.83	78.92	75.92	96.55	99.42	76.96	86.66	67.72
ENSBTAG00000001657	513579	PICALM	177.05	139.6	149.59	152.68	149.9	184.38	142.77	173.86	128.99	129.36	148.76	113.94	118.71	122.63	129.85	110.73
ENSBTAG00000001659	618168	VPS4A	30.55	26.83	29.51	26.31	32.74	30.85	30.82	31.27	33.65	36.92	34.5	39.71	36.61	34.65	39.42	38.79
ENSBTAG00000001660	539967	SPTY2D1	37.87	14.18	17.06	54	70.62	79.46	51.96	30.04	22	17.11	30.13	8.7	11.29	7.65	17.53	9.97
ENSBTAG00000001666	509981	NIP7	15.46	11.53	10.76	9.85	19.44	13.8	10.75	13.88	13.2	15.76	10.97	15.65	13.21	8.77	13.28	11.54
ENSBTAG00000001671	518260	RTF1	10.62	8.67	10.82	9.73	8.67	12.08	10.89	14.09	9.02	12.02	10.02	9.86	9.99	10.15	11.97	9.39
ENSBTAG00000001673	520387	C2CD5	19.74	17.24	19.23	19.31	13.82	21.66	13.3	20.63	17.14	16.31	19.41	16.25	18.98	18.55	17.17	15.09
ENSBTAG00000001692	514172	NDST1	14.63	13.98	14.31	11.27	16.06	17.59	34.75	15.1	20.4	20.02	13.92	16.85	13.48	12.04	23.55	26.32
ENSBTAG00000001693	531362	RPAP1	4.3	3.2	4.31	3.02	3.77	4.42	7.56	3.93	5.29	4.02	4.79	4.66	5.8	4.81	6.09	5.65
ENSBTAG00000001697	615156	TRA2B	41.4	37.64	31.4	47.89	52.1	55.24	34.19	51.7	44.94	74.15	35.98	40.34	38.52	30.37	51.73	36.11
ENSBTAG00000001698	618186	CHTF8	23.73	23.72	20.63	25.15	25.96	28.46	21.99	24.18	22.2	20.5	21.35	19.73	23.01	19.6	26.32	20.15
ENSBTAG00000001698	116621585	DERPC	23.73	23.72	20.63	25.15	25.96	28.46	21.99	24.18	22.2	20.5	21.35	19.73	23.01	19.6	26.32	20.15
ENSBTAG00000001700	532712	CDC42	48.59	43.63	34.29	40.69	45.92	44.84	33.05	47.48	49.84	50.4	40.55	46.53	46.16	46.04	43.16	40.48
ENSBTAG00000001708	511319	TTLL12	12.59	12.84	15.12	9.73	12.24	14.31	27.42	10.3	12.43	10.98	17.77	12.07	21.82	20.12	20.56	21.36
ENSBTAG00000001724	532505	ZADH2	25.03	27.92	36.6	26.05	26.15	23.51	31.14	27.08	34.32	29.99	34.67	38.59	52.74	61.47	38.38	45.03
ENSBTAG00000001727	617001	PRXL2B	10.56	16.95	14.48	20.46	18.89	16.59	21.1	9.18	12.02	13.66	15.1	12.39	20.16	19.54	14.83	22.47
ENSBTAG00000001731	539636	GLYR1	29.56	21.99	19.92	24.69	26.97	28.65	32.37	28.67	28.63	27.38	25.5	26.97	23.43	20.67	30.03	22.36
ENSBTAG00000001736	525895	UBN1	8.91	7.83	7.59	5.66	8.82	7.31	17.85	8.37	9.11	9.74	9.11	7.97	9.46	7.63	11.58	10.11
ENSBTAG00000001737	513209	TUT7	31.39	25.83	23.56	29.26	37.51	39.6	37.88	38.2	28.36	40.56	23.54	22.74	21.01	21.91	30.84	23.84
ENSBTAG00000001740	515224	HAPLN3	3.89	5.27	5.38	7.31	6.63	6.27	11.72	3.58	10.61	4.93	8.75	1.89	9.6	4.6	9.75	12.25
ENSBTAG00000001744	509758	BET1L	10.36	8.16	8.09	11.77	13.64	11.74	13.86	9.47	12.24	9.51	10.62	8.99	8.86	8.01	9.46	8.8
ENSBTAG00000001745	280847	LUM	5.82	7.91	6.68	7.35	7.13	9.16	5.86	16.06	9.56	8.17	11.46	7.99	8.74	14.1	9.94	6.82
ENSBTAG00000001747	515730	PEX3	70.73	45.91	38.72	45.6	46.64	67.14	37.86	54.9	36.74	27.89	43.77	43.76	48.64	29.08	39.22	26.78
ENSBTAG00000001749	539639	SENP2	44.52	33.98	33.03	37.81	37.29	46.47	35.15	46.03	37.12	34.65	40.33	37.46	39.01	35.92	34.48	26.78
ENSBTAG00000001752	515729	FUCA2	12.62	10.54	8.95	8.19	8.06	10.84	6.55	9.26	10.12	10.05	11.74	10.07	9.61	11.18	10.03	11.47
ENSBTAG00000001762	100125917	RFXANK	4.6	6.06	5.16	5.04	6.09	4.94	7	4.78	5.35	7.21	5.84	7.01	7.84	7.95	7.98	6.09
ENSBTAG00000001768	515927	TXLNG	10.26	8.87	8.05	10.76	12.12	10.04	11.24	10.81	11.52	11.26	10.15	9.32	9.64	8.85	10.11	9.49
ENSBTAG00000001771	532989	DYRK1A	23.17	16.33	18.25	15.64	18.65	19.08	20.27	23.83	19.71	20.53	17.41	16.88	19.01	16.88	18.98	17.38
ENSBTAG00000001776	504463	SIRT2	34.9	32.05	33.72	25.52	37.07	42.17	35.12	28.17	33.2	31.41	35.32	26.94	36.1	46.52	37.06	34.51
ENSBTAG00000001777	286853	RPLP2	108.55	188.35	191.53	189.68	304.47	144.67	197.4	108.74	193.25	163.87	136.29	182.23	252.76	195.41	236.6	236.25
ENSBTAG00000001778	525408	NFKBIB	2.32	4.04	2.56	2.53	4.32	3.51	11.09	2.25	4.56	4.27	2.79	3.15	2.96	4.45	4.78	7.64
ENSBTAG00000001780	282060	SARS2	5.39	5.68	4.68	4.26	6.14	6.13	7.66	4.44	6.16	5.11	6.15	6.54	7.54	7.35	6.25	7.4
ENSBTAG00000001781	510219	TOMM40	9.06	8.98	8.84	9.96	14.85	10.01	13.78	6.92	13.16	11.06	10.36	14.92	12.47	11.26	11.76	16.08
ENSBTAG00000001782	768042	MRPS12	16.76	16.44	14.97	12.19	16.36	16.72	18.05	14.13	19.76	10.47	15.79	16.4	16.92	16.91	18.19	21.14
ENSBTAG00000001790	100300349	SAFB2	15.09	10.12	10.28	10.38	10.32	15.9	28.77	17.03	13.72	24.25	17.57	14.49	15.78	12.98	25.43	17.59
ENSBTAG00000001792	540962	MICOS13	112.66	120.75	98.49	130.3	128.66	131.37	90.49	94.42	129.4	111.31	133.06	124.48	115.64	117.78	115.68	104.57
ENSBTAG00000001794	768327	RPL36	224.1	269.42	255.92	248.74	276.23	268.36	215.01	212.38	253.18	219.17	271.17	245.51	265.41	304.76	275.88	269.86
ENSBTAG00000001795	510796	LONP1	12.52	13.93	16.93	12.76	18.85	14.32	28.61	11.42	18.94	16.76	16.78	17.08	21.15	22.44	23.31	24.81
ENSBTAG00000001801	539867	SYT4	17.69	35.95	35.68	40.68	37.18	42.16	36.1	38.79	40.78	31.21	38.49	34.12	30.14	36.29	32.69	17.98
ENSBTAG00000001807	522905	AKAP8	6.67	9.25	5.58	8.5	12.84	12.24	9.65	7.44	6.85	10.64	6.75	7.77	7.62	5.93	11.32	6.82
ENSBTAG00000001808	535021	LACTB2	49.3	46.28	42.6	48.06	47.54	57.89	28.4	51.5	48.6	44.96	45.63	48.22	48.03	47.18	45.72	40.82
ENSBTAG00000001810	538632	SCAF11	42.05	35.85	35.02	35.85	38.55	41.73	35.74	45.72	34.62	33.04	34.66	36.95	32.47	31.49	34.6	32.05
ENSBTAG00000001815	516290	ARHGEF5	8.64	9.88	10.51	5.59	6.46	7.09	12.9	9.09	15.13	19.48	8.59	14.72	18.09	15.28	22.7	14.95
ENSBTAG00000001816	504608	SLC25A42	9.62	9.32	10.61	11.19	10.71	10.66	26.03	6.43	9.9	5.05	12.19	6.18	11.02	10.33	10.24	14.82
ENSBTAG00000001821	505359	PRRC2C	19.33	11.25	12.42	9.12	10.86	15.23	22.31	21.55	9.83	15.48	11.75	10.6	11.45	10.01	15.14	11.5
ENSBTAG00000001826	539603	SASH1	10.5	8.2	12.08	7.34	6.96	11.69	10.28	10.69	8.69	9.34	12.19	7.1	11.37	13.08	8.76	8.45
ENSBTAG00000001827	505570	GID8	16.87	17.1	15.86	17.94	18.85	17.74	23.88	16.5	18.21	14.82	17.64	18.65	18.22	20.13	22.54	19.43
ENSBTAG00000001828	515013	SCRN2	4.63	11.08	8.94	6.79	8.31	11.39	9.76	3.65	5.44	5.83	7.78	6.03	8.92	8.68	9.17	7.08
ENSBTAG00000001834	616621	PNKP	4.29	5.44	4.32	5.56	6.8	5.91	11.56	3.93	7.04	6.33	5.63	5.46	5.1	6.09	9.04	7.46
ENSBTAG00000001839	505877	OCIAD2	61.22	80.2	70.43	42.92	66.32	95.45	53.81	85.86	76.46	99.57	150.43	109.13	99.69	102.96	76.11	108.34
ENSBTAG00000001842	615507	GSTM3	283.15	190.83	239.3	235.6	228.47	277.21	181.83	246.37	274.05	332.66	254.58	315.82	350.93	311.73	262.55	215.15
ENSBTAG00000001843	509188	WBP1	15.32	15.58	18.81	21.93	17.23	21.46	15.57	12.93	13.22	18.24	23.78	17.53	18	17.62	23.16	20.17
ENSBTAG00000001844	516155	MOGS	16.95	12.75	12.58	17.35	25.4	20.41	38.7	12.24	39.06	20.7	22.24	21	22.74	20.2	24.56	23.8
ENSBTAG00000001852	497207	BREH1	56.39	42.13	20.28	28.73	69.79	31.36	39.9	20.72	39.2	42.59	42.29	28.05	38.3	15.39	41.05	0.28
ENSBTAG00000001855	529282	COQ9	40.15	44.1	43.02	46.29	57.85	47.14	37.85	41.65	48.48	41.76	37.66	55.99	47.9	51.53	44.68	46.28
ENSBTAG00000001856	504452	POLR2C	21.81	23.16	19.76	24.35	29.1	31.65	25.54	24.71	26.01	30.23	23.14	22.25	23.54	20.78	26.52	19.43
ENSBTAG00000001861	789054	SESTD1	13.86	11.15	12.84	11.74	10.08	12.14	10.85	16.08	12.31	15.39	10.75	16.06	10.81	11.25	16.43	13.58
ENSBTAG00000001868	510274	PCYT2	43.84	35.7	42.5	35.1	46.51	34.79	45.44	29.97	38.28	53.62	42.1	55.72	49.95	51.93	52.09	49.59
ENSBTAG00000001872	515476	ORC6	4.92	6.54	6.06	4.34	5.06	6.43	3.93	9.5	5.49	7.49	5.88	6.58	7.72	6.9	7.93	4.79
ENSBTAG00000001879	512237	PER2	2.15	1.69	1.53	0.77	1.67	2.45	3.31	2.32	0.82	1.01	2.81	1.73	0.85	0.58	2.73	4.05
ENSBTAG00000001881	532890	SLC10A1	565.28	372.7	396.44	332.74	374.11	502.88	213.14	439.89	338.29	371.88	508.33	383.44	481.07	480.62	441.63	380.93
ENSBTAG00000001887	538505	STAM2	19.56	16.28	15.73	20.4	20.49	23.71	15.98	21.12	18.4	16	18.37	14.82	16	16.46	17.05	13.33
ENSBTAG00000001888	517336	MED13L	12.24	7.07	10.57	6.75	6.71	10.52	13.84	13.19	9.12	10.69	9.67	8.38	10.46	8.93	10.94	8.97
ENSBTAG00000001894	519463	NEDD1	16.55	16.14	14.38	19.23	12.87	13.13	8.41	16.69	11.38	11.22	13.94	18.78	14.83	10.48	14.65	13.17
ENSBTAG00000001895	509322	PGGT1B	14.47	12.56	11.33	13.92	12.52	14.78	9.48	12.73	14.42	14.88	12.19	13.78	12.69	11.25	11.7	10.77
ENSBTAG00000001904	513761	ZNF276	4.09	6.02	4.17	4.08	6.09	6.58	11.2	4.08	6.57	6.24	5.47	6.15	5.71	4.63	8.58	7.31
ENSBTAG00000001908	533910	DLD	55.36	46.47	45.62	53.33	57.33	56.7	41.06	60.59	46.47	54.58	43.44	51.22	46.01	44.8	48.52	42.42
ENSBTAG00000001919	511703	ZNF652	13.1	6.47	8.09	6.91	6.67	8.29	20.79	9.22	9.56	3.37	10.48	5.94	8.34	9.32	8.15	8.2
ENSBTAG00000001922	504225	AKIP1	6.8	7.46	5.88	6.63	7.31	10.25	9	5.88	10.17	8.61	7.02	7.14	8.23	6.04	8.77	8.92
ENSBTAG00000001926	530189	RAD23B	77.94	59.65	62.52	60.28	67.1	76	60.79	71.32	80.94	66.56	83.46	86.93	80.33	77.92	78.44	80.42
ENSBTAG00000001928	613927	PDIA6	133.29	114.09	116.08	108.31	144.37	140.98	155.25	128.66	314.38	149.48	146.03	164.57	206.53	196.65	176.15	125.03
ENSBTAG00000001931	513765	TRABD	4.43	8.9	6.94	6.24	7.51	6.48	26.33	2.54	7.47	4.12	6.65	7.3	9.31	9.27	12	18.82
ENSBTAG00000001932	512902	CRAT	67.35	47.33	59.46	58.97	75.29	72.25	111.59	46.33	60.15	43.11	71.49	49.45	66.32	54.81	57.23	63.26
ENSBTAG00000001933	514460	PTPA	18.25	17.11	16.92	21.56	23.32	23.04	26.28	15.02	20.36	17.36	21.76	17.73	21.62	20.28	22.94	23.9
ENSBTAG00000001939	511202	SECISBP2	11.41	9.45	9.47	10.23	11.14	12.34	12.98	13.97	9.46	11.96	10.51	10.73	10.5	8.44	13.24	9.37
ENSBTAG00000001948	780809	VTI1B	29.59	25.53	24.91	31.88	33.36	34.6	27.67	31.8	32.76	28.79	31.19	27.9	26.2	26.11	28.51	25.16
ENSBTAG00000001950	505995	RDH11	25.85	17.5	24.15	21.06	18.38	24.91	12.13	19.91	19.66	36.08	24.92	29.24	21.32	31.41	31.13	15.22
ENSBTAG00000001956	281817	HINT3	16.63	16.17	15.47	17.28	14.57	20.82	12.54	16.11	18.21	16	17.82	18.29	22.42	20.81	16.99	18.62
ENSBTAG00000001968	512635	TTC14	23.67	16.1	18.07	21.92	17.75	24.99	19.25	22.32	14.78	15.28	17.4	16.51	13.23	14.13	17.02	12.18
ENSBTAG00000001977	540347	YIPF6	25.6	19.42	18.18	25.09	28.15	29	18.89	22.69	30.82	20.64	25.33	22.9	22.59	20	23.4	20.14
ENSBTAG00000001987	533720	SWAP70	29.89	26.38	33.59	28.96	21.48	34.06	14.73	35.68	33.34	22.37	42.01	36.82	34.84	39.81	28.73	35.13
ENSBTAG00000001988	515226	EIF3D	60.89	69.18	56.04	64.07	65.6	69.13	52.27	66.04	55.07	61.16	51.94	59.3	49.02	58.08	63.05	55.93
ENSBTAG00000001992	505060	CYP51A1	98.34	21.39	43.31	84.27	89.35	69.23	46.04	66.24	51.34	174.23	109.13	58.16	33.05	40.94	108.36	30.05
ENSBTAG00000001999	513716	NKAPD1	10.2	8.01	7.68	7.4	10.61	10.06	7.05	11.54	10.07	10.73	8.35	8.65	9.47	8.51	9.41	8.99
ENSBTAG00000002000	618131	TIMM8B	33.93	26.35	25.94	31.5	35.63	37.06	28.81	27.44	32.09	36.85	32.03	32.98	24.89	32.61	28.5	29.42
ENSBTAG00000002004	510518	LLPH	24.28	20.58	17.99	19.24	26.01	26.71	17.32	22.4	24.69	23.66	19.45	23.08	22.48	20.63	18.3	17.59
ENSBTAG00000002006	281530	THBS1	14.9	11.9	12.62	11.17	8.85	14.44	17.94	22.94	12.94	17.88	14.44	12.98	18.28	13.76	13.73	9.89
ENSBTAG00000002012	512871	CIAO2A	57.61	51.81	45.14	51.73	53.32	59.46	44.99	55.25	68.62	56.54	61.19	62.39	58.57	58.59	55.57	53.39
ENSBTAG00000002014	512029	SNX1	15.8	14.76	11.88	14.77	15.67	14.52	13.61	16.51	15.38	17.93	14.68	15.27	13.64	12.67	17.09	13.74
ENSBTAG00000002015	526227	RPS6KA6	10.59	10.2	9.88	8.57	8.29	10.69	8.04	11.42	8.95	8.85	9.29	8.45	9.29	9.9	9.46	7.63
ENSBTAG00000002018	444990	EIF5A	71.13	52.29	48.88	61.38	79.02	77.01	83.62	65.92	90.55	71.94	64.93	70.74	69.19	65	74.15	61.35
ENSBTAG00000002020	513587	CREBRF	16.16	10.61	16.16	11.77	12.29	14.01	12.67	20.06	9.43	15.36	12.48	11.32	10.5	11.71	16.45	8.38
ENSBTAG00000002026	515238	RPL5	347.83	318.05	285.1	333.99	317.5	368.24	221.09	394.07	262.23	296.75	346.91	310.76	295.35	313.68	279.73	247.22
ENSBTAG00000002033	613578	UBXN2A	9.78	9.86	10.13	9.38	13.06	11.77	9.48	13.31	13.7	14.81	11.11	11.52	14.29	11.75	13.66	9.62
ENSBTAG00000002038	539373	RPL14	686.57	673.79	580.99	700.35	719.71	805.15	515.88	712.95	659.71	650.88	733.41	639.52	618.23	634.82	596.77	516.51
ENSBTAG00000002044	614027	SIRT3	17.66	18.36	18.34	21.43	23.4	19.97	20.05	17.91	19.51	18.65	20.63	19.17	19.49	16.98	18.89	19.71
ENSBTAG00000002045	513525	PSMD13	21.8	22.23	18.03	19.85	20.52	22.4	16.47	24.75	21.22	20.33	18.41	21.04	18.84	18.71	21.39	18.31
ENSBTAG00000002048	533590	PTPN11	32.64	23.83	22.26	22.03	23.78	30.11	29.33	34.58	29.15	29.17	24.78	32.06	27.73	25.8	28.34	26.33
ENSBTAG00000002049	532785	HADH	241.77	189.25	243.8	241.74	234.27	236.95	168.68	194.86	137	231.85	249.27	218	246.52	227.8	223.66	192.31
ENSBTAG00000002050	520518	COA7	7.51	4.16	4.01	3.07	5.65	5.79	8.18	6.57	6.23	6.97	4.32	5.37	3.79	3.84	5.68	4.8
ENSBTAG00000002051	511889	ARAP1	5.99	6.48	7.66	5.7	6.76	7.3	14.33	6.08	7.43	7.67	7.92	6.26	7.73	10.7	10.06	10.05
ENSBTAG00000002052	281409	PLOD1	16.63	20.03	25.03	21.42	33.71	28.38	30.37	19.98	22.47	21	27.59	21.65	28.14	28.39	26.36	28.9
ENSBTAG00000002060	510615	RPL19	108.57	118.35	100.78	120.37	120.41	124.75	68.16	99.05	112.79	102.55	130.29	103.97	112.65	116.58	103.15	92.36
ENSBTAG00000002068	282379	TAGLN2	59.35	59.98	52.25	41.69	40.54	67.98	74.77	58.5	78.9	71.77	66.23	81.17	94.35	99.51	62.89	79.12
ENSBTAG00000002069	515712	BOLA	68.17	252.49	17.29	80.41	13.67	16.13	169.29	158.39	126.21	145.8	275.4	351.89	294.64	150.74	377.39	418.55
ENSBTAG00000002072	100125238	ERCC2	4.03	4.18	4.22	3.33	3.8	3.95	7.13	3.41	5.18	4.53	4.8	5.32	6.16	6.06	6.73	6.49
ENSBTAG00000002073	513600	RAD17	14.03	12.02	10.81	13.04	12.06	14.43	9.81	13.75	14.6	10.52	12.59	13.16	11.19	11.66	12.61	9.47
ENSBTAG00000002078	512622	KDM4A	22.45	20.53	17.18	18.9	23.43	23.7	23.03	21.31	20.99	23.8	17.02	18.26	22.51	18.2	26.53	17.09
ENSBTAG00000002082	613548	MARCKS	10.65	8.81	8.76	8.78	9.2	11.58	10.69	14.85	10.88	11.03	12.23	11.16	8.89	12.02	10.46	8.46
ENSBTAG00000002086	512236	PRPF4B	25.16	19.44	17.06	21.7	22.96	25.46	25.33	30.67	20.46	27.96	22.97	22.92	17.87	17.97	24.86	19.15
ENSBTAG00000002094	506492	ATP5MF	49.46	53.88	44.49	55.19	62.45	62.51	44.19	60.71	75.39	58.74	55.87	77.15	62.59	59.52	58.41	61.56
ENSBTAG00000002096	281766	FCGR3A	29.08	31.56	21.77	31.71	25.4	21.66	22.44	32.62	30.44	24.25	28.53	24.74	30.12	36.11	34.01	28.63
ENSBTAG00000002098	616156	CDC34	21.73	21.94	21.75	20.23	27.29	28.1	31.59	19.39	27.03	24.34	32.34	26.89	29.66	27.44	31.67	29.64
ENSBTAG00000002101	539978	GDE1	7.34	8.86	5.62	10.82	10	10.75	9.35	9.24	12.02	9.25	7.53	9.31	7.38	8.01	8.58	7.01
ENSBTAG00000002103	100337091	PLCG2	5.49	5.99	10.33	5.58	6.5	4.97	8.37	6.6	3.85	4.57	6.03	5.21	6.91	6.78	7.2	7.55
ENSBTAG00000002105	514869	TEX261	22.52	24.14	21.88	22.56	26.14	28.73	26.11	22.31	23.98	23.32	31.18	23.6	33.88	28.08	32.46	23.44
ENSBTAG00000002108	768311	YWHAQ	52.51	51.13	50.34	64.91	64.91	60.06	47.98	59.17	59.04	55.45	58.32	53.98	58.76	54.97	55.09	54.74
ENSBTAG00000002112	534440	INSIG2	32.49	30.75	29.15	36.18	28.45	25.72	31.17	30.34	17.84	21.51	21.89	27.77	27.23	20.36	34.15	22.22
ENSBTAG00000002121	517206	CDK2AP2	13.4	9.38	6.2	11.57	16.71	12.1	30.5	10.3	24.54	12.22	13.18	10.88	14.69	9.67	18.96	21.11
ENSBTAG00000002126	287019	PFKFB2	6.19	3.57	4.76	3.42	2.55	4.77	3.86	5.38	4.92	3.49	5.53	4.98	4.74	3.88	4.68	4.51
ENSBTAG00000002127	541012	TCP11L2	11.84	7.63	9.33	8.15	7	5.45	6.58	10.59	6.91	7.95	9.82	10.44	8.83	11.66	10.4	6.72
ENSBTAG00000002128	506830	MPPE1	14.79	16.63	16.4	14.74	15.2	18.21	18.59	14.27	16.53	9.92	15.91	13.93	18.66	19.1	17.17	16.76
ENSBTAG00000002137	515509	SUGT1	22.53	18.5	16.36	16.59	23.87	23.79	18.73	22.54	20.66	19.68	19.71	19.2	18.79	16.56	18.58	19.93
ENSBTAG00000002147	504900	PPP4R2	56.99	45.94	48.72	51.39	63.63	55.68	45.34	63.06	51.78	55.87	48.28	55.55	53.22	46.71	53.11	42.69
ENSBTAG00000002148	100139105	RAB3D	6.88	7.47	8.91	4.85	4.44	6.77	7.5	9.02	19.5	8.93	6.04	15.62	12.54	14.5	7.66	10.88
ENSBTAG00000002175	505945	SRPK2	20.32	15.56	19.32	16.53	14.31	21.62	15.22	20.61	17.57	17.43	17.56	15.09	17.97	20.36	18.67	13.99
ENSBTAG00000002176	534249	NSMCE1	30.48	30.21	25.9	34.46	29.34	32.09	18.23	28.77	24.16	24.18	30.23	24.88	25.98	29.04	27.52	24.59
ENSBTAG00000002178	522886	PPL	12.18	8.58	14.05	9.79	10.3	13.74	61.81	11.42	26.5	15.36	23.64	9.71	19.35	20.08	17.95	30.81
ENSBTAG00000002182	100295800	COX17	48.01	69.24	57.1	64.56	70.8	69.4	61.57	39.13	70.67	63.79	66.3	67.14	70.64	76.86	73.37	85.05
ENSBTAG00000002185	515595	RNF7	20.7	20.75	18.86	24.29	22.7	26.81	16.21	19.09	22.81	18.55	20.91	23.92	19.53	18.32	20.11	18.48
ENSBTAG00000002187	511861	SERINC3	51.25	52.65	51	56.76	54.16	60.66	42.61	49.59	43.52	46.28	49.1	47.32	49.38	51.86	54.12	41.52
ENSBTAG00000002191	528990	RRP12	8.87	6.68	7.08	5.3	8.03	7.58	16.56	7.73	8.15	9.55	8.17	7.73	7.93	6.55	9.08	9.77
ENSBTAG00000002201	784953	NFXL1	7.82	5.13	5.58	7.76	7.95	7.44	8.68	8.31	10.35	4.86	6.52	6.07	5.3	4.74	6.6	6.99
ENSBTAG00000002203	327697	NDUFS2	85.57	89.34	71.16	90.25	95.68	95.12	66	79.11	99.95	82.17	90.46	105.28	94.12	95.73	77.25	77.93
ENSBTAG00000002209	618512	JPT2	14.37	13.32	13.46	12.69	16.17	15.47	18.94	14.77	12.96	20.13	15.95	19.43	14.75	13.23	20.19	17.72
ENSBTAG00000002210	507924	LAS1L	29.22	23.95	21.66	29.89	31.61	29.29	28.81	28.22	25	30.75	27.45	27.59	21.47	19.13	26.59	21.75
ENSBTAG00000002219	784353	ATAD3A	5.28	4.55	3.99	5.27	10.07	5.97	13.98	4.02	5.77	6.36	7.58	7.6	5.84	4.43	8.76	7.55
ENSBTAG00000002220	614165	SPTLC1	38.62	40.24	38	40.52	43.77	48.08	29.74	45.19	38.88	40.75	37.48	43.38	40.65	38.85	39.54	34.47
ENSBTAG00000002224	530411	UHRF1	1.06	0.94	0.77	0.49	2.44	1.88	2	1.29	2.95	3.15	0.36	1.79	3.64	2.9	3.79	2.46
ENSBTAG00000002236	532834	TRPC4AP	45.76	34.27	36.49	34.72	42.55	44.49	54.54	42	51.08	38.27	45.19	40.14	50.02	41.78	43.45	45.6
ENSBTAG00000002238	511349	ARL2	4.79	7.42	6.49	6.3	9.1	7.06	10.27	5.33	8.82	6.71	8.61	7.54	8.05	9.51	8.11	10.4
ENSBTAG00000002242	534394	PSME3IP1	9.73	11.29	10.79	10.69	13.07	12.29	11.63	11.73	12.78	11.36	10.85	12.96	11.98	10.74	13.13	13
ENSBTAG00000002256	615330	YEATS4	9.96	11.22	7.25	8.35	14.9	10.69	8.34	11.14	12.83	13.75	9.21	14.13	10.29	9.35	10.42	10.03
ENSBTAG00000002267	522429	ANKRD40	15.74	12.9	13.86	11.8	14.6	14.5	13.84	13.39	13.49	12.78	14.54	13.89	15.4	12.99	14.96	12.72
ENSBTAG00000002271	512184	CDADC1	12.5	9.98	9.64	8.52	7.13	11.07	8.89	11.07	9.74	7.89	9.84	10.37	11.49	13.85	7.91	10
ENSBTAG00000002275	613326	PTP4A1	47.08	39.21	43.34	33.73	47.02	43.81	44.83	63.85	23.17	40.31	27.5	26.19	30.66	26.02	46.73	32.74
ENSBTAG00000002277	504458	MLLT1	2.45	2.59	3.05	2.07	3.17	2.85	5.29	2.59	3.22	4.22	3.2	4.96	4.86	3.63	5.41	5.43
ENSBTAG00000002279	539955	LUC7L3	24.38	15.22	13.75	19.27	13.41	22.23	19.53	29.23	14.47	21.67	20.51	18.14	14.63	13.97	19.99	13.23
ENSBTAG00000002280	514261	KIF5B	55.31	37.81	32.31	39.7	52.03	49.67	36.44	46.8	44	50.86	36.17	40.56	37.42	30.48	39.83	34.14
ENSBTAG00000002282	509764	EIF1	105.92	75.14	89.03	68.22	103.27	108.96	112.24	129.14	58.52	110.51	66.96	55.04	64.42	45.29	95.63	76.77
ENSBTAG00000002287	539275	CHD9	29.49	23.48	20.96	24.22	33.91	35.42	29.81	31.63	21.19	28.87	21	20.55	21.2	14.4	24.91	18.02
ENSBTAG00000002291	538902	ZBTB41	12.79	9.29	9.31	9.5	12.54	11.88	12.76	13.21	11.02	11.7	9.08	8.63	9.36	7.6	12.8	7.25
ENSBTAG00000002293	519694	ARL5A	23.04	20.99	22.2	20.64	21.41	28.06	20.07	26.03	24	19.47	22.78	21.41	24.02	21.78	22.95	18.29
ENSBTAG00000002295	509827	ATF2	16.01	11.45	10.35	12.82	15.09	15.87	12.12	17.39	13.06	15.57	11.44	12.05	11.25	9.71	13.32	10.11
ENSBTAG00000002302	505574	CD59	735.37	683.39	800.19	788.59	661.91	753.07	472.18	734.99	886.07	789.02	822.93	891.62	822.81	798	847.26	718.6
ENSBTAG00000002303	281196	GLG1	22.42	15.01	20.72	13.68	17.3	21.4	26.68	21.84	20.08	20.51	22	17.02	21.45	18.89	21.24	17.27
ENSBTAG00000002306	537675	UTP11	11.9	8.07	8.01	12.35	15.41	14.47	11.8	12.05	11.36	9.76	10.96	7.58	7.04	5.69	9.67	6.76
ENSBTAG00000002313	281878	ITPR2	37.41	26.62	32.6	26.64	23.77	34.08	26.82	38.79	15.58	29.26	27.5	21.12	27.06	24.71	27.13	18.96
ENSBTAG00000002317	280904	PTN	17.74	12.45	14.2	11.74	21.44	17.02	13.17	26.58	15.4	18.54	9.97	16.07	16.69	10.33	12.93	15.24
ENSBTAG00000002321	280719	AMT	12.21	14.28	21.07	18.13	18.18	13.94	10.8	12.29	15.17	15.62	17.38	14.81	25.78	32.07	15.83	14.91
ENSBTAG00000002323	508902	USP28	8.25	7.14	6.87	7.23	5.82	7.46	6.2	9.31	6.99	7.31	7.26	7.94	9.3	9.38	8.47	6.29
ENSBTAG00000002327	507222	TMEM208	36.87	43.55	36.32	48.94	49.15	53.68	40.13	33.2	56.27	38.8	47.15	48.98	40.35	43.97	41.47	35.56
ENSBTAG00000002329	618009	ASAP2	3.55	4.96	5.52	3.12	2.56	4.71	6.07	4.67	3.44	3.85	3.99	3.18	4.93	5.64	4.88	4.47
ENSBTAG00000002333	281270	HOPX	24.76	22.24	9.82	29.23	72.45	11.6	11.18	49.49	167.4	93.59	11.24	7.3	7.14	11.64	17.06	13.76
ENSBTAG00000002341	540313	ETS1	26.22	19.75	18.8	18.66	18.34	21.08	22.97	21.83	22.02	18.86	22.89	18.41	19.72	22.13	21.35	20.27
ENSBTAG00000002348	282360	SLC4A4	7.31	6.32	8.62	14.51	7.44	8.47	5.77	9.8	5.31	8.04	7.8	4.86	8.88	7.66	6.8	4.4
ENSBTAG00000002356	540831	RBM47	11.62	9.82	10.07	8.91	9.13	11.98	17.5	9.27	9.59	7.51	9.97	6.68	10.13	8.75	9.58	11.61
ENSBTAG00000002357	539350	TICAM2	7.25	8.82	6	8.76	8.96	10.46	7.23	10.51	6.93	6.7	7.93	8.9	9.8	8.96	11.02	6.52
ENSBTAG00000002367	535210	HCFC1R1	2.51	3.64	3.87	3	2.88	4.73	4.87	2.26	3.51	3.36	5.1	3.82	5.94	5.76	3.61	3.4
ENSBTAG00000002376	508179	PPIL1	21.87	21.12	17.98	19.43	20.32	21.68	16.21	20.74	29.37	19.83	22.03	27.77	24	24.67	21.15	18.94
ENSBTAG00000002377	516919	PSMB2	72.32	78.5	49.05	70.87	78.62	93.03	58.51	70.26	103.03	86.21	69.35	103.49	70.95	70.83	77.16	77.88
ENSBTAG00000002378	505351	NUCB1	70.46	88.04	88.88	67.48	92.67	82.99	119.49	70.97	86.93	78.12	96.87	69.7	106.98	90.97	86.18	80.17
ENSBTAG00000002381	533250	ZDHHC5	4.42	4.77	4.98	3.74	5.23	4.78	13.62	4.41	6.79	7.57	6.1	6.62	7.99	5.29	10.74	9.9
ENSBTAG00000002382	528483	DDX10	7.28	5.41	4.62	4.88	6.2	6.71	5.8	6.85	8.06	5.11	5	7.86	4.36	4.06	5.16	5.73
ENSBTAG00000002389	509245	MED19	5.89	5.64	4.56	5.31	5.97	6.83	7.59	5.8	5.26	5.54	6.77	6.03	6.17	6.81	7.16	8.29
ENSBTAG00000002393	618886	C23H6orf89	37.52	28.42	35.88	28.02	31.32	37.19	30.73	33.87	32.67	29.25	33.86	26.61	34.11	30.2	32.75	33.4
ENSBTAG00000002402	281849	IGF2R	23.53	24.27	31.37	16.69	21.08	21.91	46.57	23.6	23.11	24.55	24.18	18.12	32.29	35.57	36.18	33.46
ENSBTAG00000002404	509244	TMX2	34.89	35.26	34.41	32.05	37.07	37.03	33.99	30.04	43.12	41.83	38.07	46.65	41.55	37.62	41.14	36.23
ENSBTAG00000002411	515187	CTNND1	21.76	18.83	23.07	13.8	16.49	20.66	34.96	21.86	18.92	21.51	21.34	20.84	22.15	21.81	27.79	24.41
ENSBTAG00000002412	506370	CYB5B	70.52	42.88	39.6	54.33	60.27	61.76	52.93	57.47	99.3	74.99	58.26	75.86	54.05	53.05	62.79	54.24
ENSBTAG00000002413	508130	MCAT	6.68	7.83	8.74	8.59	9.99	7.8	10.46	5.92	7.04	7.16	7.81	8.41	9.39	9.63	8.11	11.7
ENSBTAG00000002415	616881	TSPAN3	155.3	165.86	164.83	166.42	143.3	181.4	129.7	159.62	169.18	132.73	173.11	155.6	161.04	162.01	114.47	128.23
ENSBTAG00000002419	509680	PIGM	9.05	8.58	4.8	9.24	8.76	10.79	8.96	7.61	10.29	8.88	9.09	9.4	6.84	7.35	10.79	7.3
ENSBTAG00000002423	538204	PSMD12	39.76	33.29	26.93	27.04	36.47	37.01	27.99	40.68	37.46	36.62	31.84	35.85	30.44	25.73	34.3	32.78
ENSBTAG00000002428	615820	PPA2	53.3	66.58	70.8	85.77	68.86	77.66	51.82	64.39	65.01	52.92	69.64	55.48	54.76	57.66	53.03	55.07
ENSBTAG00000002431	537246	TRIM24	15.68	9.53	12.05	9.8	9.98	12	15.72	15.31	13.55	11.85	10.95	8.38	10.08	10.85	11.33	11.47
ENSBTAG00000002432	513848	ABHD13	21.03	17.73	16.63	20.31	20.73	20.24	18.38	20.6	19.43	18.1	16.18	20.5	16.92	16.24	19.39	14.29
ENSBTAG00000002452	505503	ASCC2	7.47	6.13	6.85	6.32	9.13	9.8	24.45	6.24	10.99	6.56	8.98	9.2	9.65	7.76	9.69	9.79
ENSBTAG00000002454	538899	ALG2	16.64	12.68	10.37	17.19	21.71	16.93	18.85	12.75	20.61	12.65	12.2	16.64	13.34	9.31	15.21	15.67
ENSBTAG00000002457	506986	SEC61B	84.57	72.51	65.62	109.7	138.9	111.72	97.57	69.87	237.95	75.02	113.39	116.07	101.64	97.41	128.81	118.38
ENSBTAG00000002460	100125416	ACTL6A	11.24	10.19	10.38	12.56	11.23	12.78	11.41	12.25	12.85	8.91	12	11.63	12.08	8.56	10.84	9.34
ENSBTAG00000002462	534317	MRPL47	17.41	16.82	12.57	20.15	26.39	28.12	14.52	20.18	23.03	17	18.91	24.31	23.69	15.09	17.64	16.36
ENSBTAG00000002463	338061	NDUFB5	35.23	37.75	30.87	40.33	52.35	43.39	25.17	43.58	43.48	46.94	41.19	56.09	44.49	40.84	37.89	40.77
ENSBTAG00000002468	282877	RPS28	159.05	269.91	229.06	199.03	238.14	198.57	313.5	127.02	154.92	150.3	189.76	146.66	178.46	213.8	250.45	240.98
ENSBTAG00000002473	509963	ANGPTL4	19.55	29.64	12.03	26.93	50.64	44.65	63.34	14.68	29.22	4.49	25.23	4.6	16.34	6.26	14.93	14.95
ENSBTAG00000002476	514510	DNAJC16	19.79	17.73	19.87	13.95	14.95	18.44	15.29	18.45	17.4	13.19	16.93	14.01	19.46	20.29	16.11	14.53
ENSBTAG00000002477	790010	MRM2	10.7	6.06	9.65	10.9	6.06	8.92	5.93	12.84	7.42	11.6	11.2	10.01	12.56	12.44	7.2	5.76
ENSBTAG00000002480	525496	NUDT1	4.58	7.73	4.79	5.85	7.48	5.68	11.44	3.32	6.72	4.58	5.27	5.27	5.18	7.75	6.69	9.05
ENSBTAG00000002484	511837	CIAO3	5.19	6.7	5.63	4.15	7.48	4.83	8.36	3.15	5.72	5.34	5.62	5.63	6.8	5.48	8.14	11.43
ENSBTAG00000002485	286798	TNS1	8.55	6.21	9.66	3.98	5.45	7.41	19.1	7.02	6.35	7.13	9.53	6.28	7.61	6.86	11.37	10.74
ENSBTAG00000002487	533136	UBE3A	39.78	30.64	32.29	33.15	35.23	38.84	32.8	41.19	34.92	35.05	35.87	30.37	33.94	30.51	33.73	28.66
ENSBTAG00000002490	511291	CHPT1	388.82	338.48	374.71	322.63	302.33	436.46	237.17	357.99	336.6	328.33	386.92	404.95	453.12	397.1	360.4	329.78
ENSBTAG00000002492	615896	SYCP3	91.52	68.52	68.14	62.15	62.67	80.03	41.46	78.31	59.63	70.21	77.82	74.64	86.68	71.17	84.21	58.03
ENSBTAG00000002493	521864	VPS35	38.2	33.6	31.86	35.14	37.67	36.99	24.54	38.26	36.81	36.05	36.76	39.9	38.18	35.42	37.21	29.44
ENSBTAG00000002495	614048	BRD4	9.01	4.28	5.68	3.15	5.13	5.63	16.67	8.2	4.92	6.88	5.82	4.74	5.88	5.6	9.79	7.25
ENSBTAG00000002501	516091	CUEDC2	26.33	26.77	25.2	24.42	26.05	27.83	23.47	25.35	25.3	24.77	29.84	26.45	31.06	28.28	27.11	22.73
ENSBTAG00000002504	539404	IREB2	49.78	40.09	39.1	41.13	44.26	43.56	44.31	50.44	36.37	37.11	37.18	38.93	37.75	35.26	41.97	34.49
ENSBTAG00000002507	282578	ATP5F1A	293.43	316.57	264.42	349.49	438.68	363.41	261.09	291.98	359.65	383.18	320.33	430.31	334.46	330.09	279.6	301.32
ENSBTAG00000002510	616476	HNRNPUL2	25.76	16.23	18	16.13	15.89	20.29	30.47	27.58	13.67	16.22	13.77	16.01	14.13	12.54	24.41	16.79
ENSBTAG00000002512	528378	HAUS1	9.02	8.25	8.31	8.23	8.07	9.25	6.25	9.51	9.68	9.91	9.52	9.09	9.33	7.83	10.24	7.64
ENSBTAG00000002520	540475	CELF1	16.56	12.72	13.63	12.7	16.09	16.81	22.14	16.39	18.56	18.49	16.44	18.09	18.87	17.28	20.32	16.71
ENSBTAG00000002524	534734	MRI1	4.68	5.58	5.79	6	5.71	5.67	7.44	3.21	6.01	3.67	5.05	4.02	5.42	8.47	7.38	6.97
ENSBTAG00000002525	614800	C7H19orf53	25.39	29.85	29.76	29.58	27.67	32.3	22.76	19.89	21.42	20.72	25.63	22.91	22.45	25.33	30.54	26.87
ENSBTAG00000002526	515321	BDH2	57.57	75.31	28.35	31.17	24.78	115.93	20.23	29.22	66.36	52.83	55.33	37.9	76.56	30.63	54.18	44.77
ENSBTAG00000002528	506564	EIF3A	46.27	33.78	28.7	36.7	42.02	42.87	47.23	51.32	44.5	51.01	37	40.52	33.08	28.27	40.98	38.22
ENSBTAG00000002534	617105	EEF1E1	9.6	9.53	7.72	9.49	12.38	10.37	8.59	9.29	10.52	11.16	8.16	11.79	7.34	6.42	9.94	9.32
ENSBTAG00000002542	507166	KRCC1	39.49	39.01	37.08	39.91	41.61	39.72	32.8	50	52.35	35.69	41.29	42.17	37.63	31.96	42.7	36.9
ENSBTAG00000002549	786336	PTMA	284.09	263.16	222.41	302.97	288.92	309.32	326.85	284.81	282.66	253.96	299.08	271.1	287.49	315.36	303.85	320.6
ENSBTAG00000002557	510957	MRPL19	43.71	44	44.9	42.77	50.27	50.58	30.1	49.61	67.34	48.85	48.91	65.95	66.44	51.12	48.92	51.05
ENSBTAG00000002563	539190	WDR45	18.1	14.39	15.62	17.38	18.32	18.41	18.01	18.63	19.88	15.63	19.47	18.27	18.81	19.74	21.83	16.22
ENSBTAG00000002566	615089	PGPEP1	61.09	65.45	43.61	50.28	71.55	81.88	81.85	62.59	53.95	35.51	57.42	40.82	41.5	36.18	46.33	44.81
ENSBTAG00000002568	536745	GPKOW	7.41	8	7.46	7.93	9.57	9.57	8.87	6.33	9.85	6.24	9.48	8.52	8.79	7.91	8.75	7.77
ENSBTAG00000002570	513495	PPP1R21	6.3	4.39	6.68	4.38	4.68	6.52	5.02	8.87	4.14	5.89	5.1	4.87	4.41	5.57	6.45	3.99
ENSBTAG00000002573	507005	UBA2	23.17	18.58	17.69	17.57	23.21	20.97	18.86	26.39	17.77	21.61	17.16	20.76	17.33	14.39	18.47	14.94
ENSBTAG00000002575	614837	SSU72	17.29	16.95	23.85	21.74	26	18.19	24.5	19.22	32.17	21.41	20.22	19.49	22.03	26	20.81	23.14
ENSBTAG00000002578	506325	ZMYND11	20.21	16.26	17.81	16.31	18.26	20.37	16.29	21.02	15.8	15.03	18.3	15.21	16.89	15.88	16.79	13.05
ENSBTAG00000002579	538548	FBL	19.25	17.26	13.25	20.72	27.54	21.78	23.12	19.03	21.75	26.83	19.18	23.69	18.65	18.57	20.4	18.51
ENSBTAG00000002580	514212	MYH14	24.24	30	38.31	15.55	22.15	25.14	89.5	27.02	32.24	24.13	37.45	31.36	42.44	43.18	52.94	69.7
ENSBTAG00000002586	509039	TCF12	15.9	12.66	12.42	12.08	13.76	16.01	14.46	17.76	13.42	14.62	14.89	16.01	13.13	14.16	16.32	12.35
ENSBTAG00000002590	535340	EXOSC10	18.68	18.68	12.43	19.16	23.72	24.43	19.77	23.6	22.27	22.15	18.6	17.66	16.8	16.82	17.97	15.52
ENSBTAG00000002591	327678	GLTP	8.74	9.97	9.45	7.83	10.56	11.13	8.84	9.78	12.66	8.38	10.47	9.45	8	11.35	10.77	10.74
ENSBTAG00000002603	505547	PRPF39	13.94	10.71	9.31	12.47	9.23	13.07	9.44	16.19	9.31	13.93	10.89	10.22	8.16	8	11.36	7.52
ENSBTAG00000002606	505423	LGR4	20.41	24.4	29	17.4	17.88	21.86	20.4	32.88	25.38	35.05	22	34.14	30.34	29.72	32.9	24.14
ENSBTAG00000002608	511612	SEPTIN2	54.3	43.12	42.54	59.08	58.69	57.58	52.96	51.01	51.83	44.61	50.19	44	47.43	50.79	51.85	42.78
ENSBTAG00000002610	515069	FKBP3	37.46	36.6	35.22	36.63	44.3	35.89	27.34	40.47	43.22	38.86	38.82	44.49	42.7	38.12	39.33	35
ENSBTAG00000002614	539779	RUFY2	7.09	4.36	5.27	5.59	4.14	7.34	5.5	7.53	4.26	3.5	5.59	4.77	4.7	5.41	5.16	4.17
ENSBTAG00000002615	508189	LONRF3	8.72	7.42	4.93	3.91	7.56	11.92	11.57	10.83	4.77	5.67	4.69	7.02	6.58	2.76	8.58	4.38
ENSBTAG00000002624	523223	PSTPIP2	9.33	9.31	4.48	7.42	6.38	6.59	5.55	10.12	8.77	12.44	7.89	6.31	7.51	10.54	8.2	10.35
ENSBTAG00000002625	529146	MAP3K7	17.46	12.12	12.42	13.8	13.85	17.47	14.2	17.83	14.97	14.08	13.07	15.59	11.92	10.85	13.53	11.55
ENSBTAG00000002627	508905	ZRANB2	96.32	71.19	66.3	72.35	63.09	87.5	63.39	94.54	85.73	60.96	79.34	76.82	63.79	57.11	66.87	56.59
ENSBTAG00000002628	617624	SLC44A2	22.65	18.58	16.56	15.42	17.99	19.3	20.05	21.15	22.02	20.63	23.09	17.23	21.45	22.47	20.28	18.44
ENSBTAG00000002633	100140583	SEPTIN9	4.94	4.61	4.01	3.31	3.88	4.32	9.72	4.99	4.82	5.54	5.93	4.73	5.75	6.21	5.81	7.35
ENSBTAG00000002639	617052	ZDHHC7	6.58	6.19	6.29	5.18	8.33	5.98	11.2	5.98	8.09	7.56	8.07	7.36	7.96	6.8	9.64	8.38
ENSBTAG00000002643	511364	VPS52	11.62	8.9	9.47	10.64	11.55	12.02	18.25	12.47	11.45	12.01	11.91	10.84	8.56	7.96	13.99	10.37
ENSBTAG00000002645	520254	SH3BP5L	5.25	5.41	5.55	4.97	5.84	6.94	7.85	4.33	4.74	6.27	6.9	7.53	7.53	7.66	7.35	7.94
ENSBTAG00000002646	526329	DYNC1I2	29.34	25.73	23.94	25.86	25.28	29.03	18.95	30.5	26.43	26.4	26.58	29.95	30.23	30.79	26.17	23.5
ENSBTAG00000002648	326602	RPS18	416.23	564.18	371.62	447.98	479.2	463.97	374.33	377.93	571.55	471.71	449.89	430.71	477.63	505.44	418.21	397.27
ENSBTAG00000002650	504523	ZPR1	30.65	23.22	27.84	28.83	25.32	39.61	36.45	37.16	20.35	35.96	46.62	20.08	19.26	16.63	33.21	16.33
ENSBTAG00000002651	537784	PKP2	13.11	10.18	10.73	11.17	9.11	12.81	12.28	11.26	9.28	6.53	14.24	10.99	9.24	8.12	10.34	10.09
ENSBTAG00000002654	530254	DNAJC7	15.07	11.31	10.21	13.26	14.4	14.83	13	17.84	13.15	14.43	12.96	14.6	12.07	10.63	15.08	10.8
ENSBTAG00000002655	514564	ZWINT	6.68	1.94	5.02	3.33	5.2	2.38	0.9	6.57	1.78	2.68	2.46	1.74	2.19	5.68	1.92	1.43
ENSBTAG00000002658	512734	STAM	21.7	16.26	15.67	16.19	24.71	21.68	26	25.69	24.22	22.29	16.64	19.17	18.36	15.43	23.86	19.97
ENSBTAG00000002663	521416	BCAS3	8.09	4.87	6.76	5.79	5.2	7.7	7.59	7.71	5.56	6.67	5.77	5.72	6.67	6.58	7.91	5.57
ENSBTAG00000002670	613715	DEPP1	5.06	12.13	13.38	12.39	14.53	11.38	10.92	10.99	7.03	12	9.79	5.49	11.64	7.34	9.77	9.42
ENSBTAG00000002676	505512	SAE1	21.15	19.44	15.5	19.79	24.3	22.19	24.42	20.25	22.57	20.6	18.59	19.99	20.8	16.16	21.52	20.24
ENSBTAG00000002678	540695	MED18	6.25	5.43	4.79	6.18	6.95	5.74	4.47	6.28	5.84	5.89	6.96	7.39	5.43	6.83	6.85	4.29
ENSBTAG00000002688	519758	ATP1B1	50.01	50.83	41.2	49.12	71.66	53.06	48.83	58.65	39.38	57.74	46.85	61.73	43.96	40.81	52.58	49.9
ENSBTAG00000002689	534611	NME7	14.43	13.38	13.44	14.96	15.24	15.63	9.38	17.05	14.04	17.48	12.77	14.15	13.42	15.12	15.68	11.16
ENSBTAG00000002690	504820	BLZF1	27.19	20.97	17.76	26.61	39.77	35.21	22.78	33.99	28.55	32.01	23.46	23.97	21.14	17.32	22.88	19.82
ENSBTAG00000002693	540194	KANSL2	13.55	10.87	12.49	12.16	10.81	18.11	12.17	17.79	12.78	17.52	13.06	10.87	13.35	12.13	14.91	8.91
ENSBTAG00000002698	512750	UBE3B	9.04	6.36	8.52	7.13	6.94	7.82	12.45	10.61	8.73	8.44	9.33	7.63	9.15	9.5	11.63	11.5
ENSBTAG00000002703	282147	ATP6V1A	33.21	30.45	29.11	32.21	32.21	34.82	25.75	32.9	39.79	31.93	31.29	32.19	34.26	32.22	32.64	28.99
ENSBTAG00000002706	514822	GSTZ1	173.92	184.45	171.18	188.9	207.06	183.45	160.79	147.85	162.42	206.64	191.59	195.47	215	217.77	216.28	234.16
ENSBTAG00000002708	614148	MRPL42	19.72	16.27	11.96	15.06	18.82	18.05	14.21	18.08	25.31	19.37	16.94	24.16	16.59	14.44	17.37	15.46
ENSBTAG00000002709	539478	TM9SF1	16.83	16.76	15.48	24.7	24.19	25.62	19.64	18.11	25.07	16.13	21.92	17.88	17.17	18.32	16.65	16.24
ENSBTAG00000002712	613626	MDP1	7.39	5.99	5.18	9.48	7.41	8.55	5.53	6.56	2.9	5.88	8.15	4.85	6.9	7.41	8.22	5.61
ENSBTAG00000002714	281790	GNAI1	6.49	7.55	7.92	8.1	6.64	5.24	4.11	10.11	9.87	13.24	8.08	7.3	8.91	10.38	9.38	6.6
ENSBTAG00000002715	515837	GMPR2	9.29	6.61	7.94	9.1	9.04	10.01	8.01	8.5	10.47	9.08	8.11	9.96	8.53	9.52	9.36	6.54
ENSBTAG00000002716	516314	NOL10	7.28	7.4	8.42	6.88	9.99	9.54	9.66	9.36	8.71	9.46	7.18	7.79	6.57	6.8	9.31	8.25
ENSBTAG00000002720	507240	PRPF38A	7.88	6.31	5.99	7.28	7.03	9.57	7.07	8.99	5.29	8.1	5.43	5	5.12	5.06	7.71	5.08
ENSBTAG00000002721	528986	TUT4	10.45	6.97	8.2	7.71	6.59	9.71	9.95	11.7	7.41	11.92	8.42	6.88	7.37	8.93	8.71	6.98
ENSBTAG00000002725	511408	RNGTT	13.91	10.27	10.43	12.94	14.75	13.42	11.4	13.45	13.17	11.45	10.77	11.63	10.27	9.91	11.44	8.95
ENSBTAG00000002726	540660	CDC27	17.29	16.02	14.81	15.75	18.1	18.42	15.5	20.2	18.86	16.51	16.41	19.04	16.67	15.31	17.05	14
ENSBTAG00000002728	505229	ARID1B	4.89	3.16	5.1	2.83	3.13	4.91	7.57	6.05	3.9	3.99	4.47	3.51	4.18	4.36	6.01	5.11
ENSBTAG00000002730	784720	ELP3	13.94	10.81	11.65	12.6	14.58	13.9	14.03	13.32	15.88	11.48	10.96	17.21	11.41	11.72	13.42	13.88
ENSBTAG00000002734	615695	EIF3G	80.86	98.28	80.81	96.43	116.47	104.99	87.24	77.55	96.04	88.45	90.68	91.02	90.78	95.01	97.45	92.39
ENSBTAG00000002735	514636	METTL26	16.96	23.65	23.25	20.52	25.29	22.18	27.34	14.29	23.57	19.7	25.82	24.07	25.63	28.17	27.91	28.92
ENSBTAG00000002743	507512	OSGEP	28.59	29.64	23.57	36.94	31.43	36.78	24.24	33.46	35.69	39.05	31.7	33.37	28.09	30.29	35.02	27.22
ENSBTAG00000002745	281630	APEX1	39.77	36.62	30.38	33.44	43.82	39.2	31.31	46.7	42.4	50.03	31.57	52.15	32.7	28.8	40.1	35.96
ENSBTAG00000002746	281961	OSTF1	36.58	34.69	33	35.25	38.11	42.13	25.72	37.65	53.1	41.74	34.64	44.53	43	39.93	39.48	40.88
ENSBTAG00000002747	510497	ABCA5	16.19	13.78	19.43	13.07	11.8	14.59	12.75	19.37	9.99	13.68	15.72	16.27	21.71	17.38	11.09	14.77
ENSBTAG00000002748	615077	PIP4P1	14.58	9.1	11.02	10.93	12.06	12.28	10.04	14.43	12.64	12.69	12.08	12.23	13.96	13.86	16.58	10.75
ENSBTAG00000002750	407996	KRIT1	11.32	9.33	9.55	10.46	11.09	12.48	8.94	12.85	9.87	9.81	9.36	9.73	10.72	8.22	9.05	8.93
ENSBTAG00000002755	534739	ANKRD12	24.15	15.14	18.83	19.36	15.24	21.24	27.1	29.22	17.13	23.91	15.44	21.49	19.81	16.45	20.8	14.59
ENSBTAG00000002756	515287	CDCA2	15.05	9.4	12	14.17	9.95	13.25	9.1	14.45	15.07	3.77	15.47	14.07	10.52	9.66	10.39	11.19
ENSBTAG00000002768	338042	SLC35A2	6.92	6.28	5.53	9.38	12.23	9.5	8.86	5.79	11.64	6.71	8.68	7.46	6.46	6.28	7.05	7
ENSBTAG00000002769	507677	AP1G1	62.34	52.78	55.82	43.82	51.36	60.9	53.89	65.74	51.89	41.47	54.07	40.28	54.24	41.52	48.76	43.99
ENSBTAG00000002770	281518	TCN2	78.03	106.39	100.48	78.14	103.03	108.34	184.21	81.86	88.29	99.15	92.72	62.23	130.26	112.1	112.63	161.75
ENSBTAG00000002778	531931	SF3B2	20.77	19.32	19.41	18.7	19.99	22.11	23.33	22.04	20.07	19.77	22.58	18.89	19.67	21.48	23.78	21.15
ENSBTAG00000002782	534109	ZC3H7B	4.93	4.68	5.83	4.03	4.55	5.25	11.92	5.6	5.18	4.82	7.04	6.72	8.18	5.85	8.12	7.25
ENSBTAG00000002783	100125835	PCYOX1	129.27	123.73	168.96	113.07	104.59	128.72	79.13	144.91	109.05	111.24	125.45	153.34	148.55	160.73	136.54	102.96
ENSBTAG00000002784	507179	COPS5	39.42	37.66	34.46	42.93	41.93	42.32	29.39	43.52	54.59	39.98	44.85	49.55	42	43.69	41.83	37.36
ENSBTAG00000002791	509488	SEC24C	50.47	31.92	39.58	47.49	49.94	53.69	65.09	38.54	56.87	41.27	55.36	44.3	47.51	39.38	47.94	45.58
ENSBTAG00000002795	100335533	NKTR	28.05	16.13	16.58	22.77	24.68	27.88	28.17	30.05	16.13	18.54	20.26	16.45	12.33	10.5	17.13	15.42
ENSBTAG00000002798	533842	NABP2	6.16	5.37	3.96	5.39	6.68	5.62	9.51	6.16	9.15	7.04	6.05	9.19	7.67	6.44	8.68	7.41
ENSBTAG00000002804	527165	PDGFRB	10.05	8.91	9.75	6.09	8.02	9.85	13.42	9.64	9.89	10.54	11.58	9.76	13.17	12.35	13.75	12.75
ENSBTAG00000002808	505176	PSMA3	101.44	87.05	68.43	93	96.74	106.45	70.6	105.86	118.93	104.54	93.14	133.15	97.26	93.07	100.49	99.56
ENSBTAG00000002813	540085	GAB1	5.61	3.23	4.28	3.08	2.86	4.88	5.04	4.94	3.37	2.89	5.01	2.67	3.92	3.77	3.41	2.61
ENSBTAG00000002820	537402	RBBP7	22.94	19.68	19.82	22.18	23.51	24.58	18.37	22.97	20.4	23	22.46	24.35	21.42	21.19	21.1	20.08
ENSBTAG00000002823	539387	MPZL1	12.78	14.42	16.24	16.13	16.28	22.9	10.39	14.83	16.09	12.39	14.36	16.15	15.63	16.15	16.94	12.35
ENSBTAG00000002827	512044	ACAT2	137.62	93.62	112.33	91.57	90.3	121.7	59.48	140.67	98.9	185.84	136.94	170.06	137.38	149	143.56	117.53
ENSBTAG00000002828	524459	RNF185	27.79	39.16	25.89	31.63	39.54	48.68	48.03	25.02	30.84	35.8	26.42	28.24	34.51	26.28	43.5	49.32
ENSBTAG00000002829	512043	TCP1	114.49	92.19	90.02	117.2	131.9	111.14	77.87	107.6	109.02	136.77	113.53	132.64	100.17	104.49	110.21	92.72
ENSBTAG00000002830	507895	U2AF2	15.72	17.15	15.88	13.49	17.69	16.36	31.68	13.8	18.5	16.93	17.22	17.49	19.23	17.16	26.53	24.18
ENSBTAG00000002833	536605	FBXO22	13.38	13.75	14.1	14.23	14.03	12.88	12.17	15.15	12.44	11.25	12.07	13.53	11.78	10.79	12.72	10.52
ENSBTAG00000002837	533928	TOR1B	6.84	7.52	6.46	7.7	8.98	7.64	7.57	6.25	8.56	9.08	7.64	7.15	9.04	7.15	8.88	6.16
ENSBTAG00000002843	511431	ACOT4	14.17	17.57	13.23	15.36	10.74	21.72	10.44	14.91	15.21	10.71	17.82	20.49	20.18	16.03	14.89	13.7
ENSBTAG00000002847	533003	D2HGDH	3.89	7.15	7.15	6.19	8.75	5.11	11.46	2.67	5.62	5.09	6.3	5.69	8.02	8.69	8.07	11.27
ENSBTAG00000002848	511599	C16H1orf74	5.06	5.6	6.08	5.5	5.31	6.85	5.45	5.86	7.34	10.49	5.12	6.54	7.67	8.11	6.78	4.74
ENSBTAG00000002849	614253	IRF6	15.98	17.47	21.4	15.87	11.29	16.33	8.28	16.59	12.25	22.63	14.48	15.01	22.07	30.94	19.78	9.97
ENSBTAG00000002854	534017	TMEM63A	18.75	22	24.71	16.4	16.9	22.3	31.39	23.91	29.15	17.79	26	24.79	30.89	30.55	25.21	25.02
ENSBTAG00000002863	522006	ACAA2	274.24	478.92	491.34	566.21	581.04	571.41	441.24	501.33	300.75	464.94	538.35	476.27	291.1	477.72	439.25	401.84
ENSBTAG00000002866	613376	RPIA	7.15	9.81	7.01	10.37	14.63	10.07	10.69	9.5	7.38	11.13	9.59	9.48	8.87	5.62	7.02	7.35
ENSBTAG00000002869	767906	ARL4A	17.41	22.69	19.96	20.14	23.23	29.94	20.27	28.48	18.44	17.91	21.81	13.46	16.17	11.76	17.13	13.01
ENSBTAG00000002871	512756	COPS6	32.37	23.63	26.27	24.55	27.56	30.99	29.95	33.39	28.88	25.24	24.57	28.14	28.83	28.99	29.55	28.67
ENSBTAG00000002874	534797	TMEM183A	18.21	17.02	12.83	17.62	25.57	19.66	17.92	18.87	18.57	16.88	17.58	17.87	14.33	15.05	16.55	14.49
ENSBTAG00000002880	504625	SORBS1	25.13	16.45	25.8	20.84	18.58	32.56	31.5	26.83	19.86	14.64	30.65	19.48	20.1	24.6	17	16.73
ENSBTAG00000002890	505749	RBM10	10.97	11.29	9.82	8.79	13.13	10.17	26.88	11.82	15.87	14.27	12.37	15.11	14.31	10.92	19.46	18.53
ENSBTAG00000002896	531602	KPNA6	22.74	17.93	17.61	15.53	24.58	24.58	26.9	25.88	19.05	28.4	16.36	22.49	19.79	15.15	23.34	19.99
ENSBTAG00000002902	521784	ANO6	20.32	23.47	24.24	17.48	15.98	21.62	14.94	19.62	11.75	11.71	33.23	12.34	20.86	16.35	12.26	14.14
ENSBTAG00000002910	513795	ECHDC2	76.29	79.47	64.75	68.33	74.86	92.25	75.49	62.39	49.08	64.96	74.34	49.88	86.16	72.51	74.9	63.85
ENSBTAG00000002920	535403	KAT6B	6.24	3.63	4.48	3.01	2.7	5.23	4.85	7.02	2.29	4.48	3.65	2.83	3.64	3.08	4.81	2.61
ENSBTAG00000002921	514748	RMDN3	24.28	25.03	23.31	27.41	28.32	36.37	36.5	22.13	20.94	17.77	25.11	22.01	24.8	22.38	21.94	22.38
ENSBTAG00000002935	511252	TMEM248	29.17	24.71	27.39	25.54	32.23	31.3	30.5	29.96	29.45	24.74	29.49	25.17	27.7	26.59	28.16	27.11
ENSBTAG00000002939	281374	FURIN	40.04	54.16	59.84	40.26	67.41	49.74	117.94	45.97	51.44	64.09	65.07	56.6	77.26	73.97	111.5	107.36
ENSBTAG00000002944	540176	ATP5MC3	102.19	112.75	89.32	137.37	177.72	124.41	96.68	90.66	135.97	142.39	119.02	190.49	129.34	125.51	120.36	128.59
ENSBTAG00000002948	539860	SETD2	19.54	13.17	13.93	12.91	14.52	17.68	19.63	20.43	13.26	17.24	13.33	13.43	12.74	11.46	15.83	12.28
ENSBTAG00000002949	616506	CBX1	9.53	6.18	5.83	6.67	6.02	8.49	6.48	9.37	8.02	4.77	8.8	6.36	6.93	7.69	7.54	7.27
ENSBTAG00000002953	280950	TXN	243.32	217.59	154.68	208.66	234.16	245.55	152.75	239.3	386.28	255.92	219.77	282.56	284.27	268.65	226.49	210.59
ENSBTAG00000002959	505325	LRCH1	8.1	4.98	6.6	4.5	4.59	6.13	6.65	8.07	5.15	5.87	7.06	6.94	6.21	7.83	7.16	5.59
ENSBTAG00000002960	783336	WDR82	23.08	20.39	18.27	21.72	29.84	24.32	21.51	26.2	21.03	30.02	20.53	22.63	21.48	18.36	24.37	17.18
ENSBTAG00000002962	510238	PPM1M	16.73	18.84	12.28	21.56	26.53	23.84	26.96	14.14	23.22	20.09	19.24	18.79	16.51	15.67	24.49	19
ENSBTAG00000002966	504472	DNAJC13	22.56	15.69	19.55	16.39	17.23	21.19	18.89	21.34	18.5	20.72	19.11	18.11	15.74	16.69	17.23	16.89
ENSBTAG00000002970	509695	INTS6	23.74	16.77	16.19	16.45	17.97	19.98	17.53	23.56	18.36	28.67	17.52	20	18.07	15.92	19.58	14.98
ENSBTAG00000002973	615098	RPP30	10.44	8.08	6.95	8.65	6.39	11.44	6.03	10.06	7.73	5.59	8.58	8.94	7.8	9.14	8.72	7.34
ENSBTAG00000002977	281133	ECE1	24.35	28.47	43.52	18.43	25.64	22.53	47.67	33.49	26.29	31.29	36.19	31.31	32.47	39.43	48.32	44.7
ENSBTAG00000002980	618400	GPT2	10.65	9.31	14.19	19.55	16.5	9.28	9.04	8.91	6.09	11.22	15.72	8.58	14.66	19.28	14.76	10.39
ENSBTAG00000002988	540726	MACO1	32.71	25.66	28.31	26.11	30.11	32.93	30.95	32.24	27.75	20.7	31.79	26.13	23.95	24.18	23.09	25.63
ENSBTAG00000002993	524821	SFT2D1	27.52	22.38	20.25	22.3	21.07	27.35	24.26	29.03	24.96	23.3	22.91	20.86	21.41	20.31	24.55	20.43
ENSBTAG00000002995	504889	GMPPA	13.14	8.46	8.35	15.51	13.83	15.47	19.61	12.64	38.57	13.64	14.93	15.31	12.9	12.3	18.9	14.53
ENSBTAG00000002999	505356	ANAPC15	20.57	17.29	17.3	24.45	25.22	22.67	16.58	21.79	18.74	19.08	23.23	17.48	19.05	18.93	16.63	16.01
ENSBTAG00000002999	101905242	LOC101905242	20.57	17.29	17.3	24.45	25.22	22.67	16.58	21.79	18.74	19.08	23.23	17.48	19.05	18.93	16.63	16.01
ENSBTAG00000003001	614849	LAMTOR1	20.53	25.05	20.2	22.68	28.96	25.81	26.79	17.79	29.29	20.95	24.45	28.48	25.2	25.87	29.8	27.45
ENSBTAG00000003002	521240	WDR75	6.83	6.21	4.42	6.42	7.32	7.54	5.69	9.24	6.72	10.47	6.49	6.64	5.76	5.3	6.5	5.2
ENSBTAG00000003015	538226	SESN1	6.84	6.24	7.61	6.95	6.3	9.23	5.35	8.01	4.91	10.35	7.44	7.5	7.63	7.81	8.6	5.46
ENSBTAG00000003017	616471	TTC38	30.81	33.81	33.9	36.95	34.88	31.86	32.14	26.4	33.87	33.15	31.79	27.48	34.14	38.69	40.97	31.22
ENSBTAG00000003021	540741	SP1	25.15	17.82	18.82	17.91	18.78	23.52	22.03	24.74	19.21	18.01	19.85	17.99	18.52	18.78	20.3	18
ENSBTAG00000003025	509354	NME6	8.36	7.25	7.59	7.42	7.74	9.16	5.56	7.13	10.45	6.87	8.07	8.04	10.01	8.99	9.31	9.33
ENSBTAG00000003034	508384	GATAD2A	6.21	5.66	6.22	4.34	7.27	6.23	21.3	6.12	9.14	8.7	9.07	6.82	9.05	7.47	10.87	11.55
ENSBTAG00000003035	517248	IMPACT	8.02	6.07	6.27	6.54	8.09	9.17	6.35	9.75	8.65	6.01	9.72	7.73	9.56	8.36	7.48	6.29
ENSBTAG00000003038	281586	TAP2	3.57	4.81	4.5	4.24	5.23	4.95	7.83	4.31	6.86	4.84	5.08	6.6	5.79	6.76	6.48	7.73
ENSBTAG00000003038	618733	LOC618733	3.57	4.81	4.5	4.24	5.23	4.95	7.83	4.31	6.86	4.84	5.08	6.6	5.79	6.76	6.48	7.73
ENSBTAG00000003039	282013	PSMB8	19.97	29.19	19.48	20.33	22.06	25.71	21.24	27.07	23.42	26.3	20.13	22.52	23.43	31.64	23.74	31.07
ENSBTAG00000003040	787596	RALGAPB	10.06	6.09	6.94	6.1	7.01	8.53	9.67	10.07	6.05	8.26	6.66	6.29	6.87	6.08	7.84	5.51
ENSBTAG00000003043	281203	GNG2	12.37	12.47	9.4	9.65	17.99	13.34	12.56	17.64	14.4	14.76	14.15	10.38	12.41	13.62	12.85	11.69
ENSBTAG00000003044	541068	SPIN1	20.88	21.13	18.64	19.91	24.55	23.24	14.93	21.47	21.05	21.85	21.09	20.27	24.7	21.48	23.38	19.68
ENSBTAG00000003051	536759	FER	7.06	4.71	5.74	6.14	4.4	7.8	4.43	6.9	4.34	6.06	5.58	3.42	5.05	4.78	5.76	3.61
ENSBTAG00000003052	515398	PCSK7	6.48	8.31	7.77	5.82	9.69	8.93	13.04	5.24	10.28	5.05	8.65	7.49	11.15	9.25	8.39	11.56
ENSBTAG00000003058	519729	ADRM1	20.82	22.09	18.45	15.26	23.98	27.66	42.5	18.13	26.39	21.53	24.72	25.25	26.64	22.22	31.07	40.23
ENSBTAG00000003059	535482	CFAP298	12.17	12.94	11.79	13.36	11.23	12.99	11.33	14.41	12.25	10.81	11.5	11.55	13.8	14.5	15.5	12.69
ENSBTAG00000003062	522276	FHIP2A	18.5	11.62	12.71	14.84	16.89	17.74	17.87	16.66	19.6	12.54	13.85	12.1	12.75	11.95	13.4	11.99
ENSBTAG00000003063	282087	SYNJ1	6.71	4.64	5.8	4.47	4.18	7.09	8.34	6.96	4.72	5.49	4.48	4.42	3.93	4.03	6.03	4.85
ENSBTAG00000003064	514918	PAXBP1	19.52	14.19	13.58	14.05	13.14	22.55	16.47	24.87	13.93	21.93	17.14	18.83	12.35	11.11	22.31	12.5
ENSBTAG00000003066	522309	NSA2	39.9	41.07	45.34	49.7	46.97	42.56	25.26	37.33	25.67	36.63	28.37	36.05	36.74	35.07	39.48	22.91
ENSBTAG00000003067	511207	PSMB7	107.81	84.77	71.77	83.42	88.29	112.13	60.48	100.21	132.64	91.59	95.3	115.15	105.89	113.76	92.55	86.82
ENSBTAG00000003068	504481	MSMO1	325.13	133.41	217.96	158.89	232.73	219.83	72.49	214.07	157.04	510.57	311.87	392.46	234.48	348.81	434.1	237.83
ENSBTAG00000003072	282130	ACADVL	266.56	208.31	170.88	259.79	266.49	329.78	333.63	219.26	228.53	165.37	230.65	207.05	214.33	198.78	230.24	182.96
ENSBTAG00000003076	100125914	NT5DC1	34.22	29.1	36.92	37.16	33.22	41.21	36.33	36.14	26.04	25.57	41.34	26.73	29.33	34.13	27.16	25.11
ENSBTAG00000003077	513235	DPF2	14.88	12.72	12.26	11.76	12.97	13.97	16.48	16.74	14.53	13.12	13.65	15.36	15.34	13.21	14.42	15.64
ENSBTAG00000003081	509865	RWDD4	31.91	38.87	41.19	29.1	40.52	36.24	36.28	49.42	49.99	28.62	35.51	40.75	40.54	40.59	42.51	39.4
ENSBTAG00000003083	520463	SLC50A1	14.89	19.68	20.1	25.74	23.89	19.56	20.72	18.9	36.83	19.19	27.32	21.14	28.62	20.91	16.01	25.15
ENSBTAG00000003084	509393	GPATCH2L	9.95	8.02	8.9	7.61	9.05	9.81	8.86	9.88	7.6	8.71	9.11	8.13	8.74	7.13	8.91	8.07
ENSBTAG00000003087	508759	DCUN1D5	10.03	7.95	6.89	7.29	8.71	11.43	8.26	9.9	9.46	11.8	9.3	9.01	7.6	8.18	7.74	7.4
ENSBTAG00000003092	540537	ANAPC5	10.83	10.76	10.57	10.19	7.32	14.45	11.24	12.03	11.71	9.2	11.43	11.29	13.33	13.05	11.65	10.3
ENSBTAG00000003094	615704	SART1	6.06	5.88	5.41	5.36	6.29	5.94	13.47	4.86	7.89	7.43	7.03	6.63	8.29	6.84	10.29	11.72
ENSBTAG00000003097	536760	DENND4C	21.91	15.95	15.29	17.23	15.42	19.71	17.11	22.96	16.69	24.06	16.79	16.89	16.15	15.83	18	15.21
ENSBTAG00000003098	509788	MTDH	64.73	58.11	54.7	55.59	65.4	66.33	56.98	66.63	69.44	62.69	67.61	68.9	63.41	60.43	58.7	60.71
ENSBTAG00000003109	510575	ITM2B	368.69	365.19	394.81	314.01	325.81	376.41	312.57	439.94	275.98	338.89	350.47	337.14	342.89	331.54	334.07	324.52
ENSBTAG00000003111	526824	ATM	17.59	13.06	14.45	16.57	14.38	17.59	13.03	20.04	12.96	11.97	13.51	13.47	11.3	10.34	14.64	10.39
ENSBTAG00000003112	508940	THUMPD3	29.57	27.19	21.19	29.51	26.8	33.91	23.34	31.4	31.93	28.59	33.13	33.1	25.3	29.48	25.94	24.03
ENSBTAG00000003114	534141	AVL9	9.48	7.13	6.32	7.3	5.3	9.14	8.65	10.52	5.05	5.71	7.65	5.61	6.99	6.41	8.01	5.81
ENSBTAG00000003115	514920	KBTBD2	14.32	13.05	10.95	12.21	14.24	15.3	12.63	14.59	12.92	13.66	12.38	11.39	12.28	10.82	13.58	10.69
ENSBTAG00000003116	540589	MTMR6	13.82	12.13	13.54	9.37	10.25	13.79	12.34	15.24	9.78	11.61	11.19	9.02	10.78	10.38	11.21	8.88
ENSBTAG00000003124	510635	MFSD14B	11.52	10.14	9.29	10.87	11.46	12.44	10.08	10.17	10.75	9.74	9.96	8.95	10.12	9.66	9.18	8.04
ENSBTAG00000003126	510447	PEX16	14.62	15.98	10.74	19.16	18.94	24.88	20.9	12.98	15.77	12.98	15.48	14.44	12.05	12.25	14.83	19.46
ENSBTAG00000003143	538314	TBCCD1	3.95	2.4	2.6	4	3.72	5.28	4.18	3.35	4.17	2.76	2.54	2.89	3.34	2.16	3.79	1.64
ENSBTAG00000003147	537201	JAK1	60.81	48.87	47.6	41.84	44.91	54.17	55.79	62.03	51.83	53.3	53.82	49.53	59.39	56.68	51.87	47.97
ENSBTAG00000003148	534293	MCM3AP	11.19	10.6	10.08	10.03	9.76	12.01	14.76	11.46	11.05	11.96	11.12	10.93	10.16	10.13	13.18	11.47
ENSBTAG00000003151	506316	DNAJB11	44.75	22.23	14.85	31.38	61.81	45.23	75.04	37.97	72.18	52.95	29.77	36.62	37.39	21.52	40.4	34.07
ENSBTAG00000003152	507138	IFI27	27.5	45.2	93.27	52.04	181.33	36.49	72.31	56.3	33.69	40.82	31.87	711.8	32.47	46.38	51.98	45.05
ENSBTAG00000003162	281093	CRYZ	129.53	112.19	129.96	97.69	101.85	124.35	63.85	109.59	126.6	115.59	134.76	132.84	139.85	147.43	100.28	114.13
ENSBTAG00000003166	516598	AXL	5.92	6.93	4.87	4.74	4.81	6.99	10.7	7.53	8.34	9.23	8.21	6.62	6.74	6.96	10.12	8.07
ENSBTAG00000003168	533197	HNRNPUL1	33.43	31.19	31.67	28.68	33.7	36.76	46.13	31.92	40.47	31.31	34.95	37.33	41.07	37.27	41.78	37.99
ENSBTAG00000003174	615440	NDUFAF4	7.31	7.09	5.6	6.25	12.8	6.66	6.37	5.89	9.06	8.31	7.69	10.64	6.36	6.01	6.74	9.45
ENSBTAG00000003176	513412	JAM3	5.7	5.6	4.86	8.32	7.41	5.88	9.45	7.59	7.7	9.14	6.09	9.31	7.55	8.44	10.54	7.85
ENSBTAG00000003177	533794	SLC25A33	20.53	9.21	9.06	15.42	19.3	25.63	10.33	13.31	12.16	15.26	12.55	5.15	9.64	5.29	12.09	4.95
ENSBTAG00000003178	534601	ATE1	18.29	14.94	13.98	14.94	16.8	17.13	15.04	20.12	13.96	16.05	17.01	15.08	16.52	13.88	17.94	13.32
ENSBTAG00000003186	508963	OTULIN	8.28	9.17	8.96	8.99	12.13	12.62	11.47	9.1	11.56	10.49	8.7	10.61	10.35	10.7	11.64	10.49
ENSBTAG00000003189	522998	CCDC6	10.3	6.06	9.34	7.08	6.21	8.38	11.69	9.37	7.24	5.73	8.07	6.69	7.91	10.11	7.74	7.42
ENSBTAG00000003196	536409	PAPSS2	87.86	67.14	67.93	95.79	206.29	85.3	129.82	108	98.5	111.39	86.01	69.42	69.6	57.52	117.78	59.65
ENSBTAG00000003201	281169	FNTA	35.45	32.78	31.58	35.85	41.75	42.83	33	40.98	38.51	34.39	34.48	36.15	32.91	32.74	36.31	29.05
ENSBTAG00000003205	515534	RPL35	267.48	249.39	233.31	259.05	258.73	283.52	178.4	272.52	255.56	237.06	282.5	249.24	259.56	261.55	234.7	219.19
ENSBTAG00000003208	519982	RAB33B	9.75	9.53	8.55	9.95	13.65	11.4	10.12	8.8	11.55	8.22	9.6	7.11	8.72	6.88	7.79	7.34
ENSBTAG00000003209	281649	BLCAP	20.96	16.03	15.1	15.24	20.27	24.18	22.25	15.57	17.74	16.35	17.63	17.31	15.07	15.22	20.58	14.95
ENSBTAG00000003212	353114	NNAT	2.85	1.38	4.39	0.82	1.75	3.08	5.42	2.06	1.58	1.76	9.01	1.23	1.81	0.91	1.32	7.56
ENSBTAG00000003218	536021	RAB28	13.74	13.44	13.39	13.59	13.49	16.13	9.2	15.88	11.55	12.31	13.48	11.7	14.58	12.14	15.1	10.57
ENSBTAG00000003221	781834	ATF7IP	25.13	16.26	20.87	15.48	12.25	23	18.02	27.07	18.98	15.28	18.76	23.32	19.66	20.2	20.5	21.15
ENSBTAG00000003222	514209	ASNS	6.89	5.72	4.28	7.08	3.57	8.26	4.68	6.63	6.04	5.92	6.84	5.6	5.87	5.1	4.52	4.95
ENSBTAG00000003225	513405	IMP4	21.05	22.85	23.31	23.28	31.69	25.92	28.42	19.35	26.22	26.21	21.13	24.53	22.8	22.54	24.27	21.19
ENSBTAG00000003228	282688	RPL3	379.85	377.6	326.72	408.24	411.44	382.61	297.32	341.16	444.27	407.49	394.29	370.89	395.52	395.47	348.97	340.87
ENSBTAG00000003229	504876	RPL23	1127.95	1073.86	914.16	1077.2	1060.14	1236.59	747.5	1143.6	1020.98	969.12	1085.69	982.4	1056.95	1099.23	931.81	869.36
ENSBTAG00000003234	515710	HSD17B2	39.3	36.46	34.35	20.53	31.43	27.74	15.09	27.01	13.16	24.84	24.94	21.93	37.31	38.56	20.32	20.33
ENSBTAG00000003235	523264	DHDDS	10.31	6.36	5.82	8.47	10.34	10.87	12.97	9.58	15.07	9.5	9.25	8.86	8.07	6.39	8.87	8.51
ENSBTAG00000003239	510487	UTP20	15.2	13.19	7.93	13.66	29	19.28	16.47	20.86	16.43	22.46	10.9	16.21	9.96	6.61	10.82	8.27
ENSBTAG00000003257	514886	STK4	7.45	4.8	5.83	4.87	4.42	5.52	8.81	6.65	5.22	5.95	6.22	4.29	5.53	5.69	6.42	5
ENSBTAG00000003259	540964	TCERG1	11.7	6.73	6.09	7.28	7.53	9.92	9.72	12.49	8.75	12.47	8.05	10.05	7.02	6.27	7.91	7.17
ENSBTAG00000003261	618599	AURKC	5.95	4.86	5.14	4.18	4.82	6.33	5.49	6.43	4.37	5.73	6.64	6.48	5	6.51	8.74	6.72
ENSBTAG00000003263	327683	TBCA	85.49	107.54	107.53	102.16	96.18	110.1	61	115.36	117.72	117.52	107.77	109.21	125.71	132.25	102.39	97.58
ENSBTAG00000003264	509622	NR1H2	7.43	9.69	8.67	7.47	10.09	8.7	15.02	6.43	8.65	9.13	9.04	7.75	9.88	11.55	13.99	14.33
ENSBTAG00000003265	505225	ADD3	21.93	20.4	21.38	20.68	19.59	18.47	13.65	22.33	18.92	24.26	15.94	17.13	22.49	18.74	18.42	17.88
ENSBTAG00000003268	528728	PELO	15.23	15.9	15.08	15.73	18.22	23.67	17.66	18.6	16.71	18.19	18.37	16.14	16.6	14.78	22.19	16.21
ENSBTAG00000003279	338060	NDUFA10	44.73	54.18	47.58	47.04	69.58	68.11	56.45	53.81	52.04	44.74	45.04	57.45	53.19	59.9	54.92	52.08
ENSBTAG00000003288	511088	CCZ1	11.7	9.85	10.62	10	12.04	13	8.26	12.32	11.93	10.14	10.01	11.06	10.02	11.28	10.56	9.7
ENSBTAG00000003294	282277	MRPL43	13.4	15.82	12.24	12.48	15.34	12.05	21.66	11.47	18.38	15.23	16.93	23.15	19.3	18.85	18.94	21.7
ENSBTAG00000003296	538467	TWNK	10.25	6.27	9.4	6.16	6.25	5.27	13.41	8.89	7.33	7.89	8.67	8.39	8	6.72	9.26	7.79
ENSBTAG00000003303	515465	MRPL58	25.01	28	25.73	27.66	30.68	31.51	25.72	19.35	29.16	24.8	27.2	29.93	31.7	31.51	29.63	31.47
ENSBTAG00000003307	508853	IMMT	30.88	28.81	25.87	30.02	37.92	32.5	31.32	33.1	34.83	35.3	27.83	34.11	30.93	32.97	28.75	28.67
ENSBTAG00000003315	615666	MRPL57	7	13.95	12.33	9.59	10.69	9.93	33.1	6.6	9.9	8.8	9.65	10.12	10.75	12.43	17.36	27.57
ENSBTAG00000003316	509355	SYAP1	18.82	16.56	14.39	18.16	18.42	19.57	15.12	19.29	17.24	16.44	17.34	16.52	17.5	18.75	17.12	14.93
ENSBTAG00000003325	536909	SNRK	15.08	12.73	12.21	13.99	16.03	15.37	15.49	14.65	13.81	12.77	12.21	12.6	11.75	12.17	13.94	13.62
ENSBTAG00000003330	515124	ATL3	44.33	48.97	42.95	49.82	52.11	50.39	39.02	50.13	48.56	53.36	45.96	59.52	48.91	50.41	49.3	48.69
ENSBTAG00000003338	787651	LRRCC1	24.45	20.18	22.8	24.58	23.35	29.82	19.39	27.88	21.03	23.84	26.62	20.27	17.24	21.33	25.41	22.03
ENSBTAG00000003342	280997	AMD1	40.07	43.53	32.23	37.94	48.01	58.05	33.43	50.07	54.27	86.93	31.52	40.85	44.85	36.26	45.95	38.18
ENSBTAG00000003354	537894	SMCHD1	32.58	23.75	20.95	26.21	25.11	31.82	26.4	32.08	22.76	20.95	24.56	22.02	18.95	15.88	23.68	17.86
ENSBTAG00000003358	616647	MCFD2	94.47	101.56	83.21	84.62	103.42	90.57	92.26	94.38	159.05	112.49	102.73	130.01	100.85	79.49	125.57	92.28
ENSBTAG00000003359	617293	ELOVL5	470.14	261.99	126.59	409.18	630.92	517.14	501.05	265.12	139.2	116.28	360.08	184.54	114.42	75.64	164.25	128.78
ENSBTAG00000003362	282646	HSP90B1	618.8	305.66	258.89	503.57	781.62	562.32	871.09	518.07	1245.42	719.45	535.67	660.94	1047.8	698.21	601.73	501.46
ENSBTAG00000003366	504760	DDX58	21.1	17.87	24.1	21.4	32.23	27.46	19.27	30.34	27.96	29.11	17.45	25.4	16.85	27.64	21.64	22.41
ENSBTAG00000003371	509181	JKAMP	9.58	8.49	8.35	9.69	8.88	11.13	8.3	10.74	10.07	7.54	10.27	9.9	10.45	10.3	11.18	7.95
ENSBTAG00000003378	506187	ACAP2	6.88	6.82	5.4	6.82	5.8	7.8	7.1	7.53	6.33	5.41	5.31	6.09	6.12	5.4	7.31	6.06
ENSBTAG00000003388	523737	DPM2	35.98	26.08	26.96	40.51	47.95	46.68	43.36	30.17	64.61	36.13	34.37	34.35	33.32	28.06	35.76	33.75
ENSBTAG00000003390	504381	SF3A1	9.08	5.31	7.72	4.02	5.36	5.76	14.14	8.88	5.55	6.68	6.35	5.54	5.9	5.14	8.02	7.91
ENSBTAG00000003395	523338	ZRANB1	34.46	31.72	32.89	26.4	30.65	34.58	25.49	36.43	30.08	27.8	30.3	28.4	32.66	35.3	30.98	27.49
ENSBTAG00000003396	532376	MAFB	7.7	13.22	15.63	5.88	7.45	9.67	58.09	4.57	8.17	5.65	9.01	6.26	10.28	14.73	16.41	28.8
ENSBTAG00000003399	537503	SMARCA5	46.2	36.97	38.39	36.49	46.64	51.54	43.4	50.54	36.89	45.7	36.63	39.46	35.25	34.45	40.12	34.77
ENSBTAG00000003401	281597	ACTR3	48.11	49.52	40.22	47.1	49.42	47.33	38.81	54.77	54.46	49.04	46.3	52.94	50.43	52.67	48.7	46.01
ENSBTAG00000003407	508876	SF3B6	70.57	70.43	67.7	74.4	88.39	92.86	73.51	85.93	106.21	102	70.96	96.22	80.15	82.32	76	81.01
ENSBTAG00000003415	535653	ESD	89.59	83.23	79.63	80.4	74.17	102.96	49.04	72.83	96.7	81.23	87.62	89.81	101.39	88.32	84.97	83.15
ENSBTAG00000003418	540426	MSN	21.94	17.71	14.58	15.04	14.78	16.11	19.31	24.5	17.98	20.11	17.35	16.87	16.27	21.02	17.31	15.17
ENSBTAG00000003421	539901	RNF40	9.91	9.16	10.23	8.5	13.28	10.47	18.03	10.98	12.29	14.49	12.48	11.59	11.89	9.72	16.46	15.21
ENSBTAG00000003422	514423	SNX5	74.41	73.99	70.94	84.19	78.26	84.99	59.78	73.99	80.74	72.99	78.82	75.21	75.87	73.25	71.27	69.24
ENSBTAG00000003423	529613	DDX24	24.62	20.43	19.09	22.16	30.04	26.03	25.01	26.35	23.85	27.46	20.43	24.98	19.87	17.3	26.66	20.27
ENSBTAG00000003424	616526	BET1	12.14	7.66	8.74	14.75	15.45	16.12	14.32	12.43	19.47	7.43	13.41	9.53	8.57	8.44	11.02	8.95
ENSBTAG00000003444	524536	SYDE2	11.28	5.55	7.48	7.93	6.41	5.69	10.6	7.96	8.37	3.81	7.23	7.07	7.35	7.81	5.66	6.7
ENSBTAG00000003446	515756	EPHB4	7.33	7.46	7.71	5.58	7.92	5.75	18.7	3.95	6.44	4.56	8.28	5.9	9.35	9.37	9.42	11.19
ENSBTAG00000003450	282657	ATP6V1H	9.03	8.44	7.2	9.03	11.11	9.79	7.84	11.02	7.77	10.1	8.9	9.2	9.81	8.06	10.85	8.2
ENSBTAG00000003457	515654	ATF5	96.19	31.99	41.78	41.99	61.65	84.24	135.65	44.28	29.38	45.59	78.54	65.85	82.02	81.85	96.69	64.23
ENSBTAG00000003460	505722	TCEA1	40.57	37.03	33.82	35.4	43.38	39.8	40.88	43.86	36.32	39.72	33.78	40.06	34.34	30.12	37.52	34.14
ENSBTAG00000003469	616539	CHURC1	22.11	20.74	19.95	24.58	24.25	24.78	18.43	23.5	30.56	21.68	21.58	20.64	20.61	22.03	21.48	21.81
ENSBTAG00000003476	516550	FEM1A	15.88	21.08	17.13	16.92	28.19	19.69	28.68	15.53	21.57	20.74	19.55	20.01	20.74	18.72	27.04	30.28
ENSBTAG00000003481	100847538	OTUD6B	60.29	46.58	40.75	58.46	93.92	67.54	52.44	79.44	47.05	122.53	40.43	83.11	43.69	32.31	60.42	46.39
ENSBTAG00000003485	505417	MAGOH	27.18	23.32	17.97	30.48	37.14	30.51	22.98	27.72	29.67	32.01	23.28	33.3	27.2	22.47	29.74	26.44
ENSBTAG00000003490	509821	ELMO1	9.21	7	8.39	8.73	7.34	11.15	7.59	11.21	7.02	8.99	8.45	6.28	8.34	10.66	8.39	6.18
ENSBTAG00000003495	521504	KDM7A	9.73	6.76	7.33	7.05	6.74	9.78	8.26	10.72	4.88	7.67	6.37	5.69	5.96	5.34	8.28	5.07
ENSBTAG00000003496	614409	AIG1	45.6	31.85	37.78	53.28	49.66	51.05	36.02	40.35	30.15	36.82	39.19	39.71	38.73	39.18	36.8	28.8
ENSBTAG00000003500	516678	DCAF7	10.08	8.17	9.13	6.96	7.97	10.69	12.17	11.33	8.81	9.41	9.92	8.6	11.08	9.81	11.3	9.47
ENSBTAG00000003501	530577	SACM1L	40.21	28.53	24.71	39.07	49.38	40.99	42.12	34.98	37.26	34.34	32.99	29.27	27.37	24.12	28.54	26.31
ENSBTAG00000003503	614339	C18H16orf87	12.86	10.8	14.35	21.38	14	21.91	9.24	19.82	9.68	13.04	12.57	8.6	11.22	11.32	13.41	9.45
ENSBTAG00000003504	525059	GSS	15.67	13.83	16.05	13.31	15.45	17.16	12.69	14.51	18.86	17.56	13.85	17.61	21.87	19.04	15.74	16.72
ENSBTAG00000003505	280760	DCN	69.19	56.26	65.15	62.24	72.46	76.37	49.43	85.69	65.69	66.21	69.96	75.01	68.82	72.38	72.03	64.53
ENSBTAG00000003510	512308	MMRN2	6.54	7.42	9.05	5.12	6.19	8.52	11.04	6.4	6.74	7.28	7.44	6.61	7.01	9.64	7.63	7.56
ENSBTAG00000003514	614788	HSF4	2.28	3.38	3.43	3.56	2.35	3.97	6.12	1.85	1.81	2.49	3.51	2.19	2.97	2.94	5.87	3.73
ENSBTAG00000003530	507640	DDX31	28.22	21.89	25.52	19.3	24.09	27.32	37.95	29.11	25.79	26.18	29.2	24.95	28.42	27.67	30.1	30.03
ENSBTAG00000003532	508893	TLE4	4.03	4.04	4.34	3.53	5.24	4.39	4.28	9.25	3.53	10.33	2.88	4.25	5.64	3.78	4.99	3.6
ENSBTAG00000003535	509745	DPM3	9.74	14.12	10.83	13.61	15.74	12.93	25.41	8.42	20.18	9.62	12.52	11.3	11.57	15.96	16.8	26.91
ENSBTAG00000003536	540371	MARCHF6	74.07	62.85	60.57	62.58	72.94	73.72	69.4	70.63	74.24	74.19	67.29	79.03	73.72	65.87	65.97	65.05
ENSBTAG00000003541	100137855	ZNF614	8.63	7.28	6.16	7.88	10.66	10.06	8.37	10.24	7.94	13.05	6.21	9.48	7.49	7.63	8.97	7.5
ENSBTAG00000003543	532791	KEAP1	17.8	18.02	21.67	14.13	19.08	19.95	32.97	14.08	19.9	15.06	19.46	17.37	21.56	20.23	24.08	30.23
ENSBTAG00000003544	517533	S1PR5	5.59	6.1	10.65	5.77	4.25	5.75	8.41	4.97	5.81	4.59	7.28	7.74	9.17	12.46	7.55	8.83
ENSBTAG00000003545	505533	TAF1D	20.91	15.83	14.09	19.58	17.73	25.99	15.94	32.11	15.31	26.34	16.39	16.47	14.12	13.22	18.41	11.49
ENSBTAG00000003546	510059	TFAM	23.7	22.7	20.44	21.63	28.49	25.96	19.44	26.79	25.34	24.91	19.03	23.82	20.4	18.98	23.44	20.17
ENSBTAG00000003550	530784	C29H11orf54	131.84	128.01	117.04	120.84	116.12	133.88	71.74	123.67	115.16	117.52	134.73	113.63	131.45	121.03	116.9	108.34
ENSBTAG00000003552	541303	MED17	21	22.67	18.97	19.53	25.33	24.6	16.42	25.77	23.23	24.05	21.32	22.57	18.67	18.98	22.79	18.23
ENSBTAG00000003553	767898	ZFP36L2	12.8	11.94	13.05	7.71	11.74	11.38	21.32	14.88	10.58	15.18	11.71	10.08	13.22	11.92	16.74	14.23
ENSBTAG00000003556	511413	ZFYVE21	18.1	26.92	18.79	23.45	30.21	24.24	48.38	16.2	24.53	25.1	25.21	26.58	23.26	22.71	37.27	43.84
ENSBTAG00000003557	615668	CCDC117	13.18	11.04	11.66	13.44	16.88	10.34	9.63	17.73	9.66	19.49	12.39	10.75	12.45	6.88	11.37	8.35
ENSBTAG00000003566	514938	ARFIP2	3.12	1.78	1.4	3.14	4.12	4.47	5.66	3.69	6.54	3.3	4.2	2.46	2.32	2.26	2.89	2.68
ENSBTAG00000003577	532337	GSPT1	37.92	26.86	27.66	26.6	33.54	30.72	46.47	39.32	31.51	35.18	27.37	29.86	24.49	24.55	29.37	32.64
ENSBTAG00000003578	516908	DPCD	11.55	11.4	7.89	15.42	12.57	13.57	8.95	11.16	12.63	11.12	13.55	13.98	10.56	12.89	11.36	11.85
ENSBTAG00000003585	282661	CD47	82.67	78.7	82.22	65.66	64.45	90.15	66.65	90.18	68.67	65.81	69.14	66.16	76.68	72.44	72.24	61.24
ENSBTAG00000003586	532645	MAN1A2	60	51.08	56.73	54.36	49.83	56.06	53.74	65.75	42.41	42.02	48.6	48.56	48.63	44.01	50.67	38.72
ENSBTAG00000003587	506578	ELL	1.87	2.42	2.64	1.64	2.45	2.4	5.47	1.66	3.24	3.23	1.98	2.16	3.28	2.63	3.75	4.54
ENSBTAG00000003588	533574	ZFAND1	12.28	9.8	7.92	9.99	9.62	14	9.97	15.35	10.97	9.72	9.56	8.43	9.54	8.94	10.91	8
ENSBTAG00000003589	767926	COMMD3	26.71	23.14	22.29	27.32	25.51	31.31	21.28	28.77	28.78	23.99	26.02	26.59	24.22	24.77	27.74	25.11
ENSBTAG00000003602	767928	RBPJ	17.02	12.55	14.65	12.64	13.82	16.77	16.39	20.11	14.21	15.53	12.42	12.46	12.66	13.31	13.83	11.99
ENSBTAG00000003607	534672	FAM20C	16.97	18.3	21.95	12.1	17.11	14.35	39.59	14.3	18.57	13.1	19.91	20.27	23.85	26.15	21.4	28.63
ENSBTAG00000003614	512078	AP4B1	7.65	4.75	4.53	7.04	7.24	7.19	9.49	5.96	8.92	5.86	5.99	5.14	8.36	5.67	6.68	5.94
ENSBTAG00000003617	512094	ALKBH4	2.7	5.98	5.59	4.08	7.71	3.92	12.75	2.43	5.74	4.26	4.92	5.3	6.27	5.46	6.24	11.83
ENSBTAG00000003619	504422	SEC24D	55.36	11.47	18.16	33.68	45.6	39	84.51	29	64.25	16.24	39.44	19.83	20.64	13.52	22.61	24.01
ENSBTAG00000003634	531444	CISD1	53.13	54.04	52.26	58.43	59.41	57.19	36.56	58.44	39.53	55.21	60.2	68.55	64.54	74.81	55.41	57.57
ENSBTAG00000003635	514485	SLC35C2	7.83	8.33	8.39	9.26	10.82	9.29	13.42	5.94	9.99	8.42	10.38	9.11	10.65	10.35	11.21	11.19
ENSBTAG00000003636	100125267	LIPA	44.26	61.9	55.93	54.49	38.05	46.2	38.58	52.92	54.02	53.24	44.9	52.41	46.23	52.71	41.23	58.36
ENSBTAG00000003642	281997	PRDX1	34.31	37.02	26.24	30.28	42.11	34.39	24.93	49.32	38.49	43.78	37.05	42.22	34.86	35.61	37.34	33.74
ENSBTAG00000003652	513824	TMEM128	21.48	23.59	19.28	28.66	28.92	28.34	17.31	19.52	27.31	27.31	25.36	26.38	24	23.98	26.26	22.83
ENSBTAG00000003668	511907	RADX	2.29	4.48	2.78	2.51	6.35	2.99	1.11	2.46	4.15	7.04	2.73	6.68	3.2	2.35	5.01	3.85
ENSBTAG00000003679	533348	PAAF1	23.46	17.17	14.92	14.03	17.26	24.84	15.76	21.47	25.12	18.24	18.86	23.74	22.39	16.36	19.07	19.65
ENSBTAG00000003687	532359	FOXK2	4.51	3.89	4.4	3.77	5.83	5.81	8.92	5.42	5.25	6.6	5.09	4.55	5.44	4.24	7	6.36
ENSBTAG00000003690	534327	NHLRC2	9.26	7.98	8.98	9.93	9.4	10.18	7.78	10.33	7.25	8.16	8.23	7.19	7.81	7.51	8.12	7.04
ENSBTAG00000003693	618392	SUN2	12.37	15.39	15.89	11.81	15.64	13.19	24.73	14.53	13.7	17.23	17.74	18.84	17.94	17.78	31.48	28.39
ENSBTAG00000003695	506232	WDR45B	10.08	9.36	9.65	11.39	14.92	12.17	13.61	12.3	11.49	10.11	10.11	10.78	9.37	10.06	12.8	11.26
ENSBTAG00000003697	540632	TARDBP	25.72	16.06	13.99	20.11	13.95	25.01	19.68	27.14	17.69	17.83	18.64	21.09	16.87	16.73	19.1	15.15
ENSBTAG00000003702	540507	ANGEL2	11.98	11.04	11.47	12.75	11.2	14.75	8.57	14.14	11.19	9.9	9.84	8.76	10.94	10.13	12.44	8.53
ENSBTAG00000003708	533994	SEC23A	71.74	51.61	50.66	83.04	90.7	88.77	69.54	58.68	85.85	46.45	70.65	51.81	56.97	50.18	51.66	44.71
ENSBTAG00000003710	506392	XPO4	6.58	5.59	6	6.52	5.7	7.62	8.02	6.57	5.69	7.35	6.45	7.13	5.48	5.54	6.67	6.42
ENSBTAG00000003711	282711	EPAS1	68.86	51.71	68.55	40.29	57.25	67.36	83.48	77.28	47.81	66.11	63.29	53.73	66.79	64.81	77.39	65.53
ENSBTAG00000003718	512676	HACL1	191.42	101.9	128.32	156.99	134.25	205.92	121.78	150.1	101.47	123.91	159.95	114.82	119.59	117.26	107.57	105.97
ENSBTAG00000003719	506702	TDRD7	10.67	8.9	10.83	8.38	9.82	12.13	9.56	13.8	9.16	14.09	8.34	8.74	9.6	10.39	11.66	9.31
ENSBTAG00000003726	539174	MTMR9	6.89	6.04	7.87	5.94	6.36	9.01	4.12	9.43	6.67	11.87	6.25	5.74	10.79	10.41	15.3	6.41
ENSBTAG00000003728	327680	NDUFS4	19.63	21.97	17.24	20.01	21.48	21.84	13.5	21.17	27.37	22.62	21.72	28.68	23.23	25.59	22.67	22.91
ENSBTAG00000003740	280952	KDM6A	10.46	7.25	8.47	8.77	7.95	10.59	8.5	11.84	7.98	10.6	7.57	7.2	8.16	7.41	9.09	6.87
ENSBTAG00000003745	618860	WDR48	18.84	16.7	20.14	18.3	17.21	19.53	13.22	20.66	13.85	16.92	17.83	15.42	18.1	19.57	19.36	13.09
ENSBTAG00000003746	508918	SCP2	983.27	688.43	785.68	705.1	569.16	1030.01	434.66	838.33	471.73	571	821.57	548.72	770.62	649.21	671.76	608.38
ENSBTAG00000003747	506263	PTGR2	75.83	52.52	42.09	45.5	61.48	64.27	39.84	66.15	62.62	67.99	57.77	65.77	62.47	52.61	62.26	51.05
ENSBTAG00000003748	533945	CNOT2	17.43	13.99	13.45	13.84	14.96	17.09	16.03	18.54	15.27	16.32	14.74	15.72	13.77	12.56	14.36	11.96
ENSBTAG00000003757	360006	DNAJA2	69.25	71.69	49.49	80.2	99.46	85.8	57.49	81.88	77.84	83.94	64.98	82.26	60.49	50.89	74.09	65.86
ENSBTAG00000003758	445425	TKT	19.97	19.28	17.7	12.14	13.24	21.42	21.2	16.91	16.58	18.26	17.64	22.03	26.61	32.43	20.24	20.03
ENSBTAG00000003764	614292	AKIRIN2	10.59	9.86	9.41	7.46	9.5	10.82	15.45	11.7	11.37	12.03	10.62	9.71	9.86	9.8	12.24	10.57
ENSBTAG00000003773	615470	SLC25A13	94.03	71.58	73.04	64.5	78.91	85.97	73.72	71.89	71.01	56.7	78.49	73.53	87.96	79.25	65.72	68.87
ENSBTAG00000003784	507897	DNAJC2	26.54	18.62	19.92	23.59	26.07	27.95	23.5	30.23	25.29	23.08	21.47	23.18	20.43	17.75	22.7	19.25
ENSBTAG00000003789	782848	VIRMA	20.36	14.45	13.94	17.89	18.41	19.06	16.23	21.08	15.6	17.17	17.21	15.49	13.37	13.32	15.71	13.39
ENSBTAG00000003793	533736	NGLY1	21.84	23.45	21.54	23.3	28.52	25.89	18.49	26.26	21.42	25.61	20	27.69	23.35	23.8	27.08	24.21
ENSBTAG00000003798	507541	AMFR	95.99	98.18	105.15	82.01	97.97	103.37	99.37	94.2	92.63	92.18	103.67	118.97	132.05	129	112.85	97.9
ENSBTAG00000003799	511740	TARS2	12.29	11.08	12.73	13.01	12.52	14.05	13.52	13.55	14.13	14.12	11.8	15.12	14.23	12.25	17.2	13.3
ENSBTAG00000003804	507289	SCCPDH	68.46	69.3	61.32	61.55	55.55	67.91	47.72	78.6	87.56	63.41	67.86	73.37	77.31	71.7	65.38	59.98
ENSBTAG00000003806	524222	ECM1	13.33	10.46	12.95	7.88	10.96	12.43	12.48	10.05	12.77	13.98	12.15	11.94	12.44	12.89	13.79	17.98
ENSBTAG00000003807	536537	CNOT9	20.88	14.09	15.07	17.57	16.75	17.13	20.89	22.7	14.82	14.11	15.95	18.23	15.34	16.55	16.97	17.55
ENSBTAG00000003813	539713	BCS1L	7.44	6.34	7.16	8.05	8.36	7.57	6.34	7.44	10.09	5.74	6.37	9.05	9.58	7.69	8.34	7.45
ENSBTAG00000003815	513253	EDEM2	13.28	15.05	17.01	16.55	15.99	19.57	15.3	14.81	22.42	12.74	16.75	11.21	15.42	18.08	16.11	13.62
ENSBTAG00000003825	531877	PTPN12	16.58	17.8	19.35	16.7	13.11	18.93	19.84	21.88	12.6	12.05	16.23	15	14.69	17.49	17.58	13.87
ENSBTAG00000003830	533874	PSMB3	88.11	84.61	67.58	86.09	95.95	97.4	71.05	80.68	112.94	91.6	90.6	111.88	84.37	96.22	93.91	86.57
ENSBTAG00000003842	282335	RABGEF1	5.9	6.3	5.81	7.34	9.37	9.49	5	7.91	7.73	11.6	5.33	6.61	5.56	4.46	7.8	5.04
ENSBTAG00000003843	338072	SMARCAL1	6.59	5.41	6.75	4.28	4.87	6.89	7.9	6.62	7.66	5.04	7.54	6.07	7.94	7.46	7.24	5.73
ENSBTAG00000003845	515406	CSRNP1	1.57	2.83	2.37	2.27	3.32	3.17	3.78	1.84	2.49	4.83	1.9	1.88	2.75	2.76	5.54	3.57
ENSBTAG00000003848	281017	ATRN	48.96	32.18	35.97	27.52	29.91	37	40.34	41.35	36.31	33.12	38.25	38.49	44.7	42.34	35.82	33.86
ENSBTAG00000003849	507369	GNL2	9.2	6.68	6.3	9.32	12.38	11.54	7.8	9.27	8.36	12.48	7.95	9.93	6.01	6.16	8.87	6.98
ENSBTAG00000003851	514613	CCNL1	20.71	13.61	14.79	18.38	15.79	26.33	18.57	31.75	17.42	56.5	15.59	12.37	10.08	10.5	22.12	12.78
ENSBTAG00000003855	104976390	FAM120C	11.49	5.62	7.46	8.26	9.63	9.9	13.19	10.35	8.11	6.13	7.96	7.1	6.11	5.87	9.14	6.21
ENSBTAG00000003857	510837	SUSD6	6.46	3.59	5.16	2.35	2.79	3.82	9.31	4.78	7.64	5.63	6.58	3.94	5.31	5.66	5.16	6.19
ENSBTAG00000003866	282319	PPP1R8	10.03	8.21	7.24	7.71	9.64	10.02	8.26	10.73	9.79	8.68	7.68	9.19	8.4	7.91	9.03	7.9
ENSBTAG00000003871	504769	CYP2B6	97	139.9	79.22	4.36	91.79	75.86	50.24	96.56	42.26	5.63	8.61	93.39	95.95	6.04	7.18	61.26
ENSBTAG00000003872	519624	STX16	9.04	6.93	5.77	5.97	5.51	8.8	12.25	8.59	8.03	10.49	7.09	7.42	8.05	6.55	8.47	8.81
ENSBTAG00000003877	616669	ZCCHC24	22.82	39.99	33.84	28.56	43.84	30.66	33.46	39.26	28.63	25.65	30.81	46.92	53.24	33.14	66.02	50.87
ENSBTAG00000003878	533724	ZUP1	8.36	9.9	7.64	10.21	9.83	11.01	6.83	11.01	9.37	9.97	8.97	9.46	9	7.75	8.61	9.74
ENSBTAG00000003882	508371	EMC3	194.66	163.24	159.35	189.84	216.2	208.07	168.62	166.11	238.06	189.27	197.25	254.59	218.54	212.95	183.37	172.7
ENSBTAG00000003885	512677	PEX2	17.32	15.89	13.66	16.99	18.34	19.65	13.17	15.32	23.74	16.11	14.92	21.75	16.09	19.33	17.07	15.01
ENSBTAG00000003887	536284	ECHDC1	22.24	23.01	24.21	25.55	28.14	24.83	15.93	23.42	26.25	24.65	27.27	25.33	24.18	25.67	23.07	21.55
ENSBTAG00000003889	516318	PER1	3.44	8.32	7.63	5.26	7.16	10.68	13.84	9.73	5.53	12.63	7.13	6.74	9.19	8.84	20.45	11.94
ENSBTAG00000003892	537017	LOC537017	6.3	5.41	4.74	6.03	5.05	5.24	4.51	10.78	27.1	7.96	7.98	5.61	5.86	9.45	7.55	6.52
ENSBTAG00000003897	615093	SMIM20	15.83	20.26	18.1	17.28	17.02	20.72	9.78	17.3	22.86	17.5	16.83	20.26	22.26	20.05	17.62	21.62
ENSBTAG00000003897	100335467	LOC100335467	15.83	20.26	18.1	17.28	17.02	20.72	9.78	17.3	22.86	17.5	16.83	20.26	22.26	20.05	17.62	21.62
ENSBTAG00000003897	104975039	LOC104975039	15.83	20.26	18.1	17.28	17.02	20.72	9.78	17.3	22.86	17.5	16.83	20.26	22.26	20.05	17.62	21.62
ENSBTAG00000003898	503684	HMGCS2	1267.15	1245.03	1371.53	1370.5	1392.57	1456.37	1108.99	1296.02	301.51	785.8	953.08	1077.49	922.66	837.31	1019.22	689.35
ENSBTAG00000003904	508522	GPN1	14.23	15.06	13.52	15.55	17.22	18.59	13.78	15.7	19.58	13.81	14.48	16.66	13.26	14.84	13.22	13.32
ENSBTAG00000003907	539055	TSPAN14	6.14	6.84	5.9	5.51	6.51	8.23	8.74	4.53	7.02	6.37	7.15	5.47	4.87	7.64	7.18	8.16
ENSBTAG00000003908	507845	MAPRE1	18.36	15.69	11.95	15.47	15.41	17.48	13.85	21.51	16.96	17.2	15.25	15.82	15.59	14.27	16.38	13.53
ENSBTAG00000003914	507199	MVB12A	13.3	19.24	16.63	13.99	22.72	21.16	25.98	8.63	25.54	13.48	15.84	14.12	22.51	20.58	21.55	23.88
ENSBTAG00000003916	511579	DPH3	13.24	9.89	10.09	10.25	16.08	13.33	12.93	12.11	13.61	11.65	10.89	9.9	9.24	8.44	10.63	9.37
ENSBTAG00000003925	100125289	C9H6orf120	19.83	20.03	18.27	16.9	19.57	23.95	15.21	21.52	20.21	16.55	18.83	23.52	18.06	18.46	22.03	19.08
ENSBTAG00000003927	767919	AAMP	80.49	89.98	73.52	102.14	111.59	98.96	101.77	69.07	93.49	90.83	82.53	79.97	78.04	78.79	87.57	81.82
ENSBTAG00000003929	507648	PHF10	14	13.63	14.09	12.42	14.72	17.51	17.8	20.09	15.53	18.12	16.32	12.98	15.41	16.41	19.42	14.47
ENSBTAG00000003934	506696	PSPC1	12.07	8.13	7.94	9.87	6.39	13.37	9.53	14.44	8.7	14.56	7.48	11.15	6.36	7.54	11.15	8.43
ENSBTAG00000003935	404134	TMBIM1	136.21	130.97	155.87	133.51	137.87	149.02	150.38	134.22	169.85	130.42	135.06	127.04	144.96	145.29	138.45	119.83
ENSBTAG00000003941	533664	AP1AR	11.28	10.09	12.39	10.78	13.47	11.09	7.96	10.67	9.2	9.1	8.85	8.48	10.92	14.39	9.72	7.69
ENSBTAG00000003942	540005	PIP4K2C	11.05	9.71	10.46	10.4	11.57	14.12	10.18	11.56	8.98	10.37	11.29	10.49	11.12	9.95	11.64	8.74
ENSBTAG00000003943	508428	TTC39B	3.78	8.29	6.29	4.49	3.83	5.55	4.65	3.6	4.31	7.23	3	5	8.52	10.53	4.81	4.63
ENSBTAG00000003948	281156	FDPS	49.62	12.73	18.63	21.09	27.75	24.71	9.73	25.79	28.35	95.22	39.18	61.58	32.34	37.06	56.93	27.93
ENSBTAG00000003949	508722	RBM39	107.19	87.98	73.85	102.47	94.41	116.86	82.38	128.46	92.73	119.04	88.05	92.26	81.52	66.77	103.61	73.2
ENSBTAG00000003954	540563	ASH1L	17.88	11.29	13.86	10.06	9.96	14.6	18.05	19.92	11.13	14.18	12.13	10.48	11.35	10.79	12.98	11.95
ENSBTAG00000003958	504970	TMEM220	66.68	49.89	59.22	84.2	74.82	96.29	42.24	54.78	37.53	54.74	59.8	32.36	56.26	48.85	67.6	46.97
ENSBTAG00000003966	615432	DUSP3	12.86	11.78	12.49	10.75	11.99	13.76	10.31	15.39	11.34	9.58	15.43	11.1	11.12	12.82	13.46	10.8
ENSBTAG00000003967	540984	OTUB1	8.61	8.14	6.41	8.52	9.65	8.12	10.46	7	11.45	7.85	8.3	10.37	9.52	9.69	9.92	10.76
ENSBTAG00000003968	785419	UBP1	13.23	10.14	10.71	9.68	9.8	12.45	17.77	13.45	9.45	11.46	10.63	10.21	10.59	10.7	14.01	10.97
ENSBTAG00000003970	504291	MITD1	11.06	9.67	11.95	13.38	9.09	10.77	8.13	17.56	13.82	12.97	10.83	13.4	11.53	13.57	9.52	12.24
ENSBTAG00000003981	512925	RRP1	5.64	6.81	6.01	5.37	7.19	6.96	7.3	5.44	6.67	7.97	5.73	7.51	7.14	5.86	7.24	7.76
ENSBTAG00000003983	616315	TOM1L2	4.73	4.82	5.13	4.43	6.25	5.76	15.61	3.73	4.13	4.31	6.67	5.64	6.4	5.22	11.57	8.75
ENSBTAG00000003985	512305	CCDC15	6.43	4.75	6.3	5.87	4.02	7.3	4.23	7.75	5.12	5.09	5.68	4.25	5.25	5.65	6.58	4.88
ENSBTAG00000003986	538485	CXXC5	28.87	24.34	20.06	16.21	25.4	16.49	53.13	14.61	25.43	13.13	23.96	25.02	21.47	19.49	19.05	34.01
ENSBTAG00000003989	505642	GSTO1	4.29	9.68	8.58	6.06	8.57	9.78	7.54	8.11	6.89	10.68	10.67	7.03	6.6	8.67	8.22	5.68
ENSBTAG00000003990	538685	ITPRIP	2.71	3.69	5.58	2.72	4.46	2.17	7.51	3.41	4.22	2.44	5.63	4.98	3.52	3.58	3.61	4.34
ENSBTAG00000003994	282261	IGFBP3	111.04	93.85	78.86	60.25	69.94	140.33	139.61	182.06	90.54	118.55	90.41	87.16	113.2	88.66	107.65	68.96
ENSBTAG00000003997	511801	UBE2D4	9.85	9.44	9.01	8.85	8.27	12.78	10.82	13.23	9.26	9.79	12.52	11.71	9.72	10.67	11.61	11.78
ENSBTAG00000004000	533462	SAP30L	13.96	12.59	14.32	12.65	13.45	15.42	14.39	13.76	11.35	11.22	14.27	10.55	18.34	14.78	13.49	13
ENSBTAG00000004005	536469	WDR7	7.91	5.66	6.07	5.02	4.79	7.68	10.1	7.92	5	5.5	5.53	4.44	6.62	5.41	7.08	6.28
ENSBTAG00000004011	536133	GALK2	13.75	12.87	10.71	13.02	13.43	14.9	11.36	15.01	24.66	12.58	13.57	18.09	16.06	15.02	14.75	14.14
ENSBTAG00000004015	529373	KAT6A	10.34	6.49	7.94	5.81	6.1	9.12	12.59	11.58	6.62	8.49	8.42	6.23	8.2	6.69	9.64	7.49
ENSBTAG00000004021	519217	CDK2	4.17	4.91	3.34	3.83	4.52	5.6	2.77	4.44	4.91	5.54	4.04	7.19	4.63	5.59	5.26	3.79
ENSBTAG00000004024	511631	UBE2Q2	12.56	10.16	8.76	11.94	11.65	15.5	13.27	11.08	11.17	11.36	9.95	11.29	9.88	8.43	12.37	9.92
ENSBTAG00000004028	541218	POLK	7.87	5.8	6	4.94	7.52	7.24	6.65	8.32	4.81	4.8	4.24	5.05	4.34	3.74	7.06	3.89
ENSBTAG00000004034	515914	SESN3	18.06	29.28	34.75	24.49	16.58	27.98	17.08	32.26	12.83	27.69	20.81	25.81	27.92	29.6	31.59	27.01
ENSBTAG00000004037	280831	JUN	5.11	6.59	10.48	9.09	12.11	9.35	16.03	12.17	8.51	18.95	9.26	6.24	10.7	8.88	18.83	8.79
ENSBTAG00000004040	511743	UGT2A1	71.81	93.29	117.17	70.9	55.25	75.08	36.07	82.01	31.49	74.57	77.04	87.88	104.57	89.57	66.73	72.59
ENSBTAG00000004051	513237	SBDS	90.03	87.18	82.94	85.88	90.45	97.9	73.92	104.96	96.18	91.22	91.28	91.88	80.22	80.78	91.15	81.68
ENSBTAG00000004054	338051	PAPOLA	74.34	59.57	57.69	50.9	62.72	65.79	64.9	79.76	59.13	63.4	58.18	62.58	60.77	50.63	67.83	52.35
ENSBTAG00000004059	504287	SOAT1	15.54	13.01	12.62	13.8	12.1	12.14	15.25	13.6	14.95	14.18	8.96	15.82	13.83	16.21	18.88	10.32
ENSBTAG00000004064	521254	BPNT1	13.05	12.01	9.46	11.56	11.22	14.05	9.05	12.59	15.75	11.51	10.99	13.55	13.3	13.62	12.21	11.18
ENSBTAG00000004072	493728	CAPZA2	36.52	36.95	29.49	37.53	40.27	37.78	25.29	36.37	34.39	41.79	32.98	41.18	37.98	35.49	36.25	34.38
ENSBTAG00000004075	514293	IDI1	106.53	43.29	61.43	56.34	64.64	72.41	35.45	77.5	43.95	109.29	77.55	73.71	66.3	80.87	106.84	55.32
ENSBTAG00000004077	286862	YWHAG	52.06	39.88	37.97	35.86	47.94	42.35	45.46	47.18	32.37	44.56	34.88	36.4	37.09	27.28	41.16	39.75
ENSBTAG00000004079	788468	ZNF106	14.29	9.6	11.34	11.11	10.16	11.44	12.49	15.6	9.17	9.54	11.19	8.37	9.44	7.96	11.03	8.42
ENSBTAG00000004080	614540	TIAL1	44.17	49.34	55	42.87	72.3	96.38	47.36	96.6	43.47	92.79	50.67	46.42	37	53.05	52.57	42.05
ENSBTAG00000004092	615606	AK8	3.22	1.99	3.07	0.78	4.14	4.1	1.13	3.5	2.59	1.13	3.1	2.7	1.89	4.35	3.92	1.32
ENSBTAG00000004094	507537	SPARCL1	85.35	66.9	60.36	74.31	89.71	98.21	60.25	116.29	67.32	76.59	69.21	71.23	73.31	69.07	73.13	63.35
ENSBTAG00000004106	780786	PRKRIP1	6.58	4.84	5.86	4.33	7.35	7.05	6.11	5.36	5.05	6.04	5.04	5.4	5.77	6.69	7.84	6.59
ENSBTAG00000004108	618018	CENPX	10.67	12.67	11.95	13.56	14.04	14.94	12.42	8.82	14.14	10.75	13.49	12.96	12.71	16.3	14.94	15.76
ENSBTAG00000004112	515270	GAMT	366.79	472.51	493.08	417.95	459.39	447.28	482.74	330.28	256.39	393.63	433.44	384.82	489.83	509.7	536.58	661.58
ENSBTAG00000004114	514210	MAP3K11	3.42	5.27	4.69	3.93	6.53	4.24	13.85	2.71	5.51	5.53	5.08	5.53	5.55	5.66	8.76	11.78
ENSBTAG00000004117	767932	AZI2	27.05	24.32	21.94	21.01	28.46	27.07	22.22	27	30.01	23.22	25.74	26.64	25.9	23.6	25.47	22.39
ENSBTAG00000004118	534286	ALAS1	40.45	136.46	100.93	121.29	117.38	206.76	27.91	167.32	73.05	299.62	103.22	164.41	143.83	167.31	179.77	188.23
ENSBTAG00000004124	540283	CPOX	74.36	64.2	63.91	69.02	77.61	72.4	86.01	67.57	82.04	55.36	71.92	61.13	74.64	63.42	57.1	68.23
ENSBTAG00000004131	515181	RAP2C	25.98	19.06	30.62	18.55	15.84	24.12	23.46	28.59	36.14	30.81	27.44	38.96	37.85	40.53	25.23	30.03
ENSBTAG00000004135	512290	LMTK2	3.5	3.04	4.84	2.39	3.17	2.97	5.24	4.47	3	9.25	3.09	3.45	5.6	5.65	8.66	4.79
ENSBTAG00000004136	510807	NFE2L3	12.03	6.74	7.95	8.2	3.44	10.41	12.39	17.82	4.55	9.45	8.35	4.46	5.87	5.65	9.98	5.39
ENSBTAG00000004139	531350	BACH1	17.61	11.97	13.12	10.12	13.28	16.03	18.06	17.59	12.99	13.36	13.86	10.87	10.7	9.41	12.93	11.49
ENSBTAG00000004154	527910	SKIL	11.25	10.32	9	9.14	8.41	11.05	10.29	17.33	6.88	15.36	7.92	13	9.1	10.52	24.27	8.12
ENSBTAG00000004155	511363	SPATA20	47.94	39.33	73.16	36.6	51.4	27.82	44.91	29.8	29.11	50.21	53.07	47.99	55	72.37	79.42	64.92
ENSBTAG00000004161	541003	UBE2D2	34.02	26.78	23.69	24.54	32.13	30.46	27.87	31.15	28.87	31.79	29.97	32.46	30.18	26.88	27.89	24.48
ENSBTAG00000004171	535194	GPHN	16.95	10.37	13.07	11.23	10.43	13.46	12.6	15.62	12.87	16.76	11.99	16.4	17.27	17.92	16.59	13.09
ENSBTAG00000004173	509646	UBXN8	38.16	33.46	37.69	41.83	39.56	42	27.57	42.26	40.1	36.97	40.98	37.15	33	34.46	38.48	30.6
ENSBTAG00000004177	507983	TANC1	12.27	7.92	15.41	7.65	5.18	12.09	18.33	10.46	7.37	8.42	17.6	9.62	13.18	15.29	10.65	11.13
ENSBTAG00000004178	514969	ACOX2	259.13	270.18	318.67	250.55	298.23	319.71	265.67	234.26	167.19	194.29	290.44	172.37	254.86	241.1	282.93	248.5
ENSBTAG00000004179	513315	PSMD9	13.23	14.94	11.62	14.05	18.02	15.74	16.38	14.39	18.21	15.87	14.49	20	13.19	12.62	16.83	20.95
ENSBTAG00000004190	504657	ARHGAP29	24.36	19.01	19.85	18.5	22.14	26.48	21.94	21.98	23.24	18.96	19.99	23.14	21.88	22.77	22.11	19.53
ENSBTAG00000004193	539120	VEZF1	13.03	9.48	9.91	8.19	8.65	9.7	12.92	12.5	7.08	9.02	7.99	7.41	8.09	8.22	10.86	7.45
ENSBTAG00000004199	493999	DIABLO	18.7	19.73	17.15	22.46	23.99	22.28	19.12	18.63	20.77	16.54	19.31	21.24	17.17	19.02	22.32	18.45
ENSBTAG00000004203	510197	VPS33A	15.84	14.46	15.79	14.87	11.64	17.73	13.1	16.61	14.04	12.42	13.94	14.36	14.45	14.67	14.59	12.84
ENSBTAG00000004204	617309	GPR107	21.37	13.68	18.93	17.73	19.05	24.63	26.42	21.21	15.17	14.79	19.1	13.98	18.18	15.37	18.05	17.61
ENSBTAG00000004211	282527	TNFRSF1A	19.21	15.25	13.91	12.04	14.27	15.83	23.52	18.44	22.79	17.74	18.6	19.31	20.74	19.91	18.49	22.58
ENSBTAG00000004215	508990	RARRES2	589.88	727	747.56	682.38	734.82	731.4	800.13	505.64	610.46	594.47	719.95	647.1	738.63	820.63	865.61	963.91
ENSBTAG00000004216	504592	MAP3K2	35.95	21.04	24.85	24.74	25.38	29.33	34.33	32.38	24.82	21.79	29.86	18.51	23.63	23.18	25.31	24.03
ENSBTAG00000004225	510820	TSR1	12.02	6.95	5.85	12.58	15.19	17.21	10.59	10.74	9.57	10.5	10.81	7.59	5.1	4.27	7.45	5.38
ENSBTAG00000004230	505126	AIMP1	20.79	22.14	18.46	22.76	21.58	22.94	17.77	28.98	22.55	21.82	21.67	23.5	18.24	20.71	22.57	19.86
ENSBTAG00000004238	507012	TACC1	4.81	3.65	3.23	2.05	3.7	3.99	6.88	4.46	3.76	4.89	2.76	2.38	2.88	2.73	3.96	2.62
ENSBTAG00000004240	510267	TMPO	28.87	24.08	24.7	21.78	19.65	25.41	23.21	24.67	23.54	20.41	28.02	25.31	27.08	28.32	21.96	24.86
ENSBTAG00000004242	508402	ARPC1A	49.22	51.98	54.85	49.28	53.99	60.26	52.58	49.47	50.08	42.83	57.64	47.27	49.92	52.87	55.52	47.56
ENSBTAG00000004243	539992	LYPLA1	93.76	95.19	90.71	82.7	99.01	98.23	66.72	88.88	85.45	82	92.3	107.6	110.81	97.31	97.16	95.9
ENSBTAG00000004248	512341	MLYCD	15.01	18.77	16.98	21.19	24.66	21.13	33.57	11.79	16.92	10.95	17.9	12.14	16.02	13.87	17.37	21.35
ENSBTAG00000004256	281365	ODC1	14.82	9.2	9.11	25.19	33.82	17.66	17.21	17.16	16.97	20.7	18.26	16.79	13.25	7.61	17.34	13.77
ENSBTAG00000004258	281138	EEF2	497.57	548.26	548.39	547.98	494.73	556.87	534.32	504.86	416.24	422.61	598.22	395.32	501.92	510.35	536.81	524.51
ENSBTAG00000004268	504874	TRAPPC5	4.35	10.7	8.82	7.43	10.15	6.9	24.32	2.8	7.68	4.47	5.15	4.46	8.48	11.96	10.72	22.52
ENSBTAG00000004269	515854	SGK1	28.08	30.28	39.94	28.4	30.96	43.3	24.5	40.07	49.71	109.78	27.08	29.27	31.48	34.13	37.28	33.27
ENSBTAG00000004271	100125221	UBAP2L	15	8.43	8.55	8.35	10.13	12.77	20.05	16.26	9.83	13.51	10.23	10.14	8.9	8.42	11.63	9.09
ENSBTAG00000004278	535740	APMAP	85.08	49.34	55.95	56.44	56.72	73.53	52.33	25.21	50.93	28.84	61.16	47.27	75.23	40.05	52.94	54.09
ENSBTAG00000004279	338049	RHOA	74.77	52.24	58.87	45.58	54.51	56.81	80.33	81.38	60.49	58.16	42.36	57.44	54.25	55.92	63.69	58.22
ENSBTAG00000004283	407130	PPFIBP1	12.24	12.94	14.23	12.76	9.79	14.93	9.64	18.25	13.19	13.58	14.42	15.06	16.57	18.62	12.86	12.83
ENSBTAG00000004284	507124	UFD1	30.98	31.49	31.58	37.68	35.94	36.99	35.32	27.8	37.69	32.91	38.86	35.89	34.03	35.42	40.21	36.35
ENSBTAG00000004288	533917	GSTA4	100.59	95.93	82.46	115.96	48.53	69.93	16.49	163.67	29.07	40.82	76.14	203.4	112.82	110.05	80.63	139.28
ENSBTAG00000004295	327710	NDUFA8	27.79	32.61	26.08	33	33.45	32.15	28.85	22.51	35.66	32.12	30.11	40.47	32.83	32.99	33.17	37.04
ENSBTAG00000004303	535727	SLC27A2	153.68	101.53	180.04	189.25	161.05	132.84	118.16	157.32	64.77	125.22	185.29	100.75	128.94	168.32	124.97	106.59
ENSBTAG00000004310	505130	UBR7	9.1	9.85	7.37	7.23	7.89	10.07	7.78	9.87	9.11	8.01	7.37	9.94	8.12	8.16	8.84	8.19
ENSBTAG00000004315	767882	HDLBP	88.6	66.19	76.61	84.34	134.88	112.76	238.55	79.02	168.76	84.74	109.14	92.02	115.74	111.73	143.46	131.35
ENSBTAG00000004316	508527	BOD1L1	9.22	5.17	7.13	4.97	5.04	7.72	16.29	10.41	6.83	7.55	7.66	7.4	6.45	5.32	9.49	7.59
ENSBTAG00000004318	540040	ARL3	14.46	12.4	14.88	12.94	12.47	13.85	9.13	16.54	14.02	14.88	16.95	9.72	18.39	15.43	15.6	10.47
ENSBTAG00000004321	513450	SFXN2	10.82	5.88	8.04	12.25	12.23	13.02	11.88	9.49	18.6	10.08	12.11	11.24	10	9.93	10.63	9.72
ENSBTAG00000004333	100126041	COPA	106.57	60.31	60.21	125.13	127.27	145.83	114.32	88.45	121.89	69.27	90.3	72.98	65.98	61.36	76.61	60.61
ENSBTAG00000004334	514929	NCSTN	14.17	13.07	13.2	12.15	12.26	14.19	19.51	13.54	15.96	11.66	12.92	12.73	12.66	12.49	13.97	13.2
ENSBTAG00000004343	515022	CCS	14.82	17.88	14.14	19.25	11.68	13.04	19.84	11.1	13.14	9.54	18.31	17.57	21.04	19.81	20.54	23.46
ENSBTAG00000004344	537161	ACSL1	297.48	260.27	148.52	210.36	433.77	346.17	415.53	293.19	185.44	295.62	203.58	258.77	141.21	89.17	262.05	130.43
ENSBTAG00000004347	532674	ADGRF5	25.71	23.9	21.11	17	24.37	25.9	22.27	25.05	21.76	24.06	24.52	20.44	22.92	18.51	25.57	17.95
ENSBTAG00000004349	540286	DAZAP2	74.32	71.35	60.21	63.98	70.58	76.1	73.49	73.46	68.29	65.59	59.93	69.5	70.02	72.69	65.47	61.15
ENSBTAG00000004358	538772	DARS2	9.5	8.48	10.13	10.58	8.06	9.25	6.6	10.14	8.5	8.65	9.61	9.49	9.82	9.7	7.85	6.59
ENSBTAG00000004362	540261	SERPINC1	3210.35	3138.82	3240.11	2937.16	3023.73	3443.66	2068.68	3103.69	3103.41	3039.48	3287.89	3436.54	3089.55	3325.33	3012.3	2768.24
ENSBTAG00000004368	541127	NFATC3	14.13	9.73	11.18	10.1	9.4	11	14.1	12.95	9.53	10.85	11.95	9.79	10.05	10.79	11.96	10.74
ENSBTAG00000004371	280682	CS	25.33	15.95	11.55	13.91	21.82	21.17	24.44	19.76	31.42	21.33	18.04	27.36	21.59	13.03	20.45	18.49
ENSBTAG00000004374	506534	CNPY2	66.11	58.43	47.3	78.33	89.97	98.46	68.95	60.37	119.63	53.55	76.72	76.88	62.56	69.53	65.13	56.41
ENSBTAG00000004375	510878	ESRP2	25.26	24.36	27.49	18.68	23.06	20.95	53.68	20.83	30.56	25.93	33.11	34.78	30.41	32.98	44.31	44
ENSBTAG00000004376	538820	PAN2	7.42	5.17	5.4	5.75	4.99	8.28	7.89	7.44	7.74	6.81	8.19	7.96	7.63	6.36	9.21	5.94
ENSBTAG00000004378	511022	IL23A	31.53	15.18	21.52	24.86	18.2	18.53	30.58	25.75	20.35	13.21	25.59	18.73	15.12	20.1	18.68	15.56
ENSBTAG00000004379	509150	ETHE1	95.3	86.47	91.92	118.49	122.65	102.12	129.89	76.87	140.63	103.54	96.97	113.19	115.13	117.21	114.47	127.57
ENSBTAG00000004380	511023	STAT2	85.13	60.27	60.26	79.16	65.95	70.78	108.33	75.73	82.38	54.87	76.26	70.33	51.73	57.5	69.6	58.67
ENSBTAG00000004383	616665	FNBP1L	12.22	9.46	8.99	11.66	9.83	12.38	13.87	12.41	9.45	9.59	9.56	8.86	8.03	7.42	11.63	8.93
ENSBTAG00000004387	511412	MTPAP	13.88	12.58	11.05	13.54	16.09	14.63	9.73	14.68	14.96	17.46	12.91	15.67	12.33	11.6	11.94	12.52
ENSBTAG00000004398	101902373	IMMP2L	37.29	36.92	35.99	39.65	35.61	43.03	27.09	49.42	24.08	33.91	38.74	32.55	29.38	31.86	39.93	40.18
ENSBTAG00000004400	505073	PRRC2B	4.84	3.36	5.33	2.12	2.93	3.92	12.32	4.45	3.7	4.73	5.63	4.62	5.84	5.21	7.88	6.59
ENSBTAG00000004402	616523	PRELID3B	28.96	30.84	23.78	28.12	48.69	36.14	25.73	37.89	32.96	49.69	28.31	33.01	27.89	23.03	34.71	25.38
ENSBTAG00000004403	505043	CD320	9.88	15.23	14.89	13.37	15.07	14.37	15.96	6.7	15.05	12.54	12.41	12.82	14.61	19.67	12.38	17.09
ENSBTAG00000004409	510440	IVD	90.35	83.74	125.16	109.41	123.02	73.49	79.14	73.9	85.75	98.92	90.93	83.38	85.66	108.25	79.43	66.06
ENSBTAG00000004413	530930	RHOBTB3	26.36	22.18	29.98	29.72	25.25	22.41	24.31	28.48	20.45	20.79	29.08	22.72	32.63	32.31	26.84	20.8
ENSBTAG00000004414	508385	SLC30A10	35.54	25.76	29.39	21.26	23.27	30.08	51.11	25.72	25.95	17.87	25.34	29.9	33.99	27.29	28.41	36.04
ENSBTAG00000004416	513277	NUDC	31.4	37.39	32.76	37.52	45.61	38.24	51.62	30.38	35.72	35.12	39.9	41.64	35.87	37.22	48.62	45.35
ENSBTAG00000004422	506537	ALG14	12.12	13.88	12.55	11.51	12.81	19.21	10.4	14.07	25.03	11.81	17.47	15.19	17.2	16.55	13.04	11.74
ENSBTAG00000004423	508009	ARHGAP42	6.16	6.07	7.74	5.42	4.5	6.87	5.93	9.35	6.04	7.1	6.5	5.5	8.08	7.47	7.32	5.06
ENSBTAG00000004426	538849	DNAJB14	11.76	9.54	9.39	9.99	12.28	12.77	8.85	11.6	9.96	12.33	10.17	10.41	10.1	8.5	11.81	8.1
ENSBTAG00000004427	533350	OSBPL8	50.23	59.02	48.77	42.95	53.87	57.46	43.5	62.17	68.36	65.71	49.89	71.06	59.36	57.39	61.53	49.81
ENSBTAG00000004428	287016	H2AZ1	24.44	31.11	23.41	27.49	29.82	28.07	21.49	25.68	30.6	31.79	21.54	33.91	31.16	29.95	28.55	26.86
ENSBTAG00000004432	100336905	CHRDL1	5.34	8.24	2.51	1.69	6.77	4.94	3.91	4.17	5.52	6.21	8.79	7.28	7.92	3.19	20.89	4.8
ENSBTAG00000004436	516797	PPT2	10.52	9.91	9.7	12.13	9.2	12.53	8.28	7.56	9.13	12.08	10.73	9.77	13.71	14.36	11.73	12.21
ENSBTAG00000004438	513156	XPNPEP1	17.63	16.23	13.37	19.79	22.18	21.63	28.23	19.1	24.73	21.6	19.64	20.73	15.03	13.99	16.91	15.29
ENSBTAG00000004452	515804	IPO9	4.97	4.97	5.21	3.48	4.87	4.99	10.51	4.99	6.19	5.87	6.16	5.82	6.83	6.81	8.08	8.18
ENSBTAG00000004460	540072	RFWD3	7.86	5.44	5.8	6.53	7.99	7.12	7.56	8.46	6.98	7.05	5.83	6.31	6.04	5.1	7.23	6.46
ENSBTAG00000004463	618184	KDELR1	24.05	20.72	20.66	21.1	26.87	27.38	30.21	22.7	30.1	20.9	29.13	22.84	26.57	25.29	27.65	24.09
ENSBTAG00000004489	505734	APPBP2	19.56	17.49	18.53	20.58	24.47	24.62	19.16	23.24	19.07	26.85	19.45	21.7	18.74	17.34	20.86	17.28
ENSBTAG00000004495	509292	UBA5	28.81	19.24	21.28	26.69	29.13	29.73	20.51	28.38	39.82	25.03	25.62	26.63	22.57	22.68	26.19	24.32
ENSBTAG00000004511	515718	VAV2	13.22	13.84	14.62	12.73	13.81	18.38	19.37	13.31	14.31	10.2	18.19	14.14	19.37	15.47	16.04	15.63
ENSBTAG00000004512	508004	MKRN2	4.78	5.52	4.03	4.19	6.41	6	7.87	5.34	5.46	5.64	5.01	4.58	4.49	4.6	6.89	6.57
ENSBTAG00000004521	509920	LSM7	9.69	13.58	11.31	14.42	19.09	14.67	18.02	11.42	14.93	12.69	12.52	11.68	14.16	14.44	16.07	12
ENSBTAG00000004531	613336	CCT4	70.42	74.49	61.61	76.04	92.07	75.55	69.25	89.57	80.74	86.91	70.61	90.7	65.76	58.22	72.24	67.63
ENSBTAG00000004532	532881	FGFR1OP2	9.58	7.47	8.7	9.11	9.72	10.43	6.8	10.83	10.72	10.73	8.13	10.47	9.35	8.16	9.62	7.95
ENSBTAG00000004540	511298	NUB1	33.81	27.19	29.41	30.46	25.53	32.46	26.48	35.95	24.43	26.41	30.32	28.38	24.67	24.83	27.1	26.98
ENSBTAG00000004544	539143	TXNDC9	12.58	11.46	10.76	13.51	17.2	15.96	8.86	12.17	14.22	11.29	11.17	11.38	12.18	8.96	12.56	9.6
ENSBTAG00000004551	352959	RHOT2	3.52	6.41	5.35	3.9	6.32	4.77	10.37	3.87	4.7	6.19	5.11	5.04	6.45	6.49	7.69	7.92
ENSBTAG00000004552	506485	PBXIP1	13.44	12.19	17.61	15.79	12.96	11.64	21.11	14.42	11.97	13.05	13.81	17.06	16.07	18.05	24.35	23.64
ENSBTAG00000004553	535277	TPM4	26.77	19.39	23.83	31.62	30.04	31.75	23.19	41.2	28.33	27.48	27.38	33.39	29.46	33.92	25.92	22.33
ENSBTAG00000004554	338052	CAPZB	10.24	9.33	8.59	8.21	9.27	9.05	11.69	12.1	11.27	11.74	10.49	11.46	9.6	10.09	11.29	9.45
ENSBTAG00000004564	781653	MBNL1	40.74	25.15	28.32	24.57	17.84	30.28	22.9	35.77	27.3	21.59	33.19	34.98	26.64	30.13	26.63	25.08
ENSBTAG00000004571	508735	PRPF4	14.93	12.84	11.61	14.59	15.3	16.93	11.94	13.91	15.09	17	14.07	15.38	11.88	11.28	14.28	13
ENSBTAG00000004575	540584	FAM126A	13.64	14.25	12.68	12.57	13.12	14.17	8.14	15.62	11.22	12.54	11.52	13.2	11.29	12.25	12.09	9.98
ENSBTAG00000004586	107132045	LOC107132045	16.29	16.69	14.66	15.76	15.42	19.09	10.92	18.25	17.75	16.14	15.86	18.04	16.15	17.86	14.38	12.4
ENSBTAG00000004587	515310	DUSP6	57.89	37.05	23.59	45.05	21.02	21.38	46.32	20.1	22.69	8.7	24.12	43.29	27.55	28.09	29.69	44.14
ENSBTAG00000004593	282097	TOP2B	50.15	36.14	42.12	39.69	36.81	47.09	39.52	55.66	38.59	40.86	45.45	39.31	45.24	38.19	49.7	42.4
ENSBTAG00000004598	510412	GOLGA5	40.83	20.83	23.57	43.29	49.09	47.07	33	37.02	37.19	22.21	33.44	23.68	21.02	17.09	26.21	21.35
ENSBTAG00000004600	539145	OTUD5	19.99	20.38	20.85	16.92	23.67	24.51	32.63	23.32	22.52	25.59	28.59	23.43	25.26	23.47	29.81	26.09
ENSBTAG00000004601	515563	ABHD10	17.07	16.55	19.05	16.43	16.35	19.56	12.81	21.07	18.87	15.24	19.03	19.62	20.4	22.36	17.37	17.55
ENSBTAG00000004603	537511	PHC2	5.52	6.24	5.14	5.06	7.42	6.22	8.68	4.72	7.53	6.32	5.52	8.02	7.26	6.55	8.31	8.92
ENSBTAG00000004604	510778	CCDC124	4.08	8.61	6.77	5.54	6.65	5.73	10.73	4.11	6.97	5.38	5.97	7.17	7.43	8.33	10.74	11.27
ENSBTAG00000004632	515670	ASPSCR1	16.17	18.71	16.53	18.01	17.12	21.87	26.37	12.09	17.35	13.93	18.85	16.13	21.22	25.08	22.65	28.89
ENSBTAG00000004636	513040	PLEKHA1	20.16	16.27	16.17	17.17	21.38	17.36	20.07	21.51	18.67	20.51	17.4	23.26	19.55	17.37	18.28	18.67
ENSBTAG00000004643	281577	WASL	23.09	17.04	20.23	13.89	18.99	19.25	18.5	21.16	18.47	24.34	17.73	17.92	17.63	16.6	24.47	16.44
ENSBTAG00000004651	404189	NME1	26.41	16.04	25.65	21.08	29.9	25.52	28.34	30.29	61	21.62	31.27	35.1	27.88	28.17	27.17	19.71
ENSBTAG00000004653	541147	ADGRA3	29.59	24.61	22.78	28.27	26.49	29.09	24.17	27.44	25.52	20.01	26.01	20.02	26.44	25.54	24.86	21.14
ENSBTAG00000004654	514147	PWP1	17.83	18.72	16.59	20.93	27.34	25.18	16.98	19.5	20.2	25	17.54	19.13	17.08	14.55	17.68	17.77
ENSBTAG00000004659	514221	COQ10B	15.14	17.7	13.43	21.12	30.49	30.34	11.98	24.5	19.6	50.84	15.4	13.5	14.32	10.78	21.27	15.07
ENSBTAG00000004660	617860	SPATS2	4.68	5.49	6.48	4.59	4.78	6.14	4.17	7.02	7.38	4.46	5.67	7.91	7.41	6.44	6.25	5.61
ENSBTAG00000004664	511987	COQ4	13.22	21.67	23.11	18.8	25	23.56	26.1	12.72	20.11	17.74	25.26	23.59	22.73	19.27	19.88	27.05
ENSBTAG00000004672	517111	RDX	90.53	63.4	76.04	65.9	73.99	79.35	69.13	80.13	72.34	71.96	72.43	81.78	85.37	79.76	74.52	72.74
ENSBTAG00000004676	524484	TMEM184A	3.66	5.12	5.05	3.23	3.5	3.93	10.32	4.11	4.17	4.46	5.91	4.06	6.75	6.35	8.04	7.82
ENSBTAG00000004679	281576	WARS1	15.33	17.19	12.38	13.06	16.07	16.85	20.5	19.08	17.23	15.43	15.94	13.37	14.15	17.53	18.47	19.58
ENSBTAG00000004688	533726	DHCR24	175.68	134.92	263.55	100.71	131.8	112.03	144.36	103.06	87.42	179.97	157.28	136.49	185.25	218.63	180.97	162.79
ENSBTAG00000004695	520580	CDK9	29.16	36.77	33.48	26.64	37.06	35.14	44.1	27.72	39.82	33.46	34.68	35.7	37.4	37.46	42.13	35.31
ENSBTAG00000004709	534125	MAPK9	19.47	14.78	14.5	15.83	17.64	19.38	15.64	20.65	23.46	22.17	17.64	25.43	16.79	14.8	23.43	18.28
ENSBTAG00000004715	615039	AKIRIN1	18.13	19.13	13.95	17.4	20.61	20.83	15.1	21.71	17.51	22.78	16.75	18.26	15.9	15.32	19.37	16.16
ENSBTAG00000004718	505464	PUS7L	7.76	5.13	6.28	6.54	5.69	8.45	4.89	7.38	7.73	5.74	6.96	7.82	7.79	6.88	5.88	6.32
ENSBTAG00000004723	513262	TEX2	11.96	11.07	13.54	9.43	10.47	13.46	13.82	13.87	12.54	11.44	13.97	12.36	15.6	15.59	15.15	13.31
ENSBTAG00000004736	535298	GRB2	45.98	39.19	36.21	45.81	47.9	43.8	45.4	39.78	44.76	40.07	40.8	46.47	39.96	38.51	39.62	38.9
ENSBTAG00000004738	616209	LRRC47	7.81	8.84	7.66	7.4	13.01	8.62	16.3	7.61	8.67	9.54	9.92	9.61	10.25	7.46	11.46	14.93
ENSBTAG00000004745	536676	NAA15	16.58	12.51	11.76	12.99	17.9	17.41	15.21	17.87	14.57	18.89	12.05	16.65	13.02	9.6	14.27	12.35
ENSBTAG00000004746	539501	HELZ	13.82	6.89	8.79	6.29	5.68	9.72	14.03	13.11	6.73	7.43	7.4	6.81	6.4	6.03	9.26	6.04
ENSBTAG00000004749	511455	NEK4	10.05	7.55	11.89	8.9	11.8	11.56	8.62	10.61	8.93	8.4	9.71	7.39	9.03	9.82	9.18	7.9
ENSBTAG00000004772	787270	THEM4	24.95	23.76	26.61	31.76	24.59	37.73	24.01	27.8	36.68	42.55	32.39	33.88	24.33	28.02	23.27	23.62
ENSBTAG00000004776	513978	DUSP23	7.75	8.84	7.2	8.66	10.38	11.09	18.95	6.28	17.33	6.95	9.84	9.59	9.63	9.33	9.77	13.65
ENSBTAG00000004777	525716	S100B	4.41	5.37	4.01	3.07	3.46	5.33	3.13	4.89	6.06	4.54	2.73	3.17	5.45	5.5	4.27	4.04
ENSBTAG00000004781	540839	POLR3B	9.73	6.64	6.23	9.79	9.24	10.72	9.18	8.38	9.2	5.44	8.59	6.79	6.55	6.22	5.51	6.17
ENSBTAG00000004783	510128	CORO1B	12.98	20.01	12.64	13.96	14.53	15.73	24.79	12.6	19	15.19	16.78	15.73	19.56	23.28	23.17	19.38
ENSBTAG00000004787	534297	METRNL	3.77	4.14	3.35	3.38	3.77	2.34	6.73	2.72	2.77	1.55	3.99	5.6	4.77	6.49	5.79	9.35
ENSBTAG00000004788	520897	SDR39U1	6.13	5.66	5.39	5.31	4.7	8.37	5.66	6.48	6.11	6.73	7.2	6.52	7.59	6.93	8.2	7.63
ENSBTAG00000004801	505868	PDXDC1	40.79	28.48	28.82	47.32	46.36	53.57	42.68	34.92	42.59	32.05	37.31	34.27	31.56	30.93	31.75	27.44
ENSBTAG00000004803	505869	NTAN1	43.68	41.64	45.69	37.85	37.2	43.94	26.97	41.61	35.84	36.71	52.22	43.55	50.41	50.77	40.8	41.98
ENSBTAG00000004804	515964	RRN3	11.9	11.21	9.36	12.05	14.84	16.1	10.05	15.73	11.07	20.22	9.61	11.5	9.53	9.05	13.06	9.75
ENSBTAG00000004805	512545	ITFG1	34.91	34.94	34.3	37.11	36.28	38.67	28.08	36.59	32.39	30.98	36.33	38.12	34.12	33.72	28.65	27.79
ENSBTAG00000004806	511783	PHKB	19.86	15.73	14.75	15.4	15.62	20.65	11.47	20.42	17.45	19.85	15.23	19.41	18.17	15.05	16.18	15.97
ENSBTAG00000004815	509006	LOC509006	12.61	15.15	14.34	14.75	14.64	22.24	14.66	10.34	13.78	15.06	17.53	14.1	13.34	10.77	13	14.03
ENSBTAG00000004820	534232	POLR2F	9.98	9.52	10.52	10.53	12.55	12.56	8.98	7.41	12.47	9.5	9.47	10.64	9.18	10.44	10.41	10.2
ENSBTAG00000004823	540278	MRPL35	29.63	29.46	25.71	25.49	38.03	36.21	24.81	29.55	34.82	30.37	27.67	40.28	30.5	25.24	28.43	29.57
ENSBTAG00000004826	517002	ACP5	29.99	39.5	30.61	25.68	30.45	22.69	40.24	21.11	40.96	27.74	40.18	35.48	46.01	34.17	50.08	53.51
ENSBTAG00000004829	506336	YIF1A	27.54	28.04	24.66	40.66	50.3	44.57	40.54	17.92	44.5	22.25	33.23	24.18	31.51	31.55	38.94	33.53
ENSBTAG00000004833	520620	NIT2	42.28	32.28	26.31	36.16	31.07	44.41	33.67	29.96	29.89	27.16	32.57	35.04	33.77	32.75	29.42	31.55
ENSBTAG00000004834	540938	CNOT10	7.62	5.63	6.8	8.38	8.2	7.94	6.48	8.2	8.6	6.73	6.82	8.28	7.92	6.99	9.09	7.06
ENSBTAG00000004840	767827	C1S	2365.11	1875.19	2285.19	1945.55	1846.27	2458.68	1555.76	2170.18	2092.58	1997.25	2621.99	1918.49	2391.72	2144.58	1535.11	1680.44
ENSBTAG00000004842	538571	RSPRY1	12.8	9.01	7.9	9.12	10.98	12.98	12.63	10.69	12.35	8.51	9.02	7.24	7.83	6.91	8.52	7.9
ENSBTAG00000004844	613462	ARL2BP	13.92	13.46	12.87	14.69	15.47	14.86	10.65	13.37	12.13	8.66	15.49	12.33	13.39	13.07	12.74	11.65
ENSBTAG00000004852	788251	PLEKHO1	6.73	5.26	4.59	6.34	4.73	5.28	6.47	4.61	5.38	4.71	5.89	3.77	4.66	6.73	7.65	7.52
ENSBTAG00000004854	781411	SLC24A5	4.22	3.06	4.06	4.07	3.53	6.01	1.91	5.13	6.04	5.15	4.15	4.66	5.34	8.52	4.49	2.69
ENSBTAG00000004855	282438	PRDX6	174.64	169.86	209.57	190.2	170.71	196.57	166.12	282.35	137.28	218.67	176.41	226.73	176.74	188.13	223.3	180.36
ENSBTAG00000004856	525735	RNF130	63.64	74.2	79.77	76.09	69.02	84.1	51.11	74.61	72.49	65.6	83.71	63.25	73.03	77.69	70.72	64.57
ENSBTAG00000004861	513793	EIF3F	43.15	35.18	38.79	30.83	30.48	36.83	51.67	43.2	32.81	34.96	39.97	31.17	41.54	38.31	46.12	50.49
ENSBTAG00000004869	281733	CXADR	28.46	25.05	21.68	23.9	22.77	32.86	27.8	22.19	19.68	19.83	21.11	26.72	24.4	24.68	21.34	16.56
ENSBTAG00000004871	282290	NDUFV2	97.03	85.6	84.07	97.94	108.81	98.71	71.71	100.08	120.83	93.01	91.87	119.54	106.7	113.89	95.98	91.93
ENSBTAG00000004872	506358	MRPL20	32.8	29.14	25.89	32.51	44.06	34.38	34.24	28.01	35.32	33.36	29.34	32.98	26.45	24.88	35.88	33.98
ENSBTAG00000004873	538796	CCNL2	12.57	11.27	10.28	11.36	12.37	15.57	17.78	13.01	12.25	17.32	13.08	11.5	10.6	9.46	17.66	10.94
ENSBTAG00000004874	506359	AURKAIP1	34.64	35.36	29.14	35.27	43.82	36.87	31.71	27.49	39.93	36.14	35.08	40.83	36.94	36.57	37.61	38.98
ENSBTAG00000004876	515671	RABL2B	12.87	12.7	13.31	13.72	14.46	18.05	14.59	12.48	14.26	12.66	15.37	13.59	11.62	13.38	17.08	14.22
ENSBTAG00000004887	511045	DCTN1	14.83	14.07	14.63	11.14	12.94	15.63	19.62	14.94	15.07	14.51	15.73	14.03	15.75	15.9	18.55	17.21
ENSBTAG00000004893	510065	ACOX3	11.13	20.59	10.3	5.28	10.4	15.02	16.78	21.35	9.84	10.45	22.67	14.95	16.74	9.31	28.72	14.92
ENSBTAG00000004896	613794	ABLIM3	57.45	44.22	53.86	40.44	35.55	52.64	51.63	50.88	56.58	44.05	51.41	49.7	53.65	55.96	60.31	54.66
ENSBTAG00000004899	504968	ABLIM1	18.25	11.16	14.15	10.21	9.07	13.79	15.25	19.58	11.13	15.43	14.14	13.28	14.11	13.77	16.53	12.61
ENSBTAG00000004901	537790	PIK3C2A	20.26	17.68	14.78	19.45	25.13	24.14	15.11	29.17	18.81	25.24	15.74	17.49	17.33	12.69	23.33	13.54
ENSBTAG00000004902	100124522	INTS8	34.55	29.95	28.5	27.03	28.59	31.62	25.83	36.49	31	26.85	28.89	28.34	32.62	26.99	29.04	24.9
ENSBTAG00000004906	538436	CCNE2	3.94	2.61	3.86	3.48	3.14	5.35	2.19	5.68	1.84	4.77	3.03	2.54	2.07	2.1	4.51	2.34
ENSBTAG00000004907	519558	MINK1	10.92	8.06	10.51	5.7	7.58	8.74	18.73	9.57	7.66	9.26	10.82	9.27	11.83	11.47	13.52	13.83
ENSBTAG00000004908	281688	CHRNE	1.77	3.06	7.55	6.12	4.48	5.85	6.33	6.35	1.46	1.92	8.07	5.1	6.15	2.97	6.02	8.13
ENSBTAG00000004910	282523	SLC25A11	46.78	37.92	43.9	59.6	61.42	61.71	38.63	44.89	40.28	35.37	55.57	50.12	54.17	47.13	42.4	44.4
ENSBTAG00000004912	508405	ANKRD17	16.76	9.98	12.43	10.55	11.87	13.63	15.02	18.44	10.67	14.62	12.35	13.12	11.9	10.96	14.22	11.14
ENSBTAG00000004913	616030	RNF167	24.87	19.03	20.15	22.12	23.46	27.12	26.19	24.06	29.24	25.07	26.57	27.15	25.92	25.51	27.22	23.27
ENSBTAG00000004915	513895	PFN1	146.29	153.41	111.48	152.54	172.72	156.76	208.91	139.79	187.06	146.44	160.42	160.85	172.11	166.66	150.38	205.25
ENSBTAG00000004916	506471	ARFGAP1	7.99	7.53	6.72	10.49	16.15	13	19.95	6.61	14.68	9.12	11.13	8.63	9.4	9.72	13.5	10.45
ENSBTAG00000004922	530414	AGPAT5	19.05	16.89	13.56	16.19	14.65	20.83	18.02	18.13	17.54	15.08	16.07	17.06	15.22	18.17	15.86	13.44
ENSBTAG00000004929	112443003	C20H5orf51	18.03	10.13	13.81	9.8	10.21	12.11	12.92	19.03	14.11	17.17	9.74	11.83	12.97	12.36	14.2	11.07
ENSBTAG00000004933	535436	KLHDC2	40.14	37.41	36.55	47.97	47.51	42.48	40.25	41.59	42.74	47.73	43.03	44.75	36.82	35.46	49.55	38.23
ENSBTAG00000004934	541292	NEMF	15.66	11.47	10.72	11.79	11.39	15.12	12.44	18.67	11.81	14.59	13.42	12.97	10.74	11.55	12.66	11.01
ENSBTAG00000004937	505064	SEC61A1	41.73	36.13	39.3	43.6	58.39	49.95	120.65	39.34	133.85	38.63	67.63	48.28	62.31	56.87	77.82	81.58
ENSBTAG00000004942	508005	EXOSC9	20.19	21.73	18.3	21.85	23.27	27.79	14.46	25.68	18.37	25.39	19.07	21.16	18.17	19.14	21.05	16.43
ENSBTAG00000004945	100138953	BBS7	2.81	0.76	2.43	2.33	1.58	2.98	1.45	5.48	1.22	2.8	3.51	2.69	0.95	1.07	0.52	2.28
ENSBTAG00000004948	539071	LRATD1	3.77	2.18	3.59	2.97	3.86	0.89	4.78	0.71	1.82	0.55	1.91	1.02	2.17	1.21	1.89	1.55
ENSBTAG00000004953	540309	ELK4	31.79	22.1	23.34	19.13	23.86	27.1	33.57	31.35	20.59	27.91	19.35	19.37	17.19	16.97	24.56	19.48
ENSBTAG00000004961	511030	GOSR1	24.87	19.87	19.96	24	24.53	28.31	18.45	26.55	22.63	24.32	20.52	23.01	19.37	19.67	21.91	21.33
ENSBTAG00000004964	528946	PCGF5	40.96	35.36	37.92	33.25	36.04	41.36	31.28	42.06	30.6	30.8	34.98	32.63	33.75	37.02	32.84	26.43
ENSBTAG00000004971	505581	GRAMD1C	9.09	9.46	10.03	7.72	7.03	8.34	7.07	9.81	13.04	7.07	9.06	9.47	9.19	9.61	8.95	7.58
ENSBTAG00000004977	508374	QTRT2	3.98	2.82	2.36	4.86	5.29	5.47	2.98	4.17	4.32	4.49	2.8	2.4	2.98	2.47	3.25	2.13
ENSBTAG00000004979	508554	MRS2	36.8	28.06	34.17	30.33	29.82	34.27	26.36	38.05	31.8	33.39	27.55	27.73	36.7	32.78	28.36	27.34
ENSBTAG00000004991	505465	ELP1	9.46	7.26	7.59	8.44	9.66	10.3	8.53	9.61	7.15	7.12	8.47	7.28	6.65	7.04	9.16	7.07
ENSBTAG00000004992	537183	TNPO3	14.7	11.37	11.17	13.2	13.91	15.13	14.66	13.12	17.3	12.32	13.8	13.31	13.3	11.36	13.43	12.06
ENSBTAG00000004995	539417	C1GALT1	26.73	23.04	23.95	22.83	30.94	29.82	22.97	30.05	34.38	37.5	23.42	30.07	27.47	25.26	24.22	22.52
ENSBTAG00000004999	510651	RESF1	17.93	14.63	12.28	12.84	13.4	13.82	14.87	21.01	13.37	16.76	13.02	14.32	12.33	12.42	13.73	11.87
ENSBTAG00000005002	523154	GALE	34.19	29.71	26.18	53.05	70.62	36.66	68.93	32.11	87.67	44.76	49.46	54.27	43.01	32.72	60.48	49.96
ENSBTAG00000005008	614851	WSB1	21.62	17.83	17.74	19.45	16.1	22.93	22.12	25.93	17.47	24.51	18.66	17.3	18.91	21.02	23.52	16.48
ENSBTAG00000005009	523609	PRELID1	78.6	74.16	68.92	85.77	100.8	91.66	96.34	74.82	105.57	86.56	95.56	108.92	89.44	86.96	85.67	89.15
ENSBTAG00000005012	507165	HSPH1	29.78	29.53	24.76	35.45	72.63	32.15	30.32	53.75	21.83	66.89	33.13	29.98	30.43	11.51	34.06	24.42
ENSBTAG00000005016	767602	AP3B1	19.93	14.9	15.58	19.28	19.59	21.83	16.46	21.23	20.65	16.1	17.63	17.13	15.09	16.89	19.41	15.87
ENSBTAG00000005025	507013	FAM91A1	57.84	47.31	43.92	51.37	68.23	62.22	62.71	54.93	54.9	57.84	46.77	53.34	44.92	36.85	47.26	49.28
ENSBTAG00000005026	512853	MANEA	52.89	56.58	53.92	40.98	57.27	55.67	31.69	50.06	63.14	41.11	54.88	58.94	65.66	57.48	55.16	41.4
ENSBTAG00000005027	511528	GLRX3	50.75	50.11	44.37	52.99	59.36	51.88	37.1	54.09	52.33	53.72	53.45	55.31	52.63	51.7	51.6	45.2
ENSBTAG00000005039	540421	ARAF	14.89	16.21	14.51	13.67	16.46	18.35	21.38	15.53	17.15	16.81	19.21	17.59	19.24	19.41	19.74	19.73
ENSBTAG00000005040	407220	PPP4R3A	32.1	22.28	25.44	19.12	24.99	27.19	28.85	35.32	23.41	28.84	25.05	22.05	22.02	20.76	26.38	20
ENSBTAG00000005057	507725	FAM204A	31.46	34.64	28.03	28.37	33.76	51.04	31.08	41.41	45.62	32.08	38.44	36.44	26.21	28.58	31.6	32.06
ENSBTAG00000005058	100125939	PHAF1	16.92	7.78	12.32	11.34	15.26	15.01	9.18	15.08	9.36	23.06	12.29	9.38	10.76	6.91	15.67	8.72
ENSBTAG00000005067	497012	UBTF	21.77	18.73	19.89	19.38	18.76	19.3	26.85	22.95	18.37	20	21.19	21.45	20.51	20.58	23.48	22.61
ENSBTAG00000005068	511081	COMMD2	8.22	6.62	6.21	7.56	5.82	8.97	5.55	8.74	8.1	6.88	6.25	9.1	7.6	8.32	7.84	6.87
ENSBTAG00000005069	282384	TM7SF2	46.29	54	63.15	36.74	43.09	44.52	53.14	37.12	37.39	67.33	68.57	57.45	73.55	82.58	89.31	90.95
ENSBTAG00000005071	783019	SLC49A4	9.1	9.4	9.12	7.95	9.94	10.9	7.56	10.25	8.55	10.3	9.05	8.8	7.5	8	9.73	6.99
ENSBTAG00000005075	508359	MRPL49	31.65	28.94	27.82	30.42	31.98	37.54	29.57	33.52	42.37	32.04	31.21	38.55	33.2	33.19	35.94	35.57
ENSBTAG00000005076	508358	SYVN1	20.38	7.86	9.76	11.42	17.09	13.35	53.78	15.77	16.66	13.9	12.8	11.13	13.87	7.31	22.62	14.75
ENSBTAG00000005077	613811	CXCL12	18.31	20.13	22.93	18.24	22.2	20.5	18.62	23.28	18.33	21.08	20.87	21.92	24.86	21.69	22.03	18.91
ENSBTAG00000005082	539496	MED21	21.09	23.03	20.73	18.04	14.68	25.28	14.62	23.23	23.17	14.53	23.15	24.29	23.96	24.34	20.23	16.9
ENSBTAG00000005086	529700	RPRD1B	13.49	11.19	10.95	9.58	13.13	13.23	11.54	13.04	12.21	14.07	12.04	13.35	13.98	11.39	14.12	10.8
ENSBTAG00000005090	515491	CEMIP2	15.03	15.36	13.02	13.16	15.37	13.8	12.05	16.41	12.8	15.68	12.72	11.45	12.58	13.6	14.77	11.93
ENSBTAG00000005093	505928	CES2	277.87	289.69	344.25	317.39	276.05	361.37	262.68	307.38	205.8	320.65	286.45	283.41	239.31	209.28	451.39	306.12
ENSBTAG00000005096	327688	COX7A2	64.38	63.51	64.04	90.64	104.77	74.2	70.61	62.16	80.24	85.23	72.67	110.13	79.65	73.78	71.76	79.48
ENSBTAG00000005100	505797	TMEM30A	55.07	58.99	56.73	52.53	72.96	59.64	50.32	50.14	65.99	54.84	54.64	60.44	59.08	56.93	54.78	46.23
ENSBTAG00000005105	282299	PAFAH2	23.41	25.24	22.15	26.54	26.2	40.24	16.39	33.06	38.01	27.44	32.41	21.91	27.55	33.93	21.75	24.06
ENSBTAG00000005116	783009	FKBP15	14.86	10.8	12.94	10.86	9.47	14.9	12.49	15.71	10.94	11.37	13.94	15.59	14.13	12.88	15.63	14.54
ENSBTAG00000005119	511803	PSMD1	71.41	49.8	44.08	47.9	54.84	63.54	49.23	73.1	66.06	64.83	56.15	69.59	56.73	48.43	63.15	56.75
ENSBTAG00000005127	505050	PSMA7	158.66	154.45	129.32	151.75	210.13	178.74	144.64	126.5	190.95	155.58	148.86	175.1	162.51	170.13	131.68	168.16
ENSBTAG00000005137	541208	LPGAT1	63.21	46.51	45.51	39.77	49.75	55.38	49.88	60.25	66.01	74.54	50.75	69.13	53.34	45.94	62.01	47.05
ENSBTAG00000005142	768317	RPL37	991.57	938.72	835.43	915.02	883.21	1018.49	697.55	1116.38	806.85	793.39	925.23	839.42	852.72	929.33	822.37	736.28
ENSBTAG00000005144	508493	PNPLA2	9.37	14.87	14.51	11.72	18.02	13.83	52.44	9.96	16.02	18.01	14.87	12.27	18.94	20.02	38.48	37.37
ENSBTAG00000005152	615457	TK2	20.96	15.82	20.4	24.85	21.48	22.03	25	18.33	22.38	11.8	23.92	16.48	19.61	18.78	18.78	21.66
ENSBTAG00000005154	509040	APCDD1	2.25	3.55	5.4	1.84	3.73	3.1	7.46	2.07	2.14	2.26	3.31	1.44	4.2	5.11	4.12	7.83
ENSBTAG00000005155	512781	ARL13B	16.14	15.91	15.62	14.38	14.78	18.7	12.28	20.08	17.54	21.79	14	14.77	13.27	14.53	16.45	14.25
ENSBTAG00000005158	509041	NAPG	10.83	8.53	9.21	10.09	11.5	12.93	12.24	11.13	11.79	10.66	12.07	11.92	11.64	10.66	12.91	13.38
ENSBTAG00000005160	513510	GTF2H1	15.46	11.79	11.44	13.29	16.93	14.86	11.06	15.97	12.32	16.11	11.73	11.7	12.65	9.8	12.75	11.25
ENSBTAG00000005166	616638	CHTOP	25.09	19.67	17.86	21.01	21.27	26.7	24.76	24.33	22.87	23.24	21.19	21.91	20.05	16.29	24.28	19.54
ENSBTAG00000005178	617636	MMAB	44.75	23.78	35.62	32.17	40.41	41.13	26.85	40.63	27.39	45.88	41.81	32.13	36.69	29.42	36.65	36.88
ENSBTAG00000005180	526135	RBMS1	21.75	19.23	19.62	19.11	19.36	24.86	19.12	23.95	19.94	21.27	20.42	16.16	18.09	20.15	19.23	17.27
ENSBTAG00000005181	614236	SYS1	13.96	11.61	12.15	11.89	18.73	16.01	18.9	12.24	21.66	11.93	15.41	17.16	15.9	15.98	14.69	17.63
ENSBTAG00000005182	533050	BoLA	8.84	19.83	21.36	13.96	20.22	15.59	21.53	17.49	19.71	11.25	17.24	8.64	15.83	27	36.88	34.41
ENSBTAG00000005182	782684	BOLA-A	8.84	19.83	21.36	13.96	20.22	15.59	21.53	17.49	19.71	11.25	17.24	8.64	15.83	27	36.88	34.41
ENSBTAG00000005183	505792	MVK	18.55	10.82	13.82	16.27	20.59	13.42	20.06	12.51	16.6	20.8	20.6	13.98	17.32	17.83	16.32	14.26
ENSBTAG00000005190	533440	TSC1	7.26	4.94	6.14	5.06	5.05	6.64	8.29	6.94	5.17	5.94	7.3	5.46	6.56	6.28	8.74	6.2
ENSBTAG00000005191	507939	RPN1	76.09	77.7	81.43	74.99	107.58	98.05	135.49	71.65	211.91	76.99	124.12	102.64	120.64	127.42	109.8	96.82
ENSBTAG00000005196	519731	TYW3	8.6	7.53	6.22	5.2	7.69	6.19	4.92	8.67	7.18	5.67	7.96	10.42	6.06	6.19	4.73	7.8
ENSBTAG00000005197	508442	BAZ1B	20.32	13.94	14.72	11.85	14.37	17.36	19.76	21.25	14.45	16.72	15.72	14.26	14.62	13.15	17.83	15.02
ENSBTAG00000005206	510383	TMEM14A	14.45	12.52	13.52	14.59	11.38	18.91	9.74	16.19	22.66	11.76	14.07	13.84	14.77	17.2	10.44	12.67
ENSBTAG00000005211	510547	RPL4	532.48	525.53	439.13	595.34	582.16	604.54	412.66	533.52	469.99	500.17	581.35	499.6	490.48	509.68	468.72	421.15
ENSBTAG00000005213	534811	ZWILCH	10.14	7.72	8.2	9.36	8.43	11.57	7.02	8.85	9.33	7.99	8.18	8.56	9.14	6.64	9.22	7.22
ENSBTAG00000005221	506433	WNK1	12.49	9.49	12.83	7.83	12.31	10.55	26.7	15.97	11.32	18.24	11.18	17.54	13.96	10.36	21.75	18.59
ENSBTAG00000005225	512897	RAD52	6.03	4.6	4.75	4.82	6.05	6.59	8.68	6.24	6.18	8.75	7.43	7.64	7.17	5.75	7.44	5.6
ENSBTAG00000005227	530610	ATF6	38.29	28.42	27.64	29.21	29.44	38.91	33.52	38.27	37.59	33.35	27.15	32.51	28.51	29.11	33.17	28.72
ENSBTAG00000005244	101903585	RASL11A	1.48	3.57	4.76	2.91	2.97	1.6	8.25	2.03	3.3	1.59	2.68	1.49	4.96	12.75	4.05	2.54
ENSBTAG00000005249	540274	RNF14	30.07	23.42	28.18	25.77	23.56	30.9	19.38	28.48	26.64	28.66	28.22	27.66	32.2	32.12	29.37	25.21
ENSBTAG00000005250	280733	BGN	29.05	26.4	28.75	23.38	25.93	30.79	54	29.65	29.37	30.47	35.2	30.12	34.57	31.29	41.21	36.55
ENSBTAG00000005257	540337	PEX13	38.24	35.76	29.76	37.8	42.37	43.13	30.67	38.33	37.96	34.04	37.92	31.47	36	31.45	29.6	30.85
ENSBTAG00000005263	533936	KLHL2	21.16	16.84	16.75	18.12	17.75	22.42	16.18	22.92	19.44	20.17	19.45	19.51	19.89	17.67	18.07	15.86
ENSBTAG00000005265	506049	ZCCHC9	23.95	19.58	21.18	24.14	27.99	28.17	17.63	26.88	26.27	25.17	22.54	24.9	21.94	21.8	22.44	17.62
ENSBTAG00000005273	515640	IL1R1	205.7	144.01	178.41	159.62	196.13	171.35	135.66	229.83	270.42	384.87	209.12	145.25	169.8	175.13	216.51	168.36
ENSBTAG00000005278	540322	WEE1	7.71	5.07	5.74	5.05	5.26	5.44	7.1	6.3	4.28	2.02	6.01	4.76	3.94	4.29	4.28	6.64
ENSBTAG00000005280	280712	ADA	13.99	25	11.02	10.28	18.01	13.32	18.38	15.2	19.03	18.47	23.47	17.18	17.01	23.3	18.11	23.97
ENSBTAG00000005285	523435	MRPS33	63.6	58.64	45.96	57.87	62	73.23	43.66	62.47	76.25	61.5	53.8	65.13	49.31	53.79	62.96	52.92
ENSBTAG00000005295	533774	SLC35E1	9.8	8.22	8.86	8.57	10.8	10.69	19.07	8.11	13.31	8.19	10.26	10.66	11.8	10.04	12.82	10.43
ENSBTAG00000005296	767925	RPL13A	416.04	579.55	430.3	468.41	497.17	462.79	402.18	364.36	535.13	405.8	426.12	425.92	456.49	521.8	462.66	428.67
ENSBTAG00000005304	505916	SRM	4.12	2.66	3.1	2.87	6.31	3.65	6.44	2.87	5.23	4.24	3.59	1.96	2.89	1.97	3.78	2.5
ENSBTAG00000005309	534594	TGDS	9.82	7.45	5.92	6.95	7.56	11.52	7.22	8.64	11.08	6.58	8.79	8.55	8.46	7.14	6.99	7.59
ENSBTAG00000005314	534574	MFN2	31.53	26.65	30.15	24.72	36.51	35.11	40.85	28.93	31.46	34.27	31.17	34.54	34.37	31.04	39.15	34.79
ENSBTAG00000005316	509832	GDI2	119.36	84.54	93.98	95.39	112.68	121.64	116.55	116.74	92.43	88.84	96.75	94.88	93.96	83.2	97.37	85.12
ENSBTAG00000005318	527056	RNF6	7.13	7.96	8.2	7.84	9.39	8.24	7.16	8.91	7.15	11.42	5.15	7.13	9.04	7.64	10.12	7.23
ENSBTAG00000005326	282684	CSNK1A1	93.2	88.98	74.4	91.34	104.63	102.97	80.17	99.15	103.77	111.15	77.24	94.56	85.9	78.8	95.47	86.58
ENSBTAG00000005338	515543	EIF3M	77.09	79.12	70.36	90.82	75.99	80.5	48.4	88.65	51.89	62.79	70.23	59.46	56.98	59.18	59.44	49.37
ENSBTAG00000005339	281572	VEGFA	22.78	15.93	16.81	16.21	19.32	27.36	39.49	25.5	21.79	29.31	23.82	21.1	21.65	18.49	33.02	20.04
ENSBTAG00000005344	512299	GNPNAT1	42.55	29.76	24.7	39.94	50.19	39.59	43.59	38.46	76.06	38.81	35.66	42.45	31.77	23.85	45.64	47.05
ENSBTAG00000005345	506596	ARPC3	72.58	83.03	59.62	82.97	83.33	81.82	55.82	87.05	85.51	86.63	79.34	84.87	76.11	83.05	81.98	71.93
ENSBTAG00000005349	404190	RPL27A	194.59	190.43	169.71	207.16	194.68	218.49	145.75	209.51	195.29	175.35	201.39	182.69	180.46	198.27	168.14	146.66
ENSBTAG00000005353	280765	DES	6.43	9.39	8.45	9.68	12.34	9.76	12.09	12.77	10.42	9.07	13.22	9.57	9.37	10.75	12.2	10.92
ENSBTAG00000005354	616994	LRRFIP1	10.57	10.16	10.7	9.1	7.64	11.91	14.04	14.2	11.17	10.71	13.91	11.72	13.6	17.16	12.33	12.7
ENSBTAG00000005355	506107	BAG2	6.52	8.6	5.24	6.32	7.43	7.63	6.36	7.6	6.36	8.41	8.03	11.19	9.58	9.64	6.85	9.86
ENSBTAG00000005356	537907	DENND2B	4.34	2.81	4.83	2.13	2.43	3.99	5.51	4.94	4.69	3.75	5.34	4.01	6.35	6.59	5.85	5.37
ENSBTAG00000005364	515614	HMBS	32.31	26.56	22.9	24.86	30.76	38.49	28.25	26.33	39.02	28.25	32.76	42.19	32.59	33.82	30.16	36.3
ENSBTAG00000005370	533191	TMTC1	7.46	4.21	4.8	4.16	4	6.96	5.18	6.54	4.82	4.84	5.77	4.04	4.73	3.76	5.09	3.17
ENSBTAG00000005371	537812	DPAGT1	13.62	6.82	8.07	13.57	13.3	14.6	15.82	12.01	20.81	10.89	13.74	12.59	11.62	10.78	12.73	10.05
ENSBTAG00000005373	281544	TPM1	11.95	11.11	12.29	15.09	11.48	13.23	9.14	15.57	9.23	11.72	13.38	8.61	13.14	13.39	13.34	8.12
ENSBTAG00000005376	539435	FBXO30	18.56	12.01	13.71	15.88	15.56	17.85	15.72	18.31	13.46	11.52	13.12	10.46	12.45	12.36	15.47	11.1
ENSBTAG00000005380	507986	MOCS2	77.63	64.53	51.66	58.99	54.28	85.11	60.29	71.57	132.84	67.73	70.93	63.46	80.25	61.86	61.27	68.36
ENSBTAG00000005384	281707	COPZ1	44.03	28.43	25.75	50.02	51.66	58.74	47.27	35.84	62.05	35.18	45.25	43.3	36.2	32.41	37.77	33.92
ENSBTAG00000005390	514407	GMFG	14.93	16.49	11.8	13.5	12.67	10.82	12.06	18.41	16.62	17.42	15.17	12.24	14.35	16.6	16.04	12.81
ENSBTAG00000005393	540486	TIPRL	38.28	35.64	33.92	42	48.21	42.15	37.26	41.31	42.1	36.22	34.24	39.78	34.83	31.21	39.72	29.51
ENSBTAG00000005397	280851	CD46	80.8	96.57	101.76	100.5	90.93	89.23	87.78	91.77	93.39	76.72	90.51	68.44	90.98	66.19	83.11	93.36
ENSBTAG00000005400	532686	ATG5	23	21.41	19.64	19.71	23.04	23.66	16.96	23.97	21.86	21.36	20.62	21.37	19.38	20.4	18.72	16.67
ENSBTAG00000005403	615764	ADI1	189.69	149.3	195.44	157.66	210.02	199.94	238.14	135.36	139.65	157.58	141.3	164.23	198.07	164.01	213.85	165.74
ENSBTAG00000005408	613808	CLK1	89.98	69.49	86.72	100.8	72.26	103.29	57.8	124.27	54.9	86	73.56	62.89	54.08	47.59	72.27	41.86
ENSBTAG00000005426	506238	PSMC1	41.12	40.5	36.04	35.86	41.99	45.66	40.06	38.8	46.44	43.16	43.6	44.98	47.18	45.71	47.82	48.35
ENSBTAG00000005430	519376	MB21D2	9.6	11.99	16.44	13.25	9.51	9.52	8.8	9.43	9.89	8.49	9.68	19.87	15.56	10.43	20.33	18
ENSBTAG00000005434	524990	PLVAP	8.02	10.73	6.67	5	6.71	6.91	16.48	7.32	8.7	10.56	7.38	5.24	10.06	6.34	9.66	13.06
ENSBTAG00000005441	782132	ZMAT2	33.2	28.28	28.09	31.12	33.35	35.74	27.88	36.17	37.82	35.29	34.38	42.18	30.09	31.52	32.55	30.29
ENSBTAG00000005443	538742	MIER1	12.44	9.21	9.51	9.76	9.31	9.8	10.48	13.64	10.75	11.73	10.46	8.66	8.86	9.65	10.77	8.29
ENSBTAG00000005444	516332	UGGT1	44.96	32.38	31.39	38.66	43.46	44.1	48.59	40.77	79.24	39.32	37	43.79	40.14	38.47	39.77	31.19
ENSBTAG00000005445	613734	SLC35D1	42.72	27.34	30.96	30.17	27.54	42.18	33.83	37.79	24.57	16.4	36.87	19.48	28.71	26.65	26.49	26.01
ENSBTAG00000005455	514813	USP7	35.11	25.63	28.6	27	31.08	30.93	36.64	35.67	31.55	30.05	31.48	28.33	33.7	28.51	33.98	29.19
ENSBTAG00000005462	618127	FXR2	11.36	9.75	8.34	8.86	10.02	10.92	15.24	11.19	9.05	10.87	10.49	8.75	9.12	7.49	12.08	8.85
ENSBTAG00000005465	404188	NDUFA9	45.39	39.4	37.48	42.93	54.85	45.28	43.53	38.28	42.37	42.9	49.74	52.52	40.02	44.62	40.87	45.1
ENSBTAG00000005469	507114	CCAR2	18.74	17.24	19.38	14.94	18.68	25.14	31.12	18.85	24.66	20.19	23.83	23.63	24.28	24.39	27.4	24.17
ENSBTAG00000005470	507115	BIN3	23.59	24.21	15.16	18.39	24.43	24.33	26.02	16.86	35.47	21.33	24.16	24.39	22.29	17.42	19.35	24.84
ENSBTAG00000005477	512361	LAPTM5	56.43	55.49	36.52	45.48	44.67	40.24	48.23	63.75	58.5	55.67	54.76	45.83	55.63	56.75	57.51	57.25
ENSBTAG00000005481	282132	ADAM10	14.49	13.48	12.15	12.46	12.11	14.78	11.31	16.17	12.49	12.66	11.65	11.62	11.95	13.2	13.31	11.81
ENSBTAG00000005482	523885	TMEM135	25.81	24.55	21.86	17.56	19.19	23.64	14.38	29.03	22.05	29.78	23.03	35.16	36.29	36.4	25.49	26.01
ENSBTAG00000005483	512582	ESYT2	12.01	11.99	12.04	13.31	13.56	14.27	20.98	13.6	12.18	11.57	12.2	10.62	11.41	13.01	16.08	11.98
ENSBTAG00000005488	505320	ARIH2	21.56	18.47	16.76	16.27	19.96	20.66	21.03	20.06	20.09	19.71	20.12	20.54	18.01	19.31	20.34	18.94
ENSBTAG00000005492	613711	CCNY	42.06	36.18	43.6	40.57	44.52	48.43	45.63	44.32	44.64	39.1	41.95	43.38	39.86	42.24	47.34	39.17
ENSBTAG00000005493	618286	TBC1D14	10.08	9.02	11.24	9.44	9.93	9.67	14.44	10	8.73	8.26	11.57	8.74	12.54	12.38	12.45	12.65
ENSBTAG00000005498	526535	SQLE	120.69	16.82	35.45	41.11	86.31	59.37	21.25	57.28	44.83	179.63	92.92	86.56	28.95	25.1	95.45	45.34
ENSBTAG00000005501	532067	COBLL1	32.29	17.38	23.88	11.86	17.34	22.48	29.08	40.21	14.03	19.3	11.88	15.98	19.31	12.66	28.04	18.19
ENSBTAG00000005517	507155	NOP58	32.32	25.3	20.59	30.02	45.46	40.32	29.57	38.03	38.84	56.06	28.61	39.77	25.39	20.62	31.95	25.67
ENSBTAG00000005524	515320	HBP1	63.32	50.22	53.77	61.41	59.04	55.12	48.28	58.92	45.37	47.95	50.89	53.08	38.91	48.08	59.22	40.07
ENSBTAG00000005526	100125306	COG5	15.13	10.71	10.87	14.57	14.47	17.25	12.41	13.84	13.91	10.26	13.4	11.74	11.75	10.62	10	9.87
ENSBTAG00000005533	100134966	PPP2R5D	8.46	8.26	6.92	5.98	7.08	7.99	9.62	8.05	7.58	8.01	8.77	8.48	9.64	9.19	9.24	9.42
ENSBTAG00000005536	282462	MEA1	19.15	24.19	19.64	27.07	25.07	29.21	22.7	22.48	26.96	24.25	24.48	27.32	22.88	25.79	25.97	23.41
ENSBTAG00000005542	535998	EPS15	41.5	28.99	32.58	27.79	30.03	31.65	32.71	47.15	35.77	30.8	29.27	39.35	31.08	29.22	41.07	30.78
ENSBTAG00000005550	100138040	SOS2	10.05	6.1	7	5.54	5.5	6.89	7.95	9.79	5.01	6.95	6.66	5.26	5.6	6.2	6.77	6.8
ENSBTAG00000005557	504856	AFDN	12.73	9.17	12.36	6.88	8.4	12.72	22.01	12.41	10.26	9.63	14.29	13.56	13.37	12.28	15.44	13.25
ENSBTAG00000005571	529591	PHF20	15.68	11.78	13.95	12.78	13.72	13.95	13.71	18.3	17.82	14.67	15.51	14.12	11.15	12.64	15.28	13.97
ENSBTAG00000005573	513983	SCAND1	14.17	15.71	9.75	17.43	25.23	21.45	41.11	10.69	22.61	15.17	14.25	15.42	17.49	11.95	24.87	35.47
ENSBTAG00000005574	280750	CLU	1633.34	1783.73	1891.11	1485.9	1552.02	1733.03	1654.95	1703.47	1648.28	1450.22	1779.26	1513.85	1616.89	1696.26	1502.92	1511.87
ENSBTAG00000005577	505618	RNASEH2C	9.96	11.88	12.26	8.88	12.97	10.07	13.17	7.59	13.97	7.63	11.09	10.57	15.65	16.2	12.09	15.57
ENSBTAG00000005578	505619	KAT5	5.89	8.01	6.33	7.17	8.72	8.34	8.07	6.6	6.99	7.02	7.18	5.75	7.34	7.43	8.95	7.41
ENSBTAG00000005583	515954	HYI	31.16	42.9	36.03	34.23	32.97	37.67	27.75	27.01	19.9	29.5	36.02	34.27	41.39	36.06	38.06	46.07
ENSBTAG00000005586	414732	GATM	2339.69	618.95	895.31	617.28	459.91	1322.57	786.55	1799.76	711.19	716.97	544.02	929.96	739.41	466.8	1375.68	856.32
ENSBTAG00000005587	100139548	LOC100139548	4.17	4.63	5.57	4.9	4.91	4.88	7.77	5.52	5.83	5.96	5.82	6.74	7.22	6.97	7.81	8.1
ENSBTAG00000005589	508320	STK19	13.44	10.19	9.64	11.99	10.32	17.89	20.85	13.97	16.88	16.13	17.38	15.11	12.08	15.35	22.55	14.73
ENSBTAG00000005592	505738	MCOLN1	12.27	9.79	9.87	11.25	11.5	15.75	19.18	11.9	12.66	9.3	13.6	10.22	11.2	11.79	11.94	11.7
ENSBTAG00000005595	616451	TRMU	7.95	7.14	7.26	8.59	9.92	8.92	11.83	7.34	9.78	8.25	9.05	10.29	10.32	9.68	10.27	9.9
ENSBTAG00000005596	282260	IGFBP2	232.18	60.26	227.5	261.2	181.53	40.89	63.93	51.49	62.29	74.82	183.36	38.43	285.73	284.42	133.47	152.05
ENSBTAG00000005614	534788	UXS1	12.38	11.55	10.46	11.79	12.56	13.25	9.01	12.85	13.79	10.92	12.4	12.49	10.73	11.09	13.41	11.22
ENSBTAG00000005615	404118	CEACAM1	38.06	33.5	25.47	26.77	29.6	36.11	31.32	37.57	29.86	26.14	25	32.16	28.2	26.02	28.75	26.17
ENSBTAG00000005620	326588	RPS3	638.75	669.94	581.4	711.1	682.25	717.16	485.85	577.02	660.94	610.06	690.3	614.06	668.71	653.55	566.81	552.11
ENSBTAG00000005622	520564	LITAF	85.24	71.31	60.4	64.86	78.86	77.25	90.73	67.95	107.5	68.01	74.54	53.53	78.18	72.35	69.33	70.04
ENSBTAG00000005627	282514	PAFAH1B2	17.46	16.69	15.25	15.29	18.4	18.57	15.49	18.21	17.62	16.06	17.23	17.45	18.66	14.85	19.72	16.25
ENSBTAG00000005631	505556	VARS1	14.39	12.47	10.93	11.94	19.58	14.88	30.77	11.45	19.42	13.81	15.73	14.31	14.95	12.69	18.21	19.38
ENSBTAG00000005634	538662	LSM2	8.56	7.15	6.17	6.81	7.33	8.58	8.57	8.83	9.97	6.43	7.24	10.89	9.1	9.33	7.06	8
ENSBTAG00000005635	532895	TTC39C	95.26	26.19	42.76	39.14	22.59	39.96	38.73	38.67	19.84	13.66	39.06	22.56	30.5	31.05	21.48	16.33
ENSBTAG00000005638	510319	CABYR	18.41	2.28	5.93	4.46	1.26	5.21	13.26	7.21	2.4	1.98	6.83	4.47	2.16	2.73	2.9	3.38
ENSBTAG00000005650	616545	SKAP2	33.88	29.56	30.9	30.26	31.33	35.9	29.57	39.77	32.38	33.52	30.21	32.37	33.68	31.84	33.69	31.52
ENSBTAG00000005652	614624	ALG3	5.69	3.52	3.01	4.07	4.77	4.7	11.39	5.37	6.52	5.11	4.39	4.03	3.08	3.36	5.19	4.11
ENSBTAG00000005654	282385	TMSB10	470.47	706.27	375.84	494.97	544.65	460.62	443.76	712.89	559.12	620.14	516.37	428.14	500.09	595.15	540.34	571.26
ENSBTAG00000005660	539784	PSMD2	70.85	57.86	53.8	66.35	67.31	73.01	62.69	64.93	85.43	67.57	65.33	76.22	71.78	64.35	66.86	63.73
ENSBTAG00000005661	522423	SNAP23	35.15	31.09	27.26	35.39	35.75	35.62	26.77	41.14	38.83	34.78	29.45	32.12	30.04	29.7	35.03	30.67
ENSBTAG00000005664	282125	YWHAE	129.62	113.19	105.34	105.87	116.08	127.7	118.5	130.74	136.45	136.78	124.05	143.12	127.78	128.37	130.68	116.63
ENSBTAG00000005665	512841	CRK	56.12	50.27	45.06	51.7	68.8	60.35	50.33	54.22	64.47	58.67	52.45	60.75	56.17	48.08	56.3	49.31
ENSBTAG00000005668	508193	SLC39A8	64.61	81.18	85.44	63.74	63.5	90.23	70.01	83.49	59.07	70.6	75.58	70.28	71.35	65.06	69.38	58.67
ENSBTAG00000005674	505554	NEU1	12.55	10.88	9.36	9.21	8.07	10.97	9.58	11.22	14.53	11.48	11.22	11.55	10.93	12.46	17.85	11.34
ENSBTAG00000005676	514062	EHMT2	2.86	3.7	4.75	3.23	3.76	4.12	6.26	3.07	3.44	3.59	5.13	3.13	6.37	7.25	4.81	5.09
ENSBTAG00000005682	100125312	UBAC2	10.37	11.47	11.2	12.1	11.16	18.03	11.41	12.63	13.76	12.83	12.24	10.82	13.86	13.14	11.68	13.77
ENSBTAG00000005683	532568	ELAC1	11.63	9.44	9.43	9.97	9.39	12.19	8.59	11.24	9.28	7.45	8.19	10.2	8.85	10.26	9.96	9.57
ENSBTAG00000005688	505681	MRPS2	2.67	5.64	3.57	3.68	7.32	4.55	13.28	2.25	4.82	4.76	3.74	4.72	7.25	4.46	9.22	12.03
ENSBTAG00000005694	529761	TMED10	158.8	114.13	129.81	143.92	153.6	164.06	136.05	146.52	219.93	119.09	164.71	147.18	156.58	140.85	162.55	139.98
ENSBTAG00000005708	514679	KIF20B	8.11	3.94	4.62	5.21	3.16	5.44	3.88	5.53	4.04	3.03	4.99	4.42	4.69	5.75	5.26	3.62
ENSBTAG00000005709	539795	ABHD3	19.44	16.07	15.77	11.53	18.95	19.84	13.48	16.21	18.75	9.98	12.9	18.75	14.77	18.56	15.92	12.63
ENSBTAG00000005715	613571	FUOM	31.55	56.43	38.73	47.24	27.08	26.97	35.02	20.57	32.31	20.15	27.61	52.09	55.56	73.07	45.41	16.45
ENSBTAG00000005718	280981	PLIN2	55.17	36.75	13.08	39.88	79.58	120.52	76.05	31.17	42.03	25.18	48.92	14.16	21.57	11.72	17.21	12.07
ENSBTAG00000005723	516064	NEPRO	10.44	8.75	7.77	8.01	9.93	10.84	6.84	10.37	8.18	9.64	9.08	7.22	7.72	6.95	7.9	7.65
ENSBTAG00000005724	515978	SYTL4	5.05	5.69	5.26	4.09	3.78	6.7	4.43	8.06	5.42	6.52	5.88	7.11	8.22	5.74	6.35	6.29
ENSBTAG00000005726	507564	HNRNPA2B1	117.94	75.3	72.94	75.4	59.9	110.13	109.14	139.45	100.07	125.28	94.24	99.27	86.93	88.01	110.79	73.83
ENSBTAG00000005729	535452	FBXL4	9.52	10.69	12.19	12.74	9.2	10.72	5.61	10.45	11.39	6.51	8.91	8.43	11.7	11.94	11.08	10.21
ENSBTAG00000005730	511614	GPAT4	16.52	13.94	15.82	14.85	21.25	17.66	25.87	14.32	23.47	21.6	20.22	27.04	23.88	21.27	27.72	29.03
ENSBTAG00000005732	538669	TRAPPC3	8.42	9.58	7.79	8.87	10.24	9.56	7.93	7.86	10.11	7.71	10.47	9.87	10.53	8.21	7.43	9.32
ENSBTAG00000005735	337887	ATP5MC2	123.92	120.13	109.73	126.37	125.88	142.05	97.46	135.63	112.35	116.54	131.49	111.19	121.37	117.49	103.88	107.78
ENSBTAG00000005738	541187	ATP8B1	10.99	7.72	9.81	7.61	5.59	7.34	10.18	10.53	12.36	5.98	8.79	8.41	9.39	12.1	7.29	9.13
ENSBTAG00000005744	504633	COQ2	46.21	31.57	30.59	31.13	35.43	41.47	34.84	30.52	32.91	34.61	30.81	45.63	36.79	44.83	25.44	28.07
ENSBTAG00000005753	511329	PARP6	7.23	4.76	4.8	4.55	4.6	7.55	7.89	9.81	5.76	8.69	6.23	5.3	5.2	4.7	7.22	4.79
ENSBTAG00000005754	540329	PPM1K	73.36	79.08	94.78	103.42	52.95	55.88	68.04	72.41	83.71	50.65	54.83	61.34	96.01	97.76	79.12	45.47
ENSBTAG00000005757	280796	FUS	32.69	21.21	16.25	27.93	22.06	31.99	48.76	31.53	24.51	35.38	21.09	22.88	13.92	14.76	27.88	27.17
ENSBTAG00000005761	534251	DEDD2	2.93	3.39	3.45	3.78	5.27	3.79	6.93	3.66	3.41	6.62	5.1	3.41	4.61	4.41	5.89	5.1
ENSBTAG00000005763	514859	AKT1S1	5.77	6.2	7.67	4.2	6.64	7.26	16.67	5.67	8.45	6.85	7.73	8.25	9.23	9.74	10.07	12
ENSBTAG00000005769	507522	NPHP3	8.09	7	7.71	6.04	6.63	9.87	7.6	8.78	7.27	6.47	8.28	5.7	7.96	6.12	7.77	5.92
ENSBTAG00000005773	506980	PGM2	113.42	91.59	93.84	99.05	91.04	101.8	93.38	116.88	96.96	105.4	94.68	95.83	98.86	104.83	107.41	95.81
ENSBTAG00000005786	790880	ATXN3	12.72	11.92	9.78	13.99	11.52	14.82	10.08	12.07	10.36	11.49	10.83	10.05	11.25	13.12	12.44	11.53
ENSBTAG00000005787	531436	IFT57	9.86	7.81	9.23	10.64	9.02	9.78	5.85	9.59	9.55	6.83	8.11	6.07	7.91	10.5	8.55	7.8
ENSBTAG00000005788	513056	VANGL1	5.53	4.85	7.04	3.42	3.61	5.67	7.83	6.06	6.02	4.98	5.39	7.31	7.93	6.95	8.37	7.47
ENSBTAG00000005791	613425	UROS	3.52	2.42	2.97	2.5	1.72	5.39	5.7	5.54	3.2	4.08	4.9	4.63	4.41	6.1	4.02	5.84
ENSBTAG00000005792	512466	BCCIP	21.49	16.29	15.52	18.41	21.35	21.53	18.8	22.22	23.74	21.46	18.71	23.13	17.7	18.17	19.67	18.11
ENSBTAG00000005795	532978	DHX32	10.7	7.43	9.21	7.78	10.99	10.87	10.3	12.41	10.07	10.1	8.93	9.02	12.01	9.95	11.51	8.54
ENSBTAG00000005796	510316	DCAF8	18.78	15.77	17.27	16.13	15.32	19.87	17.91	19.92	19.21	16.02	18.39	18.41	19.51	17.75	20.16	17.22
ENSBTAG00000005807	507899	MICU1	27.57	26.4	24.84	28.48	26.63	31.36	21.45	31.49	26.84	26.3	24.91	26.9	22.64	26.88	26.26	21.97
ENSBTAG00000005808	613802	TMEM14C	74.08	79.41	78.72	98.25	95.91	90.96	62.29	77.98	90.39	84.04	86.91	91.42	95.66	84.4	78.48	84.28
ENSBTAG00000005809	767859	GPR89A	21.38	24.64	16.41	20.44	19.88	23.64	19.8	20.01	26.04	19.83	20.81	19.96	17.07	16.69	16.31	15.57
ENSBTAG00000005814	509857	PSME2	76.72	71.9	55.99	66.6	72.74	94.32	57.25	76.6	98.16	70.78	66.65	87.6	67.28	81.98	61.63	63.38
ENSBTAG00000005815	509856	RNF31	3.98	3.95	3.91	2.97	4.05	3.82	8.3	3.88	5.42	4.56	5.84	6.24	5.51	6.94	6.82	7.25
ENSBTAG00000005816	509855	IRF9	11.98	12.48	14.12	11.18	15.21	12.8	13.83	12.89	12.96	16.86	12.11	10.09	12.45	17.56	17.92	14.22
ENSBTAG00000005824	530618	SPOP	18.53	14.96	13.63	15.94	18.07	18.5	15.08	17.57	19.89	16.32	16.89	18.9	18.3	16.56	16.48	15.19
ENSBTAG00000005826	784830	PTAR1	10.02	7.45	7.08	9.04	8.31	9.84	8.92	10.43	8.05	7.91	7	8.11	8.14	6.7	7.96	7.41
ENSBTAG00000005827	534118	FIG4	6.4	7.48	6	5.56	7.53	9.97	4.81	9.88	9.29	8.2	9.17	5.54	5	9.99	6.75	6.05
ENSBTAG00000005832	282682	GRK2	5.58	6.24	5.3	5.42	7.48	5.13	11.21	5.49	7.41	6.89	6.81	6.24	7.74	7.2	9.11	8.87
ENSBTAG00000005833	540705	ETNK1	108.96	67.67	81.69	86.92	81.18	97.57	118.93	78.87	81.38	58.48	83.89	70.2	74.28	101.17	80.05	67.31
ENSBTAG00000005835	504987	PYCR2	7.98	9.66	8.26	6.96	10.28	8.08	10.65	6.13	8.83	6.92	7.81	9.31	9.56	8.74	11.31	11.55
ENSBTAG00000005838	506063	ULK3	4.14	3.93	4.08	4.04	3.54	5.96	7.12	4.27	4.75	5.65	5.67	5.87	5.54	5.56	8.49	4.66
ENSBTAG00000005843	540139	REXO2	26.84	24	21.61	30.62	34.66	27.88	24.74	24.68	46.91	23.03	28.53	30.59	26.45	27.68	25.97	27.45
ENSBTAG00000005844	534312	SCAMP2	29.76	27.44	27.06	29.69	33.4	34.76	33.09	28.21	33.35	28.08	29.84	30.05	32.16	27.15	33.77	31.26
ENSBTAG00000005845	513586	MPI	3.68	3.87	3.3	2.96	2.29	5.31	3.56	4.05	5.07	2.75	2.88	3.76	5.19	5.6	3.87	4.18
ENSBTAG00000005847	282041	ROCK2	16.14	12.58	13.31	11.74	12.91	14.52	13.64	19.01	12.93	13.71	13.57	13.37	12.61	11.24	14.8	10.88
ENSBTAG00000005851	506430	VTA1	17.91	16.66	13.81	15.15	17.51	21.05	11.74	17.83	19.5	17.94	16.53	19.55	18.79	16.8	19.86	15.9
ENSBTAG00000005854	540493	COPS8	30.05	27.67	28.38	29.48	35.43	35.48	25.34	34.03	33.99	31.97	32.13	33.25	30.55	29.72	31.64	31.17
ENSBTAG00000005861	407194	CCNT1	13.11	10.29	10.41	12.4	13.91	16.58	12.4	16.49	10.69	16	11.87	9.53	9.86	7.9	11.87	9.59
ENSBTAG00000005865	538094	MAPK6	130.93	106.09	99.63	105.79	155.3	163.54	87.93	163.66	122.85	168.67	76.53	121.08	108.96	82.93	121	91.57
ENSBTAG00000005868	533227	HEBP1	150.98	171.52	159.45	170.03	124.7	180.46	110.95	137.93	196.41	171.44	140.57	115.85	169.47	154.94	140.01	176.95
ENSBTAG00000005869	533853	SENP6	33.09	24.17	27.58	24.54	28.56	32.54	26.52	39.4	27.92	32.36	27.22	28.11	27.94	24.67	30.9	22.4
ENSBTAG00000005870	614512	FANCL	15.36	11.67	13.74	13.3	12.7	16.17	9.94	14.34	11.75	10.82	12.29	9.97	10.66	12.46	10.61	11.04
ENSBTAG00000005903	534450	LRP5	13.66	20.54	26.11	12.11	19.53	15.95	63.04	12.94	18.43	12.95	22.78	16.54	29.24	24.93	38.87	39.62
ENSBTAG00000005904	767940	RBBP4	75.4	64.8	63.34	69.38	80.54	75.92	71.6	78.56	74.92	78.34	64.73	80.89	68.31	59.11	67.47	67.18
ENSBTAG00000005905	523321	TOPORS	16.96	15.99	13.42	16.98	21.12	20.94	15.64	22.86	16.09	20.82	14.3	17.03	15.38	12.87	17.32	13.77
ENSBTAG00000005907	327665	NDUFB6	29.55	32.9	28.12	32.75	39.82	32.12	23.44	27.95	35.14	31.81	32.05	42.34	38.05	34.24	29.64	35.77
ENSBTAG00000005909	613665	LEPROT	29.22	27.65	27.04	30.09	26.77	36.83	20.49	30.45	33.5	26.29	30.12	26.84	30.78	33.35	27.07	25.22
ENSBTAG00000005913	537453	PATL1	5.99	2.93	3.94	2.31	2.81	4.51	8.32	5.26	3.02	4.37	4.12	3.36	3.55	3.31	5.19	4.04
ENSBTAG00000005923	528597	ABTB2	4.31	4.48	4.72	3.09	3.83	3.66	10.34	3.65	4.01	4.92	5.92	4.66	5.59	5.05	6.18	7.99
ENSBTAG00000005928	541067	MINPP1	10.87	10.26	9.77	10.94	13.9	13.89	10.78	11.31	11.97	10.39	9.62	9.81	10.58	7.97	11.77	9.56
ENSBTAG00000005933	614630	CTNNBIP1	3.19	5.55	4.96	5.1	5.5	4.87	7.31	5.05	4.07	6.04	4.15	4.76	5.82	4.46	6.32	7.73
ENSBTAG00000005934	512271	TTYH3	2.98	3.85	5.11	1.98	3.3	2.94	13.63	2.68	4.27	3.01	4.84	3.32	5.91	5.51	6.96	10.88
ENSBTAG00000005940	534107	PRKAB1	7.46	8.19	7.52	7.33	8.73	8.31	10.11	8.13	11.39	10.84	10.27	11.59	9.49	9.11	11.16	10.52
ENSBTAG00000005947	281408	PLAU	5.18	3.73	2.45	3.47	2.78	3.19	4.02	5.23	3.6	2.52	4.6	3.6	3.95	3.93	5.39	5.21
ENSBTAG00000005957	518622	CSE1L	26.56	23.41	21.69	22.1	27.93	27.59	20.05	29.49	25.24	29.3	25.28	31.92	27.25	24.5	24.62	26.62
ENSBTAG00000005958	541008	PTK2B	3.25	2.87	2.22	1.78	2.13	3.2	5.15	3.29	3.31	3.89	3.14	2.26	3	2.4	4.53	4.29
ENSBTAG00000005961	789618	CDC42SE2	16.72	18.61	17.21	16.04	19.69	20.63	13.98	17.79	20.65	27.49	14.96	24.55	18.45	17.27	20.73	15.44
ENSBTAG00000005964	511496	PIGG	9.73	8.73	7.8	11.62	11.25	11.34	14.33	8.61	9.93	12.08	8.29	9.65	9.28	7.37	10.66	9.64
ENSBTAG00000005967	527153	UBR2	27.34	25.13	25.12	24.75	24.08	28.26	24.16	29.12	19.77	21.79	23.03	25.14	21.71	21.68	25.34	20.94
ENSBTAG00000005969	520094	EIF2S2	37.91	32.82	27.14	32.73	38.45	37.26	32.52	36.93	43.21	38.86	31.38	38.9	32.86	28.02	34.07	34.15
ENSBTAG00000005970	541236	XBP1	270.55	236.16	184.84	294.71	356.38	277.91	335.26	297.84	523.47	418.96	289.12	317.89	244.57	149.72	244.01	271.96
ENSBTAG00000005975	768056	OARD1	42.71	36.24	32.41	40.44	42.56	55.45	35.61	48.81	52.9	37.14	42.99	47.28	44.77	38.8	47.07	39.44
ENSBTAG00000005976	505212	HSD17B7	46.89	32.73	39.87	31.6	33.99	35.56	18.81	37	28.49	57.63	45.25	44.51	35.03	57.68	54.3	34.02
ENSBTAG00000005980	789017	RREB1	5.87	4.58	5.57	2.95	4.14	4.49	22.14	5.67	4.28	4.04	5.18	3.37	4.95	4.42	6.92	7.59
ENSBTAG00000005984	513742	DAAM1	19.62	13.13	18.84	12.43	12.26	17.27	14.95	21.36	14.21	17.24	18.27	15.23	15.02	15.43	17.01	14.21
ENSBTAG00000005987	541270	WDR33	18.98	14.09	16.72	14.1	15.91	18.08	18.11	20	15.11	16.91	18.38	15.23	15.36	14.51	18.58	14.58
ENSBTAG00000005989	781648	LAP3	62.13	57.16	47.68	59.16	57.09	58.91	48.58	56.59	59.66	57.41	46.54	48.92	54.75	51.4	64.09	48.04
ENSBTAG00000005990	281135	S1PR1	8.84	9.07	11.7	6.56	6.08	6.37	5.73	7.38	8.92	6.65	9.09	11.43	12.03	12.94	8.26	8.84
ENSBTAG00000005998	540641	NOCT	4.93	8.31	23	10.25	11.54	29.75	12.15	10.69	4.72	31.07	6.91	3.41	9.03	8.5	11.62	7.61
ENSBTAG00000006001	505456	STAP2	39.59	47.88	49.54	32.95	36.2	47.12	60.62	40.22	61.58	46.45	56.42	56.92	67.65	67	61.41	78.37
ENSBTAG00000006007	512719	SH3GL1	8.26	7.49	7.98	8	10.7	11.15	18.97	9.56	10.52	10.63	9.78	10.79	9.68	9.19	14.04	11.54
ENSBTAG00000006014	533207	GBF1	40.1	23.64	26.69	25	31.36	32.95	51.91	33.98	37.8	28.6	30.21	30.26	31.04	22.82	33.86	30.37
ENSBTAG00000006015	513606	POLH	4.89	5.3	3.31	3.56	4.25	6.83	5.47	5.73	4.68	4.39	4.8	3.5	4.7	3.83	4.94	3.63
ENSBTAG00000006026	100034674	BEX3	4.49	4.26	9.48	7.31	6.33	7.46	4.79	6.21	4.9	6.56	5.75	5.77	5.52	7.23	13.37	11.52
ENSBTAG00000006027	534067	USP34	27.16	18.3	21.15	15.74	15.44	23.33	21.68	27.69	16.09	19.24	16.5	15.94	18.39	16.73	19.49	14.9
ENSBTAG00000006029	534599	OGDH	20.48	12.57	17.16	20.05	35.43	17.11	35.97	22.46	12.94	24.09	17.33	13.95	14.84	14.45	24.59	20.88
ENSBTAG00000006033	327673	NDUFA1	65.24	89	71.49	79.88	87.31	92.42	61.7	70.05	87.37	69.23	89.32	77.12	80.17	85.44	78.76	74.82
ENSBTAG00000006039	327676	ARHGDIB	23.51	22.4	17.13	20.94	21.68	22.96	18.45	23.41	24.47	25.52	21.57	19.03	25	23.9	24.4	24.29
ENSBTAG00000006040	520720	UHRF1BP1L	53.34	48.23	54.9	44.86	43.2	57.38	37.47	53.46	55.21	43.18	51.14	43.03	54.66	61.38	42.31	39.81
ENSBTAG00000006045	281373	P4HB	648.16	595.55	624.44	757.16	948.43	960.64	946.22	621.2	1430.79	680.17	931.09	723.61	851.87	833.02	1064.08	662.95
ENSBTAG00000006049	506562	BZW1	78.04	64.93	57.92	75.48	78.49	77.22	61.97	75.81	97.84	77.49	75.17	87.56	75.43	63.37	70.84	68.66
ENSBTAG00000006050	509530	BOLA1	8.89	9.98	9	10.05	9.21	10.18	12	6.68	9.18	7.13	8	8.33	7.18	10.67	8.81	10.45
ENSBTAG00000006051	281351	NMT1	24.3	19.02	15.27	21.81	24.15	23.62	19.96	23.62	26.64	24.28	21.5	25.11	20.83	18.82	21.83	21.51
ENSBTAG00000006056	539696	HEXIM1	27.64	28.88	28.46	25.62	29.82	35.49	30.91	32.17	20.33	53.8	19.79	21.04	27.49	21.1	38.72	29.23
ENSBTAG00000006059	509943	TSN	21.45	18.82	16.24	18.91	20.7	22.2	18.18	21.05	23.58	19.91	21.11	24.7	19.93	17.52	19.21	19.78
ENSBTAG00000006063	515498	TMEM230	41.83	33.43	33.25	43.23	43.44	46.22	34.45	40.34	48.96	34.77	37.51	42.12	37.65	39.23	38.47	37.45
ENSBTAG00000006065	515499	PCNA	17.99	16.74	13.92	23.36	22.18	22.36	16.32	16.45	13.89	18.01	15.42	15.12	14.15	15.16	14.42	13.16
ENSBTAG00000006066	614834	CDS2	43.89	37.75	37.48	40.46	40.66	46.57	35.15	43.38	37.67	36.54	38.16	33.63	39.04	37.1	35.55	35.35
ENSBTAG00000006068	513078	CC2D1A	3.82	3.53	5.53	2.43	3.2	3.13	7.93	3.38	4.66	3.36	5.26	4.76	6.5	6.37	6.94	8.85
ENSBTAG00000006070	508641	RANBP3	6.18	8.01	6.59	5.64	7.5	6.33	12.32	6.28	9.65	7.32	9.01	8.14	9.15	9.41	10.3	10.9
ENSBTAG00000006071	506939	CTTN	42.02	32.38	34.42	35.24	38.7	44.38	49.38	30.78	31.06	35.4	40.01	33.41	39.91	42.94	40.6	37.8
ENSBTAG00000006072	532659	LRRC59	37.86	21.06	22.43	38.07	49.25	40.24	67.99	29.74	60.63	29.99	40.53	30.83	26	18.26	35.81	38.21
ENSBTAG00000006075	509983	SUCLG1	99.27	108.92	94.8	116.63	112.51	105.92	102.24	113.32	142.04	113.89	104.7	142.49	109.14	111.45	101.96	90.31
ENSBTAG00000006082	282218	DNASE2	12.22	16.01	8.16	12.85	13.64	10.38	11.4	17.17	15.73	13.17	17.17	14.27	17.12	13.77	10.9	12.71
ENSBTAG00000006084	510683	PINK1	31.66	35.63	33.46	28.28	36.01	30.35	40.79	25.21	32.52	35.27	39.82	38.22	49.72	40.67	35.27	48.65
ENSBTAG00000006085	510682	DDOST	54.13	50.64	44.91	57.99	69.01	51.83	60.15	44.58	120.71	56.99	65.1	64.74	65.72	67.71	60.21	57.33
ENSBTAG00000006087	515788	COG1	6.68	5.24	7.21	5.51	7.6	7.96	15.43	5.97	7.03	5.92	8.66	6.05	8.81	6.86	10.91	9.43
ENSBTAG00000006088	615081	FAM104A	4.52	4.74	4.81	4.81	7.09	4.25	9.97	6.11	7.62	5.94	5.87	6.82	5.84	5.75	7.58	10.16
ENSBTAG00000006099	100125224	PIP5K1A	8.89	6.24	6.76	8.22	8.14	9.17	7.91	11.26	7.55	9.93	7.84	7.45	7.81	7.61	9.32	6.56
ENSBTAG00000006101	282016	PSMD4	36.07	27.42	25.45	24.63	29.68	35.09	34.03	37.52	40.24	34.98	31.65	42.03	34.82	31.26	40.26	36.24
ENSBTAG00000006104	767931	SNU13	27.92	25.99	25.21	27.5	32.7	33.81	26.22	29.37	29.15	29.16	26.33	28.85	25.73	25.89	26.36	26.57
ENSBTAG00000006111	540237	EXOC8	7.12	7.04	8.11	7.08	9.6	9.46	9.22	8.25	7.93	9.39	5.59	7.66	7.55	6.79	9.34	7.36
ENSBTAG00000006112	534918	SPRTN	15.78	15.29	11.68	17.16	21.04	20.52	14.58	16.5	18.55	24.35	13.6	17.1	14.33	12.93	18.46	13.46
ENSBTAG00000006114	539598	ZCCHC8	8.78	6.87	6.39	5.95	6.11	8.7	9.75	9.48	7.44	8.04	8.14	7.71	6.77	5.61	7.81	6.81
ENSBTAG00000006118	532701	RSRC2	31.99	26.03	23.03	29.58	26.04	37.48	27.13	43.62	27.04	44.07	27.21	24.34	24.9	21.23	32.28	19.99
ENSBTAG00000006122	511826	HUWE1	39.24	22.46	30.16	18.44	19.77	31.17	46.44	41.26	24.86	28.24	26.41	23.12	29.92	24.1	30.65	24.96
ENSBTAG00000006124	528175	MAU2	8.73	8.23	8.75	8.46	7.07	10.1	16.71	9.78	10.47	9.95	12.19	9.31	8.78	8.23	12.02	9.69
ENSBTAG00000006126	509874	GTF3C1	4.07	4.51	5.38	3.14	3.96	4.56	8.36	4.85	5.08	4.48	5.85	4.7	6.54	7.29	8.03	7.02
ENSBTAG00000006134	513342	DYNLRB1	43.66	40.7	40.63	44.48	45.65	51.25	35.33	40.87	47.08	39.95	45.72	48.05	44.64	42.23	47.33	47.32
ENSBTAG00000006135	514547	MAP1LC3A	29.04	32.71	29.15	26.94	30.19	28.48	31.87	15.28	29.57	25.74	25.74	26.04	48.7	39.48	31.66	34.5
ENSBTAG00000006142	509583	DHX36	26.62	24.04	21.64	22.9	28.13	29.44	22.28	31.01	28.83	28.96	24.06	29.04	24.08	20.74	26.61	25.6
ENSBTAG00000006150	519302	MRPS9	20.52	15.6	15.83	19.8	18.58	14.78	20.9	16.77	17.47	13.89	14.39	17.29	15.88	17.76	17.38	16.11
ENSBTAG00000006160	509837	SUOX	51.88	41.04	55.33	66.4	60.42	49.65	48.39	51.58	70.89	62.32	57.58	57.28	66.5	64.41	54.22	50.02
ENSBTAG00000006161	280855	MET	34.72	31.34	32.52	26.72	24	32.33	21.15	38.07	34.63	26.52	31.82	37.5	35.89	43.64	33.79	29.75
ENSBTAG00000006165	281999	PRDX4	24.51	34.65	27.91	35.56	34.07	42.32	30.06	25.92	94.44	26.61	41.13	33.44	30.23	33.83	29.36	34.38
ENSBTAG00000006166	788824	WRNIP1	7.49	9.54	7.85	7.68	10.39	7.42	16.84	5.32	6.94	5.53	7.79	7.29	9.88	7.89	10.5	16.32
ENSBTAG00000006168	535331	RBM45	15.5	14.65	13.86	13.99	14.95	15.04	13.41	16.3	17.13	14.37	14.41	17.58	15.24	16.1	16.51	15.11
ENSBTAG00000006175	540633	KDM5B	11.77	9.1	11.16	8.76	11	10.85	14.71	10.83	10.31	11.36	10.14	9.63	9.97	9.54	13.41	9.88
ENSBTAG00000006177	615659	ZDHHC20	35.18	30.29	36.13	36.7	31.25	37.42	25.79	33.65	37.15	33.83	29.04	32.39	37.01	32.67	36.77	26.61
ENSBTAG00000006186	505221	KCTD3	23	20.62	23.36	22.83	22.55	25.52	19.3	27.1	26.2	21.05	22.52	23.46	25.18	25.17	20.19	20.42
ENSBTAG00000006189	404122	ACTG1	122.75	81.28	80.83	62.39	82.53	120.64	94.99	126.17	157.73	153.51	98.77	151.04	129.64	80.51	129.37	144.6
ENSBTAG00000006199	540345	DRAP1	14.56	15.33	13.13	15.82	18.87	20.66	11.14	14.14	18.07	13.07	17.75	17.08	20.18	17.77	17.05	16.87
ENSBTAG00000006200	506631	SLC25A17	15.5	12.3	12.06	14.21	15.8	16.51	11.38	14.24	13.58	11.59	14.97	12.42	13.6	13.24	14.14	13.04
ENSBTAG00000006202	510494	ST13	90.03	74.26	81.41	83	80.81	84.74	76.42	100.61	64.51	77.68	78.31	79.31	81.05	75.24	77.4	65.34
ENSBTAG00000006208	281603	ADCY7	4.17	3.82	2.99	2.62	3.17	2.96	5.93	3.29	4.05	4.83	5.21	3.39	3.85	3.89	5	5.21
ENSBTAG00000006209	538602	EXT1	34.76	33.8	36.91	29.36	32.24	43.79	35.22	44.32	46.33	42.45	37.28	47.77	47.13	52.23	35.02	33.96
ENSBTAG00000006222	506114	TFDP2	5.14	4.19	7.11	4.11	3.58	4.27	3.44	6.78	4.14	5.24	4.09	6.89	4.12	5.59	6.13	4.58
ENSBTAG00000006225	507912	RPA2	12.59	10.63	12.4	12.91	11.93	17.84	8.21	13.71	13.27	10.52	13.34	14.22	14.1	13.16	15.59	13.65
ENSBTAG00000006227	282446	IDH3A	8.56	7.79	7.42	10.65	18.17	17.44	10.99	11.61	9.28	12.53	10.54	11.51	11.78	8.02	10.62	8.01
ENSBTAG00000006235	511052	INTS3	9.29	5.85	7.65	5.91	6.51	8.55	13.87	10.06	8.26	8.22	8.81	7.88	9.73	7.7	11.66	9.56
ENSBTAG00000006241	282272	MAN2B1	47.42	48.17	45.1	36.04	41.99	44.01	62.52	49.58	46.67	44.27	54.5	42.97	56.91	52.79	51.94	52.03
ENSBTAG00000006242	507307	USP9X	62.31	49.55	51.24	41.82	44.01	53.49	58.77	65.98	55.81	49.15	49.84	58.46	57.36	49.86	53.39	47.86
ENSBTAG00000006244	508733	WDR83OS	40.93	42.8	42.29	38.77	54.8	49.98	49.65	35.34	50.4	39.75	43.04	43.53	39.99	48.74	54.92	52.72
ENSBTAG00000006245	780845	WDR83	3.88	4.64	4.23	4.5	5.37	4.9	6.44	3.14	6.61	5.67	4.9	5.64	4.45	4.02	7.02	6.36
ENSBTAG00000006246	538885	CBX5	12.96	9.55	9.16	10.26	13.55	12.4	14.84	14.51	11.75	12.13	10.43	11.68	8.02	7.24	12.58	10.28
ENSBTAG00000006247	444988	DHPS	12.95	12.2	7.91	13.55	15.95	13.29	10.7	9.28	11.79	9.67	11.56	11.22	9.17	10.31	11.58	9.87
ENSBTAG00000006250	531673	CASC3	9.27	6.55	6.96	6.3	7.86	8.93	11.89	9.03	9.01	10.35	8.36	7.76	8.62	7.47	10.3	7.85
ENSBTAG00000006255	514225	MDM4	22.68	12.02	12.21	11.53	10.41	23.79	13.97	25.24	11.3	19.49	12.65	14.51	8.18	8.34	19.12	9.32
ENSBTAG00000006259	614611	MOB1A	35.8	32.42	26.51	32.93	37.08	36.12	29.11	33.53	40.24	36.87	32.07	38.57	34.45	30.94	30.91	31.19
ENSBTAG00000006268	281855	IKBKG	8.71	8.61	8.06	7.58	8.95	11.02	17.54	8.26	11.04	9.73	11.41	11.03	11.84	10.42	13.98	15.17
ENSBTAG00000006270	281832	HSP90AA1	160.28	124.48	109.16	143.95	211.55	136.35	128.42	215.16	145.63	227.94	188.72	187.32	189.38	137.06	155.66	141.02
ENSBTAG00000006272	535203	NTHL1	2.4	4.29	4.04	2.14	2.53	2.94	4.29	1.84	3.02	2.61	3.28	2.66	5.43	4.62	6.5	8.27
ENSBTAG00000006276	511774	C1QTNF1	20.35	15.21	15.21	14.8	18.24	19.87	27.86	15.71	17.03	18.32	22.02	15.73	22.19	17.53	24.01	23.71
ENSBTAG00000006291	536421	CYLD	30.23	22.49	26.65	25.29	24.96	32.3	21.63	31.84	19.97	31.43	19.25	28.89	19.82	21.2	32.76	18.57
ENSBTAG00000006296	613674	VMA21	17.1	16.79	17.3	18.43	18.47	20.5	12.93	15.86	15.84	14.39	17.46	16.03	21	17.47	17.12	14.45
ENSBTAG00000006307	527592	HSD17B11	1117.26	1099.11	1074.99	1158.69	1066.23	1142.13	733.97	995.81	757.23	919.39	1136.82	911.37	1101.98	1020.85	966.11	780.31
ENSBTAG00000006320	280759	DBT	52.45	70.63	81.39	64.78	62.33	65.14	45.46	65.87	70.72	64.97	51.24	70.43	66.93	77.94	62.33	57.57
ENSBTAG00000006322	784484	DENND5A	13.77	10.94	11.52	10.86	12.12	15.86	14.79	16.15	14.25	18.34	13.74	12.17	14.7	13.79	15.17	12.89
ENSBTAG00000006323	506218	SNX9	46.7	39.16	48.34	37.1	36.12	43.96	45.23	43.05	34.65	31.04	45.4	31.9	43.26	49.71	42.68	37.94
ENSBTAG00000006325	533678	NUDCD3	9.78	12.4	12.15	10.51	13.5	12.89	16.88	6.91	12.65	11.98	12.4	11.62	17.05	14.22	16.78	18.72
ENSBTAG00000006326	516864	ALDH1L2	13.8	4.48	7.03	5.66	4.1	7.98	4.56	5.77	4.49	9.79	6	8.45	10.46	6.19	9.17	4.81
ENSBTAG00000006328	100296443	RBM6	15.49	12.77	11.89	13.02	11.94	15.73	15.28	18.28	13.03	13.26	13.08	14.74	12	12.58	15.05	10.49
ENSBTAG00000006330	534216	RBM5	35.6	26.78	25.33	29.83	26.84	42.35	33.58	42.13	32.15	32.76	33.09	28.88	28.62	23.66	34.2	24.93
ENSBTAG00000006335	353105	STAT6	8.8	9.12	11.78	7.1	7.26	8.1	15.86	9.73	8.39	11.86	13.34	9.57	13.69	13.98	15.18	14.08
ENSBTAG00000006342	327699	ATP5IF1	77.29	116.41	90.18	97.85	116.89	110.12	80.73	87.31	96.49	107.44	111.44	115.8	98.01	105.63	112.61	119.44
ENSBTAG00000006343	515700	IL1R2	2.6	1.85	3.23	2.52	3.43	1.39	1.83	3.19	6.62	4.19	2.57	3.54	4.63	3.82	5.26	4.55
ENSBTAG00000006346	616066	DAP	59.58	62.15	65.78	59.03	76.54	75.17	72.35	63.58	113.73	68.67	95.73	95.38	87.88	84.63	101.44	91.51
ENSBTAG00000006347	510315	UTP4	5.6	4.66	4.46	5.77	6.77	6.93	5.19	6.41	4.8	8.99	4.57	6.02	4.17	3.48	5.42	4.54
ENSBTAG00000006353	510719	TXNL4B	14.98	14.47	14.27	13.53	27.2	21.61	12.52	18.31	14.03	29.04	13.65	12.94	15.43	8.26	16.71	11.39
ENSBTAG00000006354	280692	HP	1183.98	795.92	1037.74	3288.59	1596.93	1862.67	3707.49	3937.23	29952.6	4951.79	2929.98	1868.21	612.35	1729.61	3787.03	2065.21
ENSBTAG00000006359	525946	EPHA1	16.72	22.76	24.54	13.22	16.77	20.71	22.99	15.67	22.8	15.18	23.44	23.11	29.42	32.58	23.64	31.1
ENSBTAG00000006364	100125876	GLMP	10.3	9.42	9.65	7.41	7.53	10.79	13.64	10.28	9.24	8.59	10.57	8.81	12.35	10.9	11.85	11.73
ENSBTAG00000006369	513438	MRPS35	27.82	23.94	24.53	27.94	35.63	27.3	22.54	30.98	27.3	23.52	24.8	35.46	27.11	22.15	25.06	24.6
ENSBTAG00000006370	504735	CCT3	119.58	101.72	86.8	109.39	149.22	107.47	92.8	122.48	104.92	116.46	95.67	130.18	91.39	80.86	99.82	98.28
ENSBTAG00000006374	520891	NHP2	25.6	22.26	20.29	43.53	50.49	42.75	34.14	22.39	38.17	30.01	29.12	35.36	27.37	19.97	24.86	26.17
ENSBTAG00000006378	504727	RIPK1	27.31	26.32	22.71	22.63	31.36	29.05	32.99	28.04	27.6	27.09	26.35	27.64	26.52	24.18	29.2	23.93
ENSBTAG00000006379	505457	BPHL	75.65	75.65	67.97	74.57	87.08	96.49	54.27	72.39	61.47	71.41	64.57	94.17	95.55	74.73	60.75	69.99
ENSBTAG00000006391	327702	NDUFAB1	56.56	57.57	45.53	62.15	75.22	58.44	62.53	56.43	72.46	66.44	67.18	75.75	63.04	67	63.55	65.04
ENSBTAG00000006393	281158	FECH	17.22	14.55	16.33	16.63	15.92	17.98	17.33	17.21	14.74	16.66	14.16	15.72	15.17	16.05	18.15	15.79
ENSBTAG00000006396	280808	GPI	67.6	52.63	57.67	58.93	74.25	70.62	70.63	61.65	48.14	68.45	68.02	82.57	75.72	85	73.1	67.81
ENSBTAG00000006410	506441	DCTN5	24.96	21.55	14.78	20.74	21.01	25.84	19.62	22.59	24.54	19.26	20.36	25.17	20.46	18.23	20.33	20.71
ENSBTAG00000006413	540295	KATNBL1	8.36	6.13	5.5	6.95	9.97	8.51	5.92	9.37	7.93	10.29	5.58	7.17	5.76	5.43	7.21	6.26
ENSBTAG00000006414	614921	NUTF2	25.09	22.4	20.98	21.13	27.17	26.08	21	25.43	21.87	26.15	26.44	28.36	24.79	25.63	25.01	22.82
ENSBTAG00000006416	523162	EMC4	29.7	27.6	27.58	28.97	27.28	29.61	30.44	30.79	28.95	26.28	25.54	27.87	21.64	23.81	28.8	30.16
ENSBTAG00000006420	407127	BMPR2	35.57	31.91	32.86	25.28	26.93	31.24	31.6	43.33	28.7	30.56	26.25	30.62	32.69	29.78	33.41	25.45
ENSBTAG00000006422	519422	TRIM28	13.1	15.61	17.44	12.52	16.99	15.47	25.78	12.38	16.27	13.48	18.59	14.78	18.38	21.24	22.16	20.12
ENSBTAG00000006423	507180	PHF5A	13.43	11.37	11.67	14.18	15.8	15.9	10.88	14.07	15.85	13.82	11.13	18.68	12.45	10.57	12.37	13.18
ENSBTAG00000006429	280976	ACO2	25.68	25.46	28.66	19.67	30.9	21.36	49.84	28.84	31.67	33.42	31.08	37.84	38.24	39.14	41.04	48.1
ENSBTAG00000006439	537297	DOCK11	11.44	11.7	8.31	8.98	8.39	9.08	7.49	10.65	11.79	9.91	9.84	6.94	10.9	10.95	4.73	8.8
ENSBTAG00000006441	282701	ATP5PB	177.45	166.22	145.12	188.82	210.96	169.24	136.83	170.91	171.18	178.46	153.94	223.18	179.39	168	166.86	156.85
ENSBTAG00000006453	281055	CD3G	8.03	5.66	2.94	3.75	4.45	4.3	2.81	3.9	4.57	4.85	5.39	3.4	7.01	4.5	3.16	3.83
ENSBTAG00000006463	506888	DLST	39.49	34.01	32.76	33.7	43.99	42.28	39.09	42.25	35.94	50	35.42	50.39	49.18	41.68	39.66	39.58
ENSBTAG00000006464	534634	GGA1	3.64	4.8	4.88	4.48	5.58	5.6	9.23	3.53	5.83	5.9	6.16	5	6.01	7.11	9.02	8.13
ENSBTAG00000006466	505040	CD53	16.87	15.25	9.22	13.98	14.86	9.75	11.5	14	12.5	15.18	12.94	8.97	12.18	16.17	12.34	13.35
ENSBTAG00000006470	541215	TTBK2	8.32	3.91	5.9	4.2	4.88	7.26	6	4.67	4.25	5.93	3.79	5.11	4.91	5.02	3.85	3.74
ENSBTAG00000006471	538576	OSBPL11	16.6	17.18	10.18	15.33	23.13	28.15	16.3	17.21	12.28	10.33	13.07	12.26	12.07	7.11	15.94	9.04
ENSBTAG00000006472	613505	GPR143	10.69	7.68	7.47	7.99	9.1	12.53	6.55	5.05	12.34	4.43	8.93	10	9.8	12.65	11.46	5.57
ENSBTAG00000006474	514039	EPCAM	4.22	14.06	3.44	10.34	9.2	16.74	3.86	7.01	6.03	7.01	5.46	10.91	6.66	8.68	11.24	1.78
ENSBTAG00000006479	618048	CAPN7	14.25	9.33	10.99	12.3	13.11	15.95	12.57	15.69	13.48	10.72	13.23	10.33	10.42	9.9	12.67	8.46
ENSBTAG00000006482	509502	PTCD3	13.31	12.66	11.42	13.12	17.39	14.93	11.79	16.33	15.63	18.81	13.27	18.14	13.41	11.39	15.34	13.54
ENSBTAG00000006486	505571	TSEN34	5.93	8.24	7.11	8.11	10.74	9.45	11.49	5.79	9	7.01	9.66	6.43	10.19	9.59	9.73	9.88
ENSBTAG00000006487	533892	RPS9	119.59	189.18	147.1	149.93	178.88	164.18	202.22	107.63	172.92	152.55	171.02	144.42	177.1	186.05	199.58	213.49
ENSBTAG00000006491	517397	AGL	71.94	85.53	62.66	61.75	72.25	109.58	60.5	116.97	113.74	172.69	75.06	144.27	86.83	77.51	111.19	84.38
ENSBTAG00000006492	521790	PI4K2B	44.35	30.57	32.5	31.55	30.44	39.09	34.62	33.4	40.39	22.74	40.91	33.41	40.57	40.73	37.27	28.18
ENSBTAG00000006495	281202	GNB2	20.1	26.13	23.24	21.06	26.8	21.56	38.13	13.52	26.63	19.27	23.88	20.03	26.33	27.65	34.96	36.64
ENSBTAG00000006499	539211	PIP4K2B	14.09	10.94	15.61	10.7	10.34	13.18	13.07	12.84	14.01	10.67	13.52	14.07	19.27	15.79	14.76	14.21
ENSBTAG00000006500	508868	RBM15B	5.74	6.81	6.94	6.04	8.87	7.84	11.17	5.23	7.03	7.44	7.06	7	7.4	6.48	10.45	8.71
ENSBTAG00000006501	785711	DCAF1	11.51	8.37	9.03	7.96	9.83	10.46	11.6	11.91	8.83	11.6	9.66	9.47	9.02	7.59	11.54	8.57
ENSBTAG00000006506	516048	GIT2	8.55	5.83	6.66	5.12	5.42	7.76	10.84	9.62	6.13	7.88	7.66	6.74	6.76	6.18	9.36	7.58
ENSBTAG00000006510	512062	YRDC	4.14	4.02	3.49	5.86	7.17	8.76	5.74	5.09	6.81	6.71	5.03	5.58	5.32	3.67	5.18	4.05
ENSBTAG00000006517	507472	DRG2	17.31	16.08	17.61	15.54	23.17	18.74	21.59	13.93	18.63	19.75	19.68	21.61	20.62	17.37	21.57	19.48
ENSBTAG00000006523	281496	SOD2	89.1	85.41	109.56	110.07	115.26	87.33	71.48	103.4	94.85	94.62	88.7	101.82	109.86	111.79	102	99.61
ENSBTAG00000006525	282604	FDXR	1.39	2.4	3.35	4.02	4.91	2.27	3.6	1.62	2.52	3.48	4.42	4.06	4.71	4.3	4.57	3.68
ENSBTAG00000006531	535136	DIP2C	9.55	7.73	10.18	7.01	7.52	11.49	10.48	8.58	7.58	7.6	10	7.28	9.66	10.84	9.92	8.88
ENSBTAG00000006533	526612	NSFL1C	35.41	31.06	27.37	36.97	35.17	44.27	30.44	36.99	35.13	32.64	35.38	37.58	33.01	30.11	33.7	31.94
ENSBTAG00000006543	534882	EIF3CL	72.81	68.67	60.99	71.22	80.39	76.22	76.74	76.66	72.67	79.63	65.83	72.75	62.89	62.78	76.74	69.8
ENSBTAG00000006546	281805	GSTA2	366.42	773.33	661.7	538.99	513.02	577.17	386.85	637.02	377.04	1261.68	755.85	1145.93	847.93	935.52	683.13	827.95
ENSBTAG00000006547	507275	CCDC25	42.47	31.96	37.12	39.99	44.45	52.24	31.97	44.41	48.24	42.1	40.8	47.18	37.59	35.1	39.84	33.66
ENSBTAG00000006548	513504	MCCC1	31.9	39.03	39.76	39.63	44.5	41.16	35.57	43.26	39.76	33.12	41.79	31.98	37.25	37.51	37.54	36.71
ENSBTAG00000006550	282531	GABARAPL2	38.58	40.97	36.4	46.05	43.4	44.23	31.4	35.34	44.79	38.33	45.08	39.25	47.73	40.51	39.97	39.55
ENSBTAG00000006556	535533	COPB1	97.5	72.05	67.74	124.43	138.65	135.97	90.65	80.76	111.36	64.7	92.55	77.33	67.7	60.71	66.27	63.72
ENSBTAG00000006561	506971	RASGEF1B	50.54	50.36	99.08	62.89	64.39	101.52	47.47	83.39	61.25	118.18	78.87	39.31	84.29	60.94	97.16	33.57
ENSBTAG00000006564	515503	PSMA1	91.37	78.34	68.02	76.68	93.66	91.4	53.87	86.37	124.66	97.61	84.76	112.25	98.35	92.1	89.49	82.67
ENSBTAG00000006581	511627	CCDC82	7.37	6.48	4.83	4.84	4.97	5.52	6.9	9.01	4.65	5.46	6.65	4.43	5.22	6.42	6.19	5.2
ENSBTAG00000006586	507804	KPNB1	58.44	49.41	43.98	53	59.98	59.07	59.48	57.64	60.57	58.57	55.94	61.91	53.9	48.8	56.99	52.86
ENSBTAG00000006588	282859	CBY1	11.93	7.97	7.32	8.7	8.8	14.21	10.36	8.52	6.24	7.19	10.96	5.77	8.02	7.2	9.74	6.34
ENSBTAG00000006590	518085	NUDT16L1	3.83	5.25	5.12	4.76	5.32	6.36	9.92	3.19	5.2	4.98	6.77	4.45	6.59	6.7	8.45	7.96
ENSBTAG00000006607	281671	CCNG1	110.49	142.08	131.87	125.67	111.92	126.61	76.48	115.01	91.2	90.32	111.34	91.35	112.74	110.88	98.64	88.55
ENSBTAG00000006608	787326	GGT5	1.53	5.26	5.13	3.42	4.31	5.36	20.21	4.23	4.03	8.15	6.51	4.98	4.02	4.78	9.47	8.65
ENSBTAG00000006609	516303	ERRFI1	58.47	101.72	138.45	84.44	98.69	111.66	113.88	123.19	90.42	173.93	85.93	140.15	143.07	118.41	184.69	96.88
ENSBTAG00000006611	510004	NUP93	9.02	7.26	6.87	6.81	9.26	9.16	8.25	8.14	9.01	7.98	8.53	9.84	7.9	7.62	9.37	7.1
ENSBTAG00000006613	514880	METTL17	18.68	15.74	14.13	15.58	15.9	22.75	18.29	20.07	19.78	16.46	17.87	17.76	18.34	15.6	17.59	15.09
ENSBTAG00000006614	510486	TMCC1	16.09	14.21	12.91	14.23	20.98	28.15	21.5	14.44	15.91	10.54	17.11	12.61	12.71	8.19	12.66	12.59
ENSBTAG00000006618	516069	HLF	18.52	18.91	17.4	14.59	12.86	17.56	14.87	19.95	16.74	10.02	13.66	24.6	19.95	21.03	22.72	25.38
ENSBTAG00000006633	516979	IRF3	15.9	15.58	14.31	19.31	19.75	18.31	21.05	17.51	16.2	15.88	15.41	13.26	14.61	14.7	17.39	17.11
ENSBTAG00000006642	282322	PRKACA	9.22	6.02	9.84	5.27	5.71	7.15	15.82	9.71	7.1	8.15	7.92	7.74	10.18	8.67	10.69	8.3
ENSBTAG00000006644	786732	SPCS2	101.9	79.15	65.26	90.83	105.44	118.51	98.76	104.81	202.84	91.04	125.62	111.72	110.41	101.34	110.72	104.29
ENSBTAG00000006645	782518	LPAR6	31.26	38.37	33.56	35.32	42.5	31.2	33.52	56.56	34.8	39.06	45.78	54.5	43.73	37.91	38.59	23.41
ENSBTAG00000006646	520388	PRMT1	11.67	10.85	8.72	13.08	18.54	12.58	12.68	11.15	13.46	14.57	12.07	14.27	11.43	10.98	13.89	12.12
ENSBTAG00000006647	513632	RCBTB2	39.56	25.5	28.88	35.15	33.36	39.89	29.55	29.3	32.3	34.91	30.53	40.92	29.71	32.74	31.12	30.85
ENSBTAG00000006654	539513	TANK	16.86	14.75	12.16	13.82	16.86	15.67	12.24	17.77	14.16	15.83	14.95	15.25	12.25	11.47	14.51	12.16
ENSBTAG00000006656	533251	RANBP1	34.63	33.26	27.32	35.86	50.05	34.58	46.71	26.91	37.32	34.17	34.72	42.86	32.89	31.54	33.95	41.62
ENSBTAG00000006665	613357	ERP29	92.17	81.92	92.22	88.75	103.96	118.18	87.87	99.73	129.67	89.9	109.8	117.13	100.08	93.78	85.23	96.32
ENSBTAG00000006666	613372	NAA25	12.08	10.98	9.02	10.08	13.91	17.48	9.39	14.15	10.28	18.51	9.33	11.29	9.83	8.39	11.34	8.92
ENSBTAG00000006667	281753	EPB41	26.12	15.42	16.8	12.08	13.8	18.24	28.2	22.96	20.7	16.23	15.34	13.85	14.81	13.3	18.61	15.05
ENSBTAG00000006670	509546	ERGIC3	39.79	41.72	37.18	37.64	35.43	39.55	34.74	33.78	38.69	34.49	36.16	33.19	38.11	36.16	34.86	29.05
ENSBTAG00000006671	514567	DDX27	12.76	11.65	9.97	10.75	15.23	13.77	14.65	12.94	14.85	16.76	12.02	16.84	12.75	10.59	15.34	12.87
ENSBTAG00000006672	511763	SYNCRIP	48.08	33.74	35.27	37.51	46.24	49.05	41.79	54.15	40.37	54.53	34.1	42.64	35.09	28.17	42.58	31.78
ENSBTAG00000006675	524684	PCSK6	93.32	95.61	115.04	75.55	84.9	100.12	135.95	81.88	82.92	67.63	102.83	78.86	104.46	88.08	117.26	121.79
ENSBTAG00000006678	505039	GATAD2B	9.59	5.2	6.81	3.82	4.1	5.53	11.1	8.57	5.27	6.73	5.16	5.59	5.15	4.26	7.12	5.96
ENSBTAG00000006679	407219	MITF	10.11	5.87	6.45	6.7	5.24	6.61	8.96	8.86	7.86	7.83	8.95	9.29	6.11	8.18	7.5	7.27
ENSBTAG00000006690	533078	ARCN1	146.36	72.85	78.69	145.12	176.64	173.38	156.75	103.78	134.99	68.27	106.52	73.26	74.7	57.38	76.41	70.68
ENSBTAG00000006693	615424	MTX2	20.02	18.2	15.37	16.67	22.54	20.68	16.26	17.88	21.31	17.34	19.25	26.72	18.72	21.47	18.64	18.52
ENSBTAG00000006695	539643	VCPIP1	22.71	17.94	19.94	16.19	22.61	20.35	23.74	23.98	18.19	22.74	17.19	21.15	18.57	15.26	22.85	18.75
ENSBTAG00000006697	527459	RICTOR	8.79	5.51	7.16	5.56	5.54	7.44	6.35	8.73	4.67	7.25	5.96	4.96	6.01	6.34	6.35	4.16
ENSBTAG00000006702	534165	EIF3E	170.09	170.75	145.32	174.57	151.77	170.69	101.03	178.26	105.22	147.86	162.05	130.35	134.71	149.77	140.71	123.04
ENSBTAG00000006707	514159	ACSL5	431.01	238.67	305.76	248.93	298.05	404.57	277.72	293.74	281.63	181.43	246.44	282.57	232.9	262.33	226.54	190.87
ENSBTAG00000006708	508410	ARIH1	22.14	17.37	21.13	16.27	18.76	19.64	22.25	24.87	14.69	19.23	17.03	16.8	15.57	16.45	20.37	16.68
ENSBTAG00000006712	513555	ECPAS	43.55	32.75	36.13	30.47	30.12	38.29	33.03	41.61	31.12	30.42	37.16	37.31	37.67	33.86	33.56	28.85
ENSBTAG00000006715	538528	FBXO8	16.78	14.18	13.18	14.07	17.78	19.22	12.77	15.64	16.29	13.24	15.04	17.78	13.39	13.12	15.21	11.37
ENSBTAG00000006716	282022	PTGS1	8.98	11.82	4.89	5.07	4.94	7.28	8.55	7.88	9.32	9.53	8.39	8.82	7.61	9.52	5.7	10.99
ENSBTAG00000006718	532708	NVL	14.61	10.73	11.05	11.76	13.09	14.28	11.12	16.47	13.15	13.11	12.08	12.24	10.97	13.55	11.51	9.7
ENSBTAG00000006720	539491	GJA5	7.2	9.15	10.13	9.65	13.39	13.99	7.41	10.53	8.71	9.14	8.13	8.68	9.94	8.63	10	8.49
ENSBTAG00000006721	512375	POLR1F	11.45	12.73	9.9	12.14	12.67	15.29	8.82	15.08	11.11	20.64	9.73	12.09	12.66	11.6	13.08	10.02
ENSBTAG00000006724	532726	PPP1R2	22.02	19.6	16.69	18.82	24.89	23.98	18.49	22.73	22.2	23.54	17.87	17.41	19.59	17.89	21.39	18.33
ENSBTAG00000006740	515247	SCYL1	15.56	16.5	15.46	17.7	23.29	20.44	28.49	11.9	22.26	12.06	18.13	13.72	17.95	16.1	19.76	17.59
ENSBTAG00000006743	512977	RBBP8	11.83	12.14	10.46	11.49	15.27	17.39	9.86	16.45	15.72	24.43	13.5	16.28	14.23	14.27	16.29	11.84
ENSBTAG00000006744	540861	TMEM131	12.92	8.54	9.9	6.06	9.11	8.79	14.7	16.28	6.47	12.47	8.43	7.3	8.74	7.08	11.27	8.11
ENSBTAG00000006748	534524	DMXL1	29.39	20.95	20.81	23.8	24.17	26.59	21.63	28.04	21.31	21.49	22.08	21.42	18.97	19.15	21.11	18.13
ENSBTAG00000006751	533862	TENT2	20.16	17.37	14.08	16.76	19.17	19.25	13.62	20.55	18.12	19.44	15.79	19.01	15.85	16.77	15.28	15.32
ENSBTAG00000006754	503577	DBP	6.42	4.69	5.17	5.9	3.52	5.08	9.77	5.28	4.6	3.28	8.01	5.91	3.56	6.35	5.95	12.12
ENSBTAG00000006755	616182	C15H11orf58	47.62	50.3	41.35	59.41	57.05	57.49	37.3	54.59	53.55	58.61	50.26	55.13	47.95	42.35	53.3	50.77
ENSBTAG00000006756	505129	MATR3	111.92	96.27	87.59	125.99	127.38	123.05	93.65	116.84	109.55	121.38	96.45	107.16	89.37	89.8	96.13	85.44
ENSBTAG00000006759	511090	SUCLA2	19.79	17.17	11.83	17.52	25.91	17.36	19.23	18.16	21.13	20.78	17.28	19.8	15.95	12.47	15.41	15.9
ENSBTAG00000006762	540718	SH3RF2	11.65	12.6	14.29	13.27	15.62	18.39	20.37	15.37	7.34	16.46	9.6	11.31	13.26	9.97	21.97	10.26
ENSBTAG00000006765	509429	LARS1	22.66	21.33	18.8	19.8	22.13	23.57	15.83	29.03	28.43	22.06	16.93	26.53	17.39	19.08	20.44	21.31
ENSBTAG00000006767	617901	MRPL13	21.89	21.17	20.04	22.83	24.56	26.71	17.95	22.53	26.32	24.64	23.81	22.61	24.09	23.42	20.91	21.52
ENSBTAG00000006768	531411	ENTPD4	15.75	9.63	11.47	14.99	18.22	13.54	19.89	14.81	18.61	13.37	12.32	13.04	12.38	15.48	15.65	15.56
ENSBTAG00000006770	617904	MTBP	6.91	3.88	3.36	6.65	1.32	4.35	1.29	4.88	0.98	1.28	6.11	3.94	5.88	5.61	3.48	1.22
ENSBTAG00000006771	507622	FRY	4.63	3.36	3.66	2.4	2.29	5.29	5.01	4.62	2.4	3.1	4.18	2.32	2.18	2.7	3.73	2.36
ENSBTAG00000006775	100337431	SLC12A7	8.3	12.4	10.79	8.24	11.22	10.78	23.89	5.96	11.26	9.67	12.31	7.79	12.83	13.13	16.69	19.92
ENSBTAG00000006786	505293	MED6	11.97	11.63	9.97	9.43	9.07	13.38	8.22	13.43	9.17	12.5	10.64	11.64	9.86	12.55	10.89	9.83
ENSBTAG00000006795	317723	GCSH	116.1	103.42	155.69	139.58	135.7	122.71	94.58	135.54	70.78	121.08	141.5	128.44	150.89	154.9	106.98	110.98
ENSBTAG00000006818	541149	TMEM185A	14.02	10.38	10.13	13.05	13.84	18.45	12.14	12.45	13.89	8.79	12.24	10.82	10.68	9.57	10.53	8.86
ENSBTAG00000006819	513132	MIA2	128.72	114.18	104.14	107.19	112.32	136.85	92.78	139.15	102.43	119.79	120.55	118.97	117.2	117.31	110.07	101.51
ENSBTAG00000006821	617037	PECR	454.53	387.95	358.6	406.19	465.44	483.96	258.58	375.07	337.2	386.39	433.71	445.65	391.93	386.93	434.38	341.14
ENSBTAG00000006824	517850	APPL1	8.95	6.55	7.48	9.08	8.52	9.75	7.22	9.96	6.67	7.19	7.76	6.04	6.31	6.45	8.18	7.2
ENSBTAG00000006832	516021	SLC5A6	13	7.59	8.22	8.84	13.4	12.76	9.87	8.19	10.16	17.36	12.28	12.37	10.18	9.21	11.76	9.36
ENSBTAG00000006833	511649	LMAN1	214.42	131.28	179.59	189.83	181.94	224.5	172.96	210.2	240.73	161	225.71	191.36	188.31	170.16	179.67	175.08
ENSBTAG00000006836	539998	FBXO33	7.79	8.67	8.22	7.47	12.38	9.97	6.72	9.39	8.92	12.77	8.02	11.73	12.97	9.18	10.18	8.51
ENSBTAG00000006837	518834	UBA6	9.45	7.65	10.04	10.07	8.5	10.17	6.54	9.95	8.68	9.2	8.76	7.99	8.94	9.68	8.48	7.18
ENSBTAG00000006838	535714	AIFM1	52.12	46	45.63	44.86	45.41	47.79	43.92	57.23	57.09	51.83	47.2	60.97	62.77	63.97	48.85	47.82
ENSBTAG00000006839	112441489	JOSD2	8.52	17.36	16.62	9.51	16.17	8.73	23.72	7.93	10.1	11	13.59	11.39	13.69	20.28	18.29	31.14
ENSBTAG00000006843	526343	UTP15	10.8	9.04	7.96	10.64	13.04	12.61	7.63	11.83	9.6	14.55	9.82	9.6	9.13	6.88	10.12	7.98
ENSBTAG00000006846	510813	LGALS9	18.44	19.22	15.67	13.35	18.05	16.47	23.59	16.79	21.29	21.14	19.61	19.14	21.23	21.28	21.5	25.09
ENSBTAG00000006864	107131209	LOC107131209	636.18	693.28	708.37	419.99	423.9	612.65	939.14	685.42	711.76	725.99	914.82	641.02	806.65	633.26	1003.49	921.98
ENSBTAG00000006869	511990	PHF20L1	10.12	7.17	7.79	7.25	6.78	10.91	9.12	13.36	7.32	9.93	7.54	7.02	6.64	5.88	9.2	6.06
ENSBTAG00000006876	534546	PMPCB	28.4	20.18	24	25.71	24.65	27.81	23.18	29.39	24.7	23.25	21.27	27.75	24.8	23.08	23.79	20.24
ENSBTAG00000006878	785085	TAF1	11.69	8.58	7.83	9.87	9.25	12.33	10.16	11.78	8.27	10.34	9.03	8.07	7.58	7.64	9.69	7.57
ENSBTAG00000006881	353217	SLC35B1	21.31	13.05	10.37	22.81	33.38	24.35	30.16	20.16	43.32	24.72	18.2	24.23	16.1	10.93	20.6	18.79
ENSBTAG00000006883	505850	EIF4B	169.65	144.59	157.81	137.75	110.67	155.08	98.33	205.07	72.16	111.87	146.67	97.85	128.73	135.16	117.13	98.03
ENSBTAG00000006884	282298	PABPN1	10.3	5.97	6.17	7.09	6.55	11.46	11.83	11.03	9.58	9.27	12.12	10.06	8.44	8.01	10.87	7.7
ENSBTAG00000006893	533187	BBX	10	8.32	8.19	7.48	7.94	9.82	8.58	10.84	7.6	8.49	8.27	7.22	8.35	9.06	9.33	7.52
ENSBTAG00000006898	538357	EPRS1	71.33	45.77	39.73	72.08	77.26	77.26	70.36	60.67	81.5	54.18	61.12	57.22	54.54	45.76	49.49	46.55
ENSBTAG00000006901	534363	NIPSNAP3A	9.95	11.64	12.23	11.58	13.63	9.99	6.45	5.61	8.21	11.4	10.86	12.7	12.1	11.32	13.22	9.51
ENSBTAG00000006904	540153	TNS2	14.85	14.21	17.1	10.47	12.03	12.27	50.54	14.15	13.24	17.36	19.15	15.99	16.01	15.44	28.48	30.64
ENSBTAG00000006910	767970	ASRGL1	23.47	21.58	17.24	20.84	20.44	23.01	18.52	19.14	23.98	16.02	21.79	19.57	22.66	24.26	20.02	21.25
ENSBTAG00000006911	504823	NUP107	13.13	12.83	10.67	13.3	15.85	16.15	10.57	15.91	13.75	15.95	12.9	16.32	10.86	11.51	13.98	10.7
ENSBTAG00000006916	536067	TAF15	11.45	7.99	8.22	6.68	6.23	10.32	13.15	15.26	6	8.99	6.28	7.34	7.2	5.97	10	7.67
ENSBTAG00000006918	537517	TLK1	33.64	22.72	31.78	19.68	20.46	26.73	25.62	33.24	22.7	22.08	21.76	19.34	24.95	20.97	25.04	24.87
ENSBTAG00000006919	540248	SMAD4	27.06	24.73	21.19	23.44	35.42	28.33	22.97	27.19	25.71	32.88	23.42	29.69	26.47	22.52	27.14	23.04
ENSBTAG00000006920	530975	ABCF3	22.59	20.99	18.23	19.78	29.06	26.39	27.87	23.09	26.4	26.55	21.3	26.45	20.53	17.16	25.84	24.1
ENSBTAG00000006927	281589	ABCF1	15.57	12.75	12.09	13.55	16.57	15.79	26.26	15.36	20.3	16.23	16.09	19.77	18.6	15.57	14.88	18.19
ENSBTAG00000006928	505323	OAT	14.66	20.52	22.93	29.41	26.17	12.85	25.72	50.48	16.53	104.55	16.38	18.38	20.96	48.16	42.11	29.24
ENSBTAG00000006933	510825	PPP1R10	12.54	9.5	10.36	7.54	9.78	11.4	19.68	13.44	11.67	22.44	12.77	12.95	14.33	8.78	15.79	11.81
ENSBTAG00000006936	510824	MRPS18B	19.87	15.88	15.32	20.33	21.33	22.03	17.37	19.35	35.08	21.07	19.7	27.41	17.12	17.93	22.47	22.03
ENSBTAG00000006945	529404	CCDC50	15.41	11.8	13.5	13.39	10.86	16.51	12.12	16.99	12.71	13.23	13.41	12.72	13.06	14.11	15.71	11.92
ENSBTAG00000006950	540223	COPS4	26.11	24.72	23.4	26.67	26.55	29.81	17.31	26.78	28.86	25.12	24.39	29.81	25.05	23.2	24	22.27
ENSBTAG00000006951	614876	LMO2	11.94	13.1	10.52	10.13	9.99	10.39	10.88	11.42	12.99	8.88	13.38	11.76	13.19	13.48	13.5	13.32
ENSBTAG00000006955	615677	CPNE1	12.26	10.57	10.4	8.79	9.37	12.08	11.78	12.9	11.37	11.77	11.85	9.62	13.34	13.52	12.12	10.46
ENSBTAG00000006962	517656	NFS1	25.62	20.38	24.5	23.39	24.82	26.53	20.56	25.07	24.35	24.42	26.72	27.85	30.76	27.65	27.37	22.93
ENSBTAG00000006963	404133	RPL12	244.81	413.18	198.83	307.63	323.92	423.73	232.81	354.14	369.34	294.12	217.49	220.73	376.87	416.79	275.25	269.77
ENSBTAG00000006969	615087	TUBB	35.9	30.72	25.28	24.45	37.11	24.04	43.77	32.82	49.65	27.91	29.32	46.34	39.4	38.64	28.84	35.26
ENSBTAG00000006970	509966	OLA1	25.55	21.04	20.5	17.52	23.98	24.35	21.7	25.79	26.02	24.46	25.26	27.92	23.33	22.21	23.38	21.18
ENSBTAG00000006971	615865	BRD9	13.44	17.89	15.91	16.5	18.38	16.69	23.2	10.54	13.08	13.05	13.31	14.05	16.97	14.84	17.66	17.05
ENSBTAG00000006978	493643	HSD17B4	327.87	320.57	292.99	261.39	260.39	276.17	178.31	325.49	247.19	301.17	404.04	275.86	368.56	379.5	368.45	297.41
ENSBTAG00000006982	613749	RAB5C	16.62	19.13	15.49	16.3	18.84	19.23	21.55	16.56	20.62	17.27	16.96	17.74	17.92	19.5	23.86	20.76
ENSBTAG00000006985	510190	TM7SF3	16.39	13.7	13.51	12.58	14.3	16.27	8.88	13.88	12.26	14.67	14.01	13.9	16.52	13.71	11.54	10.5
ENSBTAG00000006991	510551	ADH6	637.2	594.76	524.32	408.17	384.07	521.52	330.89	340.67	763.34	723.74	626.53	780.76	748.17	764.4	674.33	659.09
ENSBTAG00000006995	526027	SPTBN1	97.49	90.67	114.57	77.51	93.97	103.75	136.45	116.88	111.06	96.37	114.6	84.16	108.89	118.09	129.33	104.61
ENSBTAG00000007000	615106	ENOSF1	38.81	38.82	41.39	48.46	41.01	47.18	39.14	33.41	33.44	35.54	41.07	33.53	40.2	36.64	41.87	37.85
ENSBTAG00000007003	507631	TYMS	17.34	15.93	18.09	21.75	19.37	20.76	13.63	19.56	12.81	13.57	17.03	13.08	14.52	16.12	15.32	12.64
ENSBTAG00000007012	618141	ZNF3	12.02	11.41	9.81	16.1	15.67	19.98	14.14	17.04	12.93	20.7	11.88	13.74	8.43	10.42	13.38	8.55
ENSBTAG00000007013	513303	TOM1L1	51.58	54.77	51.06	45.23	45.28	58.82	32.07	59.42	52.64	47.15	62.04	56.8	53.61	62.05	45.72	55.91
ENSBTAG00000007015	510509	COX11	14.74	14.78	15.4	13.49	16.94	17.19	15.68	17.08	19.34	15.85	17.3	17.94	18.67	15.04	17.78	19.44
ENSBTAG00000007016	505637	CNPY4	12.36	14.09	15.65	16.67	15.59	16.28	12.74	11.03	16.91	13.51	14.45	16.39	15.66	15.57	14.21	13.75
ENSBTAG00000007039	540328	FBXO25	17.16	16.93	15.97	16.72	15.27	19.67	14.03	15.45	13.02	17.38	15.8	17.23	16.09	17.86	18.32	14.22
ENSBTAG00000007065	512261	TRAPPC6A	2.81	4.95	3.75	3.65	3.72	4.18	5.4	2.16	6.1	2.81	3.22	3.35	3.73	4.11	5.33	5.14
ENSBTAG00000007075	616942	LOC616942	11.42	19.19	20.57	21.51	24.12	22.56	15.76	14.02	19.28	15.7	12.68	4.06	3.26	22.78	26.31	16.08
ENSBTAG00000007079	540990	LCP1	18.5	17.23	11.15	15.57	13.07	14.07	12.01	22.33	16.08	21.18	15.95	11.45	14.7	17.26	14.71	15.59
ENSBTAG00000007084	508367	MAP3K14	2.22	2.4	2.14	1.87	2	1.87	4.83	1.78	4.09	3.52	2.94	2.21	2.79	3.93	4.39	3.55
ENSBTAG00000007089	512533	FRG1	15.89	12.44	12.25	15.79	13.32	14.26	12.63	16.05	11.92	15.73	12.06	14.24	11.77	12.54	14.8	9.87
ENSBTAG00000007100	521387	TRAPPC10	6.62	4.51	5.35	4.55	4.73	5.62	6.38	6.03	4.97	5.75	5.74	5.24	6.45	6.17	6.79	4.96
ENSBTAG00000007106	514335	GATD3A	20.19	36.61	29.08	23.07	31.41	23.5	40.37	15.86	25.16	24.08	30.32	30.94	40.8	41.2	44.96	41.94
ENSBTAG00000007111	504235	STEAP3	31.29	20.9	25.57	28.99	33.09	34.5	43.39	23.04	56.51	25.48	33.24	20.58	33.01	31.89	22.7	29.74
ENSBTAG00000007115	506406	GSR	40.13	28.51	30.68	32.92	30.19	36.55	23.94	34.09	36.14	35.25	36.76	36.51	45.54	52.84	32.06	27.8
ENSBTAG00000007116	541123	ARRDC3	138.85	63.54	31.73	82.23	70.51	42.23	46.75	71.29	98.22	30.06	78.99	65.64	50.87	37.26	36.46	64.39
ENSBTAG00000007118	513902	SMURF1	8.46	6.92	9.25	6.5	5.6	8.98	13.34	7.59	7.52	6.89	11.09	9.04	9.06	10.2	10.61	9.58
ENSBTAG00000007120	539295	ARFGEF2	18.06	13.15	16.38	12.02	14.02	17.67	18.07	17.35	13.12	12.73	13.78	11.95	14.9	13.76	14.64	13.07
ENSBTAG00000007123	281142	ENSA	36.88	35.76	28.54	42.02	44.74	50.13	34.96	39.58	35.57	38.35	37.16	38.07	32.73	30.04	38.65	32.62
ENSBTAG00000007128	534369	ATP13A1	6.92	6.84	6.64	4.73	7.67	7.36	15.71	6.18	11.07	9.23	9.57	8.84	9.63	8.98	11.33	11.43
ENSBTAG00000007130	533375	ESF1	8.75	7.37	6.61	8.05	8.26	12.01	7.45	11.36	9.44	11.24	7.47	7.75	6.96	5.7	8.47	6.04
ENSBTAG00000007137	508389	RFC5	5.69	4.32	4.86	3.95	3.96	6.96	3.93	5.75	5.72	4.56	6.12	6.12	6.88	6.68	5.85	4.52
ENSBTAG00000007139	508388	WSB2	10.5	10.09	11.2	9.58	10.48	12.4	10.99	10.43	12.81	12.59	11.71	11.35	14.41	14.69	12.67	10.8
ENSBTAG00000007139	523257	VSIG10	10.5	10.09	11.2	9.58	10.48	12.4	10.99	10.43	12.81	12.59	11.71	11.35	14.41	14.69	12.67	10.8
ENSBTAG00000007152	504832	OS9	109.65	94.81	102.56	90.58	90.37	107.3	107.29	111.6	99.56	91.49	109.9	100.51	108.15	111.89	102.64	96.12
ENSBTAG00000007153	534961	C1QA	148.15	235.97	96.91	156.18	178.31	137.62	157.32	131.16	184.02	173.3	168.11	130.36	195.6	181.93	206.96	248.48
ENSBTAG00000007158	510619	TSPAN31	38.94	39.61	37.86	40.19	40.12	46.43	29.29	40.87	44.19	40.39	44.26	42.9	39.83	40.2	40.36	32.05
ENSBTAG00000007160	510618	CDK4	24.81	25.46	24.75	28.54	30.87	30.48	24.55	28.24	28.99	26.44	27.83	28.72	25.75	27.5	27.4	24.93
ENSBTAG00000007163	538887	SLC44A1	18.98	15.64	21.06	14.38	13.42	19.41	18.9	21.14	17.87	15.68	17.63	20.76	17.2	17.09	18.7	14.06
ENSBTAG00000007164	281769	FGFR3	6.95	15.12	16.69	13.77	11.44	9.27	23.87	8.31	7.81	7.57	13.75	9	14.46	17.55	17.56	18.81
ENSBTAG00000007167	536389	ZMYM5	20.15	19.69	20.6	20.62	22.03	20.4	15.76	22.58	18.3	25.19	16.86	19.82	21.07	19.31	22.42	15
ENSBTAG00000007172	286886	GOT2	264.63	180.72	234.56	228.53	227.97	224.26	193.4	248.42	215.79	192.65	210.07	219.96	286.02	278.17	177.98	218.47
ENSBTAG00000007173	282301	PDGFRA	8.01	5.92	5.76	6.78	6.29	8.19	5.83	9.42	7.92	6.94	5.97	8.2	7.78	7.96	8.6	6.32
ENSBTAG00000007177	507667	EMP2	84.45	68.6	70.65	70.67	76.8	99.51	106.89	85.85	111	85.43	90.66	70.74	91.13	95.93	81.75	78.01
ENSBTAG00000007181	539231	KIFC3	7.19	7.85	6.19	5.68	6.87	4.33	21.87	3.73	9.31	5.44	7.03	6.58	9.28	8.02	8.22	10.35
ENSBTAG00000007189	540733	RCHY1	13.88	11.66	9.09	11.18	13.34	14.13	12.56	12.5	13.83	15.76	10.29	12.65	11.24	8.83	14.03	11.25
ENSBTAG00000007196	513463	TAGLN	11.28	10.93	11.94	17.34	15.47	18.08	18.22	20.23	12.63	15.63	16.52	20.54	23.87	16.16	16.55	13.72
ENSBTAG00000007202	532527	EI24	30.56	22.47	23.94	22.64	24.29	31.52	35.22	26.01	22.4	21.37	29.72	23.4	27.23	24.19	23.51	21.41
ENSBTAG00000007203	507815	STT3A	122.71	78.09	76.36	136.95	134.82	143.57	116.75	109.31	210.53	92.26	137.4	126.44	112.66	110.46	98.98	98.33
ENSBTAG00000007208	519899	HDAC11	6.74	10.52	13.3	5.4	8.02	6.81	10.47	5.65	7.45	8.23	10.04	7.31	15.71	15.4	15.54	14.9
ENSBTAG00000007213	327666	SIRPA	41.97	27	24.8	19.88	29.11	33.35	51.46	27.29	30.32	26.37	34.02	21.43	29.28	29.34	20.72	31.93
ENSBTAG00000007214	782605	ELL2	8.4	10.66	12.71	10.17	10.1	13.24	6.04	14.13	8.17	27.41	8.99	7.42	10.64	11.38	14.45	5.96
ENSBTAG00000007215	511497	RNPEPL1	5.62	7.46	10.07	4.59	8.22	6.12	33.91	3.39	9.77	5.5	11.58	6.33	16.13	15.04	14.5	21.72
ENSBTAG00000007217	512110	TMEM94	4.05	5.26	6.21	3.1	4.19	4.62	13.28	4	6.12	5.1	7.43	5.62	8.98	9.68	11.69	10.31
ENSBTAG00000007230	539681	FANCF	7.37	8.18	5.91	6.59	5.61	6.25	8.66	3.29	9.99	2.94	7.69	8.25	8.18	9.13	6.25	11.03
ENSBTAG00000007234	533951	PLRG1	22.49	23.8	16.18	23.23	27.17	24.67	22.83	26.68	37.45	32.43	20.55	27.44	21.41	18.24	25.77	21.68
ENSBTAG00000007236	525337	PCM1	27.28	18.24	20.06	19.65	19	25.26	20.38	29.93	20.76	20.99	22.14	19.87	19.22	18.18	22.7	18.85
ENSBTAG00000007244	534319	NID1	118.49	97.32	111.77	59.33	74.35	113.89	167.65	118.73	106.43	78.27	113.57	83.25	125.47	94.88	124.46	103.54
ENSBTAG00000007247	519504	NUF2	3	2.56	1.05	0.66	11.31	3.93	0.45	2.2	0.71	0.78	0.68	12.58	0.84	6.54	3.39	4.99
ENSBTAG00000007256	104968453	DYRK2	10.43	10.1	11.12	8.71	8.26	7.68	15.46	8.81	8.47	6.54	10.85	9.34	10.14	12.38	8.99	8.08
ENSBTAG00000007269	516670	EIF2B1	15.71	11.17	13.91	12.87	18.67	18.04	13.69	14.03	15.79	15	13.56	16.26	12.46	11.88	13.11	12.29
ENSBTAG00000007270	511896	GTF2H3	12.47	10.76	8.41	9.24	11.35	12.8	10.51	13.87	12.6	12.95	9.01	12.96	10.26	9.59	12.26	10.5
ENSBTAG00000007272	338038	ATP6V0A2	23.82	24.48	25.11	26.05	26.64	28.51	19.85	24.13	27.73	22.81	23.95	21.64	24.6	22.58	21.25	19.08
ENSBTAG00000007288	511802	CDK19	16.94	18.39	16.05	14.52	15.87	17.88	12.96	21.6	17.25	19.43	16.75	17.31	18.18	19.23	20.5	17.21
ENSBTAG00000007299	523250	SF3A3	17	14.67	11.35	15.44	16.46	19.47	15.28	18.07	17.44	18.44	15.38	16.9	13.43	12.12	16.86	14.64
ENSBTAG00000007303	540966	RAD21	45.15	38.11	35.89	36.28	40.25	42.32	37.03	46.59	39.37	39.95	37.04	40.83	38.2	39.25	38.95	32.62
ENSBTAG00000007304	505499	CLK3	10.3	10.47	9.68	10.14	12.74	14.82	14.94	12.66	12.61	14.7	12.59	12.95	11.48	12.03	17.12	10.71
ENSBTAG00000007305	528654	VPS41	28.56	30.12	24.82	21.83	21.49	29.9	17.87	32.23	24	24.46	32.41	25.64	31.32	25.61	23.03	21.95
ENSBTAG00000007312	513266	CD209	3.29	2.75	2.07	3.74	3.02	5.32	3.97	1.4	6.64	3.56	2.78	1.2	2.19	1.95	3.69	4.34
ENSBTAG00000007315	504609	LARS2	9.03	9.18	9.83	9.7	10.36	11.19	14.11	10.32	10.16	9.75	11.35	12.74	11.25	10.99	12.15	11.18
ENSBTAG00000007321	507801	SREK1	14.8	10.15	8.72	9.95	9.05	14.13	13.87	17.87	10.08	13.6	10.74	12.41	9.61	8.82	13.08	8.02
ENSBTAG00000007323	768231	CPSF6	20.01	16.4	16.57	17.05	18.55	21.32	18.99	22.65	17.96	20.16	20.44	19.1	18.61	17.04	19.65	17.35
ENSBTAG00000007330	512490	STXBP3	25.81	23.83	20.58	24.82	25.41	28.27	16.99	26.11	23.17	22.3	22.7	22.84	21.11	21.45	23.94	20.06
ENSBTAG00000007331	533642	PLOD2	4.49	4.87	4.71	4.65	6.63	6.23	4.88	9.35	3.6	5.73	4.95	5.39	3.59	4.07	6.35	3.78
ENSBTAG00000007332	515696	ATP5MG	294.05	308.79	241.66	317.6	358.59	319.98	222.1	272.95	345.96	319.97	308.61	358.91	317.12	330.83	308.52	261.18
ENSBTAG00000007335	540235	TPD52	21.5	17.82	20.62	17.2	16.45	20.08	18.87	25.08	19.56	18.16	18	14.94	17.61	19.2	19.36	17.56
ENSBTAG00000007346	616960	COMMD4	16.43	25.54	22.19	21.91	22.77	24.58	23.17	18.2	21.63	25.51	20.93	24.57	18.21	21.32	25.09	23.57
ENSBTAG00000007356	505251	ELF1	16.04	13.01	11.63	10.85	13.01	12.66	15.75	14.72	18.19	16.02	14.04	18.3	13.39	11.96	14.71	15.33
ENSBTAG00000007360	404066	TMEM43	23.4	26.07	24.34	22.19	33.02	27.35	25.72	22.49	21.23	23.65	23.58	23.64	29.05	26.51	39.49	32.12
ENSBTAG00000007362	524274	XPC	14.66	15.28	14.79	10.53	10.89	20.05	17.41	15.85	12.53	16.43	18.36	16.17	18.57	16.41	30.63	25.32
ENSBTAG00000007363	614759	LSM3	34.25	36.04	32.33	41.4	51.81	43.7	30.89	36.74	38.05	37.12	41.85	32.26	31.77	30.29	33.04	30.09
ENSBTAG00000007367	520979	AIMP2	11.77	18.16	13.61	14	23.86	15.76	19.99	8.65	15.44	16.01	14.2	19.19	13.48	10.99	20.6	19.59
ENSBTAG00000007368	541086	MAN2C1	5.89	6.22	5.41	7.78	7	7.66	11.37	6.71	6.45	6.96	7.3	6.05	7.23	4.83	10.09	9.09
ENSBTAG00000007375	280858	MIF	2	6.95	6.77	4.67	5.97	3.22	22.33	3.23	2.41	3.34	3.74	2.68	5.32	6.52	6.36	26.45
ENSBTAG00000007385	615423	EMC7	66.19	67.14	59.36	71.04	79.12	78.32	52.75	65.98	82.48	76.84	71.03	83.5	72.07	70.39	66.82	58.71
ENSBTAG00000007386	528425	NUDCD1	10.84	10.7	9.89	11.09	13.9	11.97	8.95	10.87	11.86	11.63	11.33	13.11	10.58	10.11	10	9.63
ENSBTAG00000007387	614069	ENY2	46.73	48.29	42.99	47.14	54.45	51.31	38.66	43.21	61.47	43.94	47.4	56.91	46.59	54.04	47.83	42.65
ENSBTAG00000007390	510698	VAT1	25.97	27.19	32.26	33.59	37.09	31.55	42.3	22.28	22.42	25.96	37.75	20.55	31.36	30.49	28.66	26.74
ENSBTAG00000007394	614872	RPL22L1	14.15	14.69	12.87	17.29	13.25	15.25	8.68	21.05	14.17	18.78	14.57	14.29	14.14	13.93	12.81	11.23
ENSBTAG00000007395	535750	ALS2	14.21	9.12	8.4	9.38	7.52	11.13	11.85	13.69	9.7	9.33	10.15	9.1	9.73	9.12	11.31	8.52
ENSBTAG00000007398	617466	MRPS24	12.22	14.44	13.42	14.32	13.31	16.27	12.15	10.78	15.99	13.31	12.56	19.96	15.82	16.84	12.82	15.59
ENSBTAG00000007399	529148	LAMP2	142.68	109.94	137.99	127.64	130.5	142.64	118.48	118.9	136.28	122.63	127.1	126.31	114.11	131.99	130.61	111.57
ENSBTAG00000007414	529071	PAPOLG	8.46	6.7	6.64	7.01	8.57	9.7	6.89	10.55	5.99	11.48	6.63	6.6	6.96	5.33	9	5.4
ENSBTAG00000007421	414735	CDH5	24.62	25.01	18.64	17.84	22.49	23.13	27.51	26.06	26.68	34.46	25.43	24.6	27.95	28.5	25.29	30.18
ENSBTAG00000007427	513279	PPRC1	2.88	1.77	1.87	1.44	2.57	3.46	5.29	2.89	3.65	5.37	2.77	1.76	2.26	1.23	3.86	2.48
ENSBTAG00000007429	613889	SPNS2	2.42	2.1	2.18	1.05	1.38	1.29	4.12	1.09	7.29	2.52	4.12	3.01	3.34	4.13	1.91	6.02
ENSBTAG00000007430	513045	MYBBP1A	9.73	9.63	8.61	9.25	13.43	11.81	32.62	7.82	12.09	12.94	12.32	12.84	12.77	9.59	13.85	18.48
ENSBTAG00000007433	515330	MYO9A	7.46	5.89	5.13	4.83	3.35	6.23	6.01	7.73	4.93	5.21	6.69	3.89	4.25	5.06	4.49	4.84
ENSBTAG00000007435	513278	NOLC1	11.73	9.67	9.07	12.88	21.16	16.54	14.6	15.36	13.92	25.73	9.92	13.32	9.44	7.08	12.49	11.4
ENSBTAG00000007438	504474	STT3B	61.44	44.76	39.47	45.63	55.33	57.23	58.53	57.06	93.7	49.8	48.6	63.67	61.5	53.1	50.44	48.71
ENSBTAG00000007439	509726	TENM4	1.69	0.64	2.51	1.06	1.15	1.07	0.58	2.4	1.59	2.22	2.75	2.5	4.24	2.94	3.28	4.02
ENSBTAG00000007441	508557	SEC23IP	21.23	13.21	13.7	17.71	25.64	25.2	26.46	21.44	17.99	13.53	16.84	12.49	13.07	10.89	16.32	15.23
ENSBTAG00000007442	767893	AKAP9	22.63	13.17	14.79	17.78	15.03	19.8	17.97	22.5	13.75	13.06	15.56	11.96	13.66	12.54	17.04	11.55
ENSBTAG00000007447	531462	LOC531462	27.22	17.09	16.27	23.08	17.14	18.55	14.92	20.56	15.16	12.71	19.61	20.54	15.44	17.64	15.99	13.83
ENSBTAG00000007447	614183	NUDT4	27.22	17.09	16.27	23.08	17.14	18.55	14.92	20.56	15.16	12.71	19.61	20.54	15.44	17.64	15.99	13.83
ENSBTAG00000007450	515440	C2	231.74	197.21	276.13	151.44	176.71	214.09	224.94	223.22	300.03	238.16	276.69	218.04	264.51	339.1	255.15	281.76
ENSBTAG00000007453	540158	NELFE	9.28	12.06	11.38	13.72	15.57	12.7	16.21	8.86	13.26	9.61	11.1	12.93	11.78	11.59	16.44	13.45
ENSBTAG00000007454	286790	RPL10	656.17	610.31	539.41	624.13	664.99	731.07	447.02	668.81	689.04	590.74	740.82	599.29	634.9	683.87	644.27	571.42
ENSBTAG00000007455	515176	DNASE1L1	10.24	10.91	8.64	9.32	10.37	9.97	13.31	8.96	15.46	12.52	8.66	13.18	9.56	11.11	12.97	13.78
ENSBTAG00000007460	540709	RAB11FIP2	6.01	4.66	6.31	5.59	4.02	6.67	4.71	6.97	3.76	4.71	5.87	4.63	5.97	5.91	6.28	4.28
ENSBTAG00000007461	514072	C20H5orf34	6.29	4.59	5.16	5.55	4.35	5.24	4.04	4.9	5.71	4.41	5.29	6.57	6.76	5.76	6.16	4.56
ENSBTAG00000007467	533735	MIB1	30.6	23.1	29.08	23.18	22.86	28.49	25.17	30.23	20.24	19.13	24.88	24.01	24.35	25.66	27.04	20.05
ENSBTAG00000007474	789999	EIF3B	21.67	18.33	20.46	18.65	25.06	22.36	30.95	23.84	24.21	26.25	23.37	24.13	21.11	19.09	27.25	23.16
ENSBTAG00000007476	534072	BTRC	7.72	4.93	5.76	5.77	4.4	6.49	6.88	7.5	4.13	4.46	4.41	4.13	5.36	4.69	6.45	4.65
ENSBTAG00000007479	506046	CCDC90B	8.51	7.44	5.65	6.58	6.66	9.51	6.36	8.5	7.69	7.55	6.11	7.81	6.08	6.03	7.71	6.3
ENSBTAG00000007480	507120	CIRBP	20.89	15	14.79	27.21	15.49	25.7	17.69	19.79	14.18	22.99	20	20.42	12.52	15.95	22.68	18.75
ENSBTAG00000007483	617896	UNC119B	16.55	14.38	13.73	14.38	19.9	16.77	22.34	14.24	19.32	16.42	14.54	15.49	17.91	13.96	17.9	17.77
ENSBTAG00000007484	511222	ACADS	144	202.76	213.32	171.71	227.56	191.28	311.19	125.22	160.59	164.79	160.6	182.88	235.29	232.95	228.13	277.18
ENSBTAG00000007489	523707	NCOA3	11.62	8.24	8.89	7.7	8.18	8.77	10.02	10.54	7.26	10.22	8.76	6.63	8.9	8.14	9.73	8.02
ENSBTAG00000007494	540904	SMARCA2	17.69	14.57	18.6	11.25	8.86	18.08	14.6	18.63	11.61	13.96	18.73	11.27	19.73	24.61	19.24	14.83
ENSBTAG00000007497	525394	ARFRP1	13.12	13.06	12.12	11.43	16.74	13.99	15.47	9.84	15.2	10.94	14.17	13.82	14.82	14.05	15.96	15.23
ENSBTAG00000007498	510866	ZGPAT	3.25	5.05	3.85	3.39	4.7	3.23	7.99	2.32	5.01	3.45	3.99	4.49	5.24	5.25	6.32	7.07
ENSBTAG00000007499	534001	HNRNPH2	48.03	38.99	30.33	43.62	44.86	44.99	38.04	46.07	50.95	47.56	39.89	49.61	36.62	38.02	42.67	42.69
ENSBTAG00000007507	540007	FAAH	28.31	29.47	27.89	18.06	23.81	26.05	35.8	20.47	29.95	25.21	25.4	31.5	42.58	42.92	38.14	40.76
ENSBTAG00000007510	508609	PXMP2	34.68	34.7	41.07	43.52	36.35	42.8	29.42	33.22	44.06	36.24	39.56	35.11	40.82	42.55	33.49	37.43
ENSBTAG00000007513	508608	PGAM5	12.54	14.14	11.85	12.58	19.98	13.56	14.99	12.39	16.5	17.39	11.68	20.15	15.96	13.04	16.85	18.25
ENSBTAG00000007515	505133	UBE2Q1	21.71	19.84	19.75	22.16	22.27	23.73	23.24	24.58	26.82	22.41	23.67	21.01	23.61	22.32	25.83	19.91
ENSBTAG00000007519	505134	ADAR	21.1	12.58	19.85	10.34	15.15	17.17	29.94	24.52	20.44	18.23	17.19	18.65	22.02	19.32	20.46	21.01
ENSBTAG00000007522	282516	RAP1GDS1	6.19	6.58	6.18	4.95	3.48	6.73	4.61	6.03	5.8	4.76	5.05	6.37	4.54	5.43	6.64	5.51
ENSBTAG00000007523	508675	STX4	6.32	6.91	6.33	7.19	6.54	8.63	7.84	8.08	5.91	5.27	8.21	5.85	7.63	7.13	8.67	7.91
ENSBTAG00000007534	525303	GGH	31.54	37.57	46.1	41.57	37.63	35.41	28.06	27.93	29.7	30.27	30.29	57.17	54.95	50.69	33.13	37.28
ENSBTAG00000007537	521522	PEX19	34.34	28.14	22.59	34.32	36.55	34.73	36.5	34.48	54.36	33.65	34.43	39.83	32.59	31.34	34.29	30.52
ENSBTAG00000007540	281785	GLUD1	437.12	353.67	376.2	275.93	310.41	329.16	310.77	363.39	426.19	455.26	381.19	600.02	601.05	531.17	426.53	421.22
ENSBTAG00000007554	512913	IFI6	27.42	22.75	34.83	32.14	46.94	21.83	32.53	34.48	30.84	28.97	15.33	364.34	28.53	29.7	32.06	35.74
ENSBTAG00000007559	515119	URI1	9.84	7.66	9.18	7.71	9.77	10.58	7.91	11.06	8.01	9.83	8.98	9	8.07	6.58	8.95	7.25
ENSBTAG00000007562	281546	TRAM1	93.47	61.13	76.91	63	67.76	71.81	93.72	99.41	107.69	55.08	65.81	67.99	75.37	72.52	77.9	60.98
ENSBTAG00000007570	523017	NDUFAF6	9.5	6.79	7	7.95	10.32	10.66	9.8	10.66	9.14	7.74	7.54	8.38	8.07	6.82	9.71	7.74
ENSBTAG00000007572	282405	ATP6V1F	21.57	24.9	21.23	22.97	26.3	25.65	21.08	18.18	26.58	21.1	24.54	25.63	25.43	27.61	24.23	21.98
ENSBTAG00000007577	539940	UBXN7	25.12	18.45	19.21	19.12	20.1	23.58	19.4	23.68	15.8	23.68	18.55	18.77	19.01	20.78	22.58	12.92
ENSBTAG00000007578	532603	SHTN1	9.25	7.23	11.54	6.72	5.42	9.12	6.83	10.21	8.56	8.41	7.83	6.99	9.41	9.76	10.05	6.59
ENSBTAG00000007584	281869	INPP1	10.4	7.74	12.55	9.36	4.9	10.09	14.23	9.56	8.9	5.72	10.19	13.5	12.72	15.04	14.28	9.21
ENSBTAG00000007586	525107	SYNJ2BP	25.13	19.69	18.23	21.39	23.08	30.78	18.36	26.52	23.17	20.77	20.56	24.36	23.9	18.64	20.43	16.8
ENSBTAG00000007588	617074	ERLIN1	33.13	25.27	25.53	31.45	39.08	31.12	35.41	29.41	28.94	27.74	27.21	30	22.39	19.25	28.11	26.48
ENSBTAG00000007591	281073	CHUK	20.79	18.99	16.96	20.45	23.81	21.25	17.6	20.62	22.11	20.95	17.7	22.19	16.16	16.53	19.83	17.66
ENSBTAG00000007593	508353	AIDA	27.2	24.19	27.6	22.11	23.97	27.42	18.61	29.93	22.29	21.3	22.04	22.93	24.49	24.69	24.8	20.68
ENSBTAG00000007594	506212	CWF19L1	8.5	6.28	6.76	7.67	7.92	9.07	6.96	10.06	6.5	9.41	6.92	8.02	5.75	5.82	6.54	6.2
ENSBTAG00000007595	522319	BROX	24.68	25.08	23	28.14	25.5	24.31	16.49	25.96	22.92	21.98	24.52	24.25	23.81	24.09	25.07	19.54
ENSBTAG00000007605	508535	FKBP4	96.08	98.46	75.33	103.1	148.86	112.84	109.32	93.6	87.28	92.34	124.68	116.73	106.92	99.63	105.05	104.95
ENSBTAG00000007606	539950	HNRNPU	78.66	56.71	52.05	57.02	61.19	69.63	91.89	91.5	65.69	87.19	56.56	74.09	57.58	49.24	79.54	72.27
ENSBTAG00000007614	532120	BBS4	18.42	18.11	16.18	19.29	18.21	20	12.94	18.97	19.15	14.22	16.81	17.44	16.34	16.08	18.27	13.46
ENSBTAG00000007616	533277	TMED6	25.93	26.2	29.02	22.99	25.37	30.92	27.88	29.7	44.3	28.68	38.54	49.7	27.59	31.2	35.31	26.73
ENSBTAG00000007617	506501	TERF2	10.09	6.11	7.35	5.57	5.93	7.76	10.59	9.7	6.12	6.42	6.24	5.82	7.05	5.07	8.85	5.88
ENSBTAG00000007620	522378	INTS11	16.4	19.19	18.29	19.34	22.32	20.6	23.8	14.82	23.71	19.42	20.79	20.65	20.31	20.92	20.16	20.61
ENSBTAG00000007622	282883	CTSD	60.35	96.31	92.72	53.54	85.6	67.24	137.37	50.41	83.65	64.65	85.78	74.51	109.66	105.43	116.34	126.43
ENSBTAG00000007623	505009	CPTP	6.54	9.51	9.25	8.3	9.33	9.37	11.61	6.86	11.53	5.95	9.51	10.65	11.23	9.23	11.05	10.69
ENSBTAG00000007626	281862	IL2RG	7.63	7.99	3.86	5.53	4.83	4.61	4.99	6.91	6.21	6.45	6.86	4.2	6.56	6.5	6.61	5.71
ENSBTAG00000007629	538615	THAP1	6.6	6.05	5.29	6.46	7.47	5.03	7.35	6.45	5.96	4.79	5.12	5.31	4.97	4.65	6.41	3.55
ENSBTAG00000007630	617379	RNF170	43.81	43.48	44.94	60.32	48.02	62.27	45.06	40.7	54	34.02	49.2	38.43	42.12	54.97	40.74	40.74
ENSBTAG00000007634	524648	HOOK3	40.62	25.25	33.01	29.66	27.32	36.07	47.34	40.22	21.83	24.85	34.31	25.75	26.5	28.41	33.07	24.58
ENSBTAG00000007636	510342	IRAK3	9.1	6.38	8.42	6.9	4.69	7.56	7.18	12.07	15.75	7.68	8.43	7.5	7.44	11.72	7.16	8.04
ENSBTAG00000007639	507675	SDAD1	10.92	8.67	6.65	9.01	11.98	11.26	7.75	11.33	10.08	12.76	9.87	9.98	8.87	7.23	8.66	8.04
ENSBTAG00000007646	100139601	PIGA	13.13	11.57	11.65	12.41	9.72	16.77	9.22	17.4	8.35	13.1	13.17	10.2	10.05	10.64	13.86	9.05
ENSBTAG00000007648	507365	NET1	41.34	34.96	30.07	37.89	40.74	35.17	33.73	36.76	34.62	26.1	31.87	28.67	33.93	26.49	34.12	29.62
ENSBTAG00000007658	282421	CTNNBL1	21.6	19.76	20.85	17.65	15.84	22.11	15.21	21.24	22.23	17.82	18.31	21.5	25.57	24.91	19.41	19.1
ENSBTAG00000007662	415113	HSPA5	637.16	326.94	198.79	633.54	1141.52	682.31	981.85	512.35	1028.16	992.82	407.43	576.88	563.2	164.73	688.79	535.3
ENSBTAG00000007681	508809	DHFR	106.17	82.08	78.84	84.05	76.56	87.55	71.66	89.26	91.69	76.78	77.46	85.49	71.57	76.68	79.95	66.36
ENSBTAG00000007684	616744	MSH3	16.46	14.39	15.79	13.26	16.2	16.33	12.08	17.09	20.69	13.06	17.3	16.03	19.14	17.06	15.39	14.05
ENSBTAG00000007685	514237	PSMB1	166.56	158.68	127.39	162.16	146.28	188.18	125.38	168.61	205.03	165.95	166.97	193.23	164.26	168.56	166.04	166.17
ENSBTAG00000007689	537224	LPIN1	11.15	53.47	53.11	79.02	181.6	51.7	11.73	194.82	8.57	439.89	10.53	48.72	62.84	69.89	215.41	27.72
ENSBTAG00000007696	538805	TRAPPC8	39.97	32.7	28.19	30.35	44.66	40.18	30.19	40.65	37.34	58.61	33.42	36.14	35.54	26.35	41.81	25.79
ENSBTAG00000007700	281400	PHYH	653.83	556.17	726.78	649.39	701.7	704.27	419.76	596.05	536.16	587.71	651.79	478.55	637.72	666.42	524.46	499.33
ENSBTAG00000007703	282049	NMT2	35.48	32.12	26.84	32.8	39.3	44.16	32.58	34.12	36.33	31.09	33.43	30.26	28.2	19	35.54	31.73
ENSBTAG00000007709	511417	SHOC2	17.84	15.31	14.53	15.51	17.24	17.04	12.94	20.5	15.67	18.12	15.3	13.86	15.25	14.6	15.71	13.25
ENSBTAG00000007712	614775	SEC22B	48.51	30.13	29.67	59.62	70.02	62.33	46.34	37.88	73.8	39.33	51.97	41.9	38.17	30.1	38.15	37.83
ENSBTAG00000007718	510050	TGIF1	8.3	6.87	7.19	7.11	7.34	6.06	11.56	7.52	9.11	8.87	7.91	9.57	6.78	9.94	11.86	8.79
ENSBTAG00000007721	534097	DPM1	59.23	49.63	46.18	63.3	71.58	72.59	49.02	60.86	77.52	55.92	60.77	60.3	56.42	48.97	52.59	51.58
ENSBTAG00000007723	505558	KDSR	22.88	19.72	28.12	27.94	22.65	25.62	23.51	19.39	21.19	16.71	19.72	19.38	19.06	19.44	23.38	19.67
ENSBTAG00000007725	338058	ARF1	100.32	82.58	70.94	122.46	137.23	139.03	108.4	77.45	144.22	85.66	97.42	104.85	89.59	81.03	100.73	95.61
ENSBTAG00000007728	511676	PES1	7.08	6.9	5.55	8.39	11.39	8.96	14.81	6.26	8.56	7.61	9.08	8.71	6.39	6.24	9.87	8.46
ENSBTAG00000007730	280961	ZFX	13.32	12.12	11.91	10.35	11.63	14.05	10.01	15.73	11.86	12.84	11.14	10.59	11.89	11.37	13.38	9.48
ENSBTAG00000007734	615803	MEMO1	23.42	23.06	20.42	18.11	21.98	19.81	19.99	26.73	32.85	25.55	22.65	32.06	27.33	29.39	24.92	22.93
ENSBTAG00000007737	615199	UBA52	418.25	467.64	406.39	455.17	496.09	491.92	438.37	400.66	510.25	440.74	489.75	453.53	433.56	480.22	473.18	456.88
ENSBTAG00000007739	511085	REX1BD	9.14	11.04	7.58	7.05	11.61	13.91	14.24	7.31	12.88	8.64	13.51	9.35	14.22	10.13	13.45	21.63
ENSBTAG00000007743	615644	PUS7	6.07	4.78	4.3	5.51	7.01	6.19	5.61	6.38	4.34	5.91	4.65	6.87	4.35	3.39	4.19	5.06
ENSBTAG00000007746	280714	AHR	24.97	13.84	23.49	13.7	15.28	21.11	15.35	22.46	32.66	35.81	23.85	42.28	41.01	35.75	28.79	43.42
ENSBTAG00000007754	338064	NDUFA3	77.2	95.81	95.74	109.27	121.97	104.1	98.68	75.92	82.92	75.07	87.71	97.5	99.64	97.88	88.67	107.62
ENSBTAG00000007756	506610	TFPT	3.09	4.16	3.69	3.02	3.79	2.88	6.78	1.94	6.44	4.24	3.33	4.4	3.51	4.44	4.83	6.29
ENSBTAG00000007757	513577	PRPF31	6.52	8.24	5.93	7.01	7.06	6.97	10.65	4.88	7.93	5.68	7.08	7.46	7.4	7.28	9.8	10.45
ENSBTAG00000007773	282118	VCAM1	28.45	26.91	25.02	19.74	23.76	21.12	14.07	30.66	17.27	22.08	20.91	18.15	29.76	34.6	16.07	32.12
ENSBTAG00000007779	522473	GTF3C3	8.77	6.76	6.83	8.28	6.69	10.33	6.31	9.61	7.7	10	7.83	7.56	7.74	6.93	8.48	5.94
ENSBTAG00000007784	517211	NAA50	49.95	43.69	37.82	45.39	62.27	56.06	48.82	53.26	42.6	46.65	46.79	44.57	39.53	33.96	43.02	43.3
ENSBTAG00000007787	535883	HIBCH	32.28	30.47	30.4	33.43	28.53	33.08	23.24	36.76	32.31	33.28	30.69	37.3	36.09	38.32	30.23	26.57
ENSBTAG00000007797	100296883	IGBP1	46.94	39.22	37.84	37.41	39.99	45.02	34.22	43.07	43.23	35.3	42.26	41.97	42.29	41.45	43.3	35.64
ENSBTAG00000007802	540648	BCLAF1	55.85	40.73	35.64	53.44	57.72	55.09	50.03	62.14	53.9	57.26	43.82	50.03	39.09	40.14	49.89	39.68
ENSBTAG00000007806	541099	MTPN	72.93	57.2	57.47	54.12	59.37	70.75	53.73	62.1	70.71	54.42	74.79	61.4	74.91	66.75	64.93	68.11
ENSBTAG00000007812	338084	NDUFA13	11.38	20.92	15.54	16.65	20.9	17.01	17.46	9.96	15.91	14.03	16.43	16.38	17.71	20.57	20.82	18.76
ENSBTAG00000007816	787045	LOC787045	9.25	10.46	7.75	10.36	11.94	10.44	4.68	13.68	9.85	20.72	6.74	19.47	9.67	11.57	23.51	10.64
ENSBTAG00000007817	519513	BRCC3	25.78	21.83	21.74	22.01	23	28.5	18.75	26.89	36.7	22.94	23.82	31.51	26.5	27.64	25.71	23.45
ENSBTAG00000007818	404083	POFUT2	16.23	20.27	19.45	21.29	24.68	24.2	26.32	13.48	20.39	16.6	19.34	16.52	22.76	20.07	21.89	22.14
ENSBTAG00000007829	516241	CSAD	9.97	13.13	12.13	5.68	6.94	11.83	12.44	6.31	13.44	9.76	9.83	9.27	16.32	19.12	9.95	8.6
ENSBTAG00000007833	533403	PIAS2	18.84	11.24	11.55	12.59	13.93	16.6	16.23	18.63	14.41	15.29	13.59	14.28	13.67	11.46	14.37	11.46
ENSBTAG00000007836	280701	PPA1	89.94	71.92	65.71	85.75	113.91	114.27	80.26	106.3	117.96	135.28	83.73	111.36	80.9	75.1	84.91	89.13
ENSBTAG00000007837	506381	SELENOI	25.92	23.4	23.23	23.7	28.63	22.82	27.26	26.43	24.66	20.98	22.52	20.31	19.96	16.51	21.71	16.82
ENSBTAG00000007840	407159	HMGCR	67.26	16.74	29.81	27.29	29.59	35.46	16.12	34.13	21.08	80.78	49.83	28.59	23.22	29.03	36.34	22.59
ENSBTAG00000007842	525659	GCLM	73.07	64.58	54.68	70.01	72.54	81.47	53.51	52.8	55.81	47.78	73.49	58.11	69.68	54.55	55.87	61.47
ENSBTAG00000007844	508601	CETN2	27.96	13.3	18.29	23.23	21.16	19.62	13.3	21.5	24.07	36.31	28.86	23.76	25.66	31.07	35.81	17.53
ENSBTAG00000007847	404183	EED	16.48	16.38	14.19	14.74	16.08	19.18	13.95	20	13.21	18.22	15.81	16.49	13.58	13.86	17.56	14
ENSBTAG00000007867	510814	STAT1	74.51	75.05	69.42	61.35	76.74	82.36	54.86	76.18	65.9	69.53	56.35	62.03	64.05	70.32	60.74	66.44
ENSBTAG00000007871	520739	SNX12	11.75	11.58	9.64	10.6	9.38	12.6	9.85	12.08	12.86	11.59	10.21	12.67	13.56	12.95	12.41	9.87
ENSBTAG00000007872	282011	PSIP1	16.54	15.68	13.4	12.76	12.55	16.46	13.59	18.78	12.97	14.62	14.55	13.38	16.53	17.5	14.09	12.55
ENSBTAG00000007875	539785	SAFB	29.36	22.14	21.72	23.74	25.5	30.09	46.62	30.96	25.43	36.88	32.61	35.34	28.52	23.72	37.43	30.88
ENSBTAG00000007876	539941	MAPK8	18.19	12.95	13.99	14.92	15.6	17.21	12.44	16.45	15.99	15.62	14.38	15.68	14.57	14.67	16.21	13.36
ENSBTAG00000007880	618031	RAB40C	3.17	3.73	4.3	3.04	5.11	2.72	7.61	2.35	3.38	4.04	3.14	3.64	4.05	4.47	5.76	5.38
ENSBTAG00000007881	100139670	LOC100139670	13.19	4.32	7.87	7.6	11.91	5.88	8.99	12.18	7.62	15.28	4.22	6.84	5.12	6.88	5.39	7.49
ENSBTAG00000007884	539361	SREBF1	8.75	17.83	9.88	7.23	12.5	12.67	57.49	6.43	13.94	8.56	14.1	15.3	21.28	24.2	12.18	33.09
ENSBTAG00000007893	505054	SCPEP1	64.2	69.71	58.66	56.48	55.43	70.63	45.72	58.95	74.28	55.46	58.89	63.27	60.68	64.92	60.99	62.43
ENSBTAG00000007895	514255	SLC20A1	28.73	39.05	30.86	38.82	34.41	48.86	33.08	42.75	30.66	35.85	25.51	22.14	27.41	19.17	29.01	24.06
ENSBTAG00000007897	281416	POMC	2.72	5.2	3.27	2.3	3.17	4.3	5.83	2.05	1.98	2.27	1.99	2.5	3.15	4.42	5.03	8.09
ENSBTAG00000007900	615565	FIS1	28.13	29.62	21.31	35.82	35.52	35.9	30.06	23.96	32.99	19.5	30.22	24.39	28.67	27.07	32.98	30.64
ENSBTAG00000007909	513730	NOTCH2	16.18	9.73	21.09	7.13	7.34	10.37	17.05	17.41	10.03	13.98	15.88	10.47	20.78	21.16	17.53	14.02
ENSBTAG00000007913	535258	CWC15	52.24	44.5	43.78	47.37	48.47	58	35.26	53.95	49.78	47.44	49.72	49.22	38.08	45.22	51.93	43.69
ENSBTAG00000007923	533155	LAMTOR3	25.63	22.88	17.64	21.97	21.93	23.73	19.62	28.71	22.9	22.48	19.01	24.58	17.54	16.52	22.23	17.83
ENSBTAG00000007930	508899	NCOA6	5.42	2.51	3.76	1.98	2.3	3.78	6.51	5.58	2.24	3.55	2.86	2.43	3.09	2.46	3.64	3.24
ENSBTAG00000007933	509304	DIPK2A	9.71	10.94	13.16	8.88	11.78	8.68	9.46	13.02	12.51	10.64	9.65	14.3	13.2	16.65	13.55	13.46
ENSBTAG00000007934	508143	MRPS17	15.01	11.88	11.65	14.72	17.46	16.15	12.68	15.29	17.45	14.97	13.98	12.33	10.78	12.03	14.54	11.55
ENSBTAG00000007935	281942	CALCOCO2	41.16	42.04	33.85	35.75	50.99	49.99	33.54	48.37	43.65	48.16	39.08	43.65	40.71	42.31	42.94	41.33
ENSBTAG00000007937	514682	PRIM2	6.63	5.19	5.07	5.52	5.11	6.34	4.84	7.18	6.77	5	6.21	6.29	6.26	6.83	4.93	5.54
ENSBTAG00000007939	615954	CHMP2B	16.45	17.68	15.7	16.55	18.45	18.46	11.3	17.38	18.16	17.9	16.83	20.13	18.9	19.79	20.76	17.96
ENSBTAG00000007942	789894	TENT4B	24.12	19.25	20.61	19	18.53	19.56	24.32	24.72	20.11	13.79	23.64	14.77	22.66	17.47	19.88	14.68
ENSBTAG00000007943	532835	AZIN1	36.71	29.46	28.75	38.76	42.75	39.16	33.16	47.18	49.58	54.59	25.07	45.58	32.57	31.07	40.42	36.63
ENSBTAG00000007952	516456	MVP	38.93	29.79	29.78	46.34	34.5	46.21	60.63	29.56	90.75	67.93	36.73	38.23	71.74	59.35	42.49	46.97
ENSBTAG00000007954	515135	CDIPT	30.24	30.19	30.66	33.1	37.9	39.07	36.99	22.24	34.47	22.64	33.34	28.89	34.65	36.53	28.08	32.62
ENSBTAG00000007960	534799	TOP1	41.33	42.2	29.76	33.25	51.98	42.98	47.96	57.87	43.6	78.01	29.48	42.73	35.07	23.89	55.18	40.06
ENSBTAG00000007962	516579	ATP9A	6.43	8.14	8.78	5.67	5.05	7.64	15.65	8.32	10.12	7.17	9.2	8.55	10.26	10.04	11.1	10.8
ENSBTAG00000007963	536267	KIDINS220	20.39	17.58	17.69	16.03	16.7	20.87	17.16	22.32	16.08	18.52	16.6	16.46	17.16	17.78	18.38	15
ENSBTAG00000007964	539459	ARPC4	22.64	25.84	20.83	25.45	25.58	23.27	22.96	18.27	28.04	25.75	22.77	26.87	25.87	26.2	27.4	25.68
ENSBTAG00000007968	534606	RPUSD3	15.84	16.91	16.97	17.55	22.85	21.95	26.23	18.14	26.91	19.89	19.58	21.94	24.91	22.66	28.2	26.61
ENSBTAG00000007970	511707	C1H3orf38	25.34	23.12	18.76	20.99	27.57	26.63	19.79	26.23	25.99	26.01	20.64	21.01	22.39	17.55	22.78	17.11
ENSBTAG00000007974	532996	WTAP	16.46	12.28	11.52	12.49	16.44	17.2	13.14	16.64	15.47	19.33	13.3	15.65	14.39	13.14	15.58	12.39
ENSBTAG00000007976	615690	FAM3C	21.28	17.74	23.58	18.85	24.74	23.4	26.23	18.81	17.75	11.29	18.34	15.19	14.68	10.76	17.88	16.48
ENSBTAG00000007979	767620	TNPO1	36.34	32.36	30.21	30.33	31.88	33.36	30.94	38.81	32.74	28.89	31.85	32.12	32.45	34.06	34.19	24.53
ENSBTAG00000007988	519148	STX2	11.25	11.14	9.21	10.11	9.47	9.91	8.47	12.49	12.54	10.88	10.37	10.39	10.64	13.57	11.96	9.85
ENSBTAG00000007993	515798	CORO1C	28.34	18.7	21.31	20.66	17.07	26.08	23.67	28.64	30.92	27.52	24.79	29.26	31.08	30.9	26.11	21.28
ENSBTAG00000008001	505585	NUCKS1	106.45	107.13	101.43	102.16	96.6	110.06	73.84	118.86	102.06	115.97	111.23	121.49	114.52	116.69	116.03	97.42
ENSBTAG00000008003	537131	SMG7	13.91	8.13	11.78	6.42	7.29	10.56	17.54	16.46	9.21	10.93	9.35	8.51	8.9	7.07	12.97	9.61
ENSBTAG00000008014	510245	PPP5C	13.44	15.45	12.41	13.27	23.81	15.16	22.69	13.92	19.14	21.51	14.38	19.65	18.75	15.99	22.77	23.2
ENSBTAG00000008016	534304	STX17	13.44	9.82	10.2	9.48	10.86	13.45	9.32	13.51	12.22	11.32	10.97	12.17	10.48	11.55	11.39	8.89
ENSBTAG00000008021	112441507	LOC112441507	26.7	23.93	23.11	10.71	34.64	24.47	44.49	52.98	45.95	29.23	12.61	28.02	29.73	10.04	22.01	35.76
ENSBTAG00000008022	538209	PTGFRN	13.35	10.29	12.94	9.24	8.82	12.42	16.85	13.99	13.59	11.61	13.79	11.29	15.78	13.47	14.86	15.37
ENSBTAG00000008024	520170	UCHL3	12.86	8.9	9.58	10.69	12.09	14.08	9.27	12.24	13.24	12.79	8.63	14.35	12.54	10.83	11.18	10.8
ENSBTAG00000008025	508513	UBE3C	12.8	13.28	12.13	11.56	15.76	14.46	16.97	13.68	13.86	12.29	13.43	13.24	15.77	12.56	16.09	15.58
ENSBTAG00000008033	511058	PPP6C	28.73	26.14	22.98	24.66	28.9	32.23	27.75	31.47	29.76	28.81	25.57	28.21	28.65	24.33	27.86	26.43
ENSBTAG00000008034	790870	LMAN2	115.91	141.37	143.27	100.06	123.56	121.13	158.21	118.67	161.51	119.19	120.11	118.15	141.87	167.35	165.87	175.49
ENSBTAG00000008040	534027	SPART	34.64	28.06	23.28	32.8	42.22	32.15	30.32	29.75	33.16	28.39	27.56	32.74	32.49	22.34	32.93	27.54
ENSBTAG00000008047	615421	ZDHHC15	3.51	4	3.35	3.01	2.4	4.45	2.38	4.49	4.4	2.86	2.63	4.21	3.96	3.26	4.21	3.03
ENSBTAG00000008048	521363	GCFC2	7.47	6.86	6.06	5.99	6.8	9.51	6.73	10.25	6.68	5.31	5.45	4.81	5.08	5.33	6.33	4.79
ENSBTAG00000008054	614279	ZNF706	23.19	20.34	18.99	23.85	28.3	25.59	19.78	24.61	21.48	25.35	24.6	21.89	21.22	20.55	24.15	23.46
ENSBTAG00000008060	512142	SNRNP35	8.82	9.92	8.42	9.21	7.79	12.19	9.65	12.3	11.16	7.68	12.41	10.46	11.11	12.76	10.09	11.38
ENSBTAG00000008063	281992	PPARA	68.07	78.08	74.4	60.31	71.77	78.4	88.89	79.15	58.25	65.74	59.71	60.26	70.23	53.52	84.86	61.69
ENSBTAG00000008065	537366	CDPF1	5.29	7.19	8.93	7.1	8.8	6.73	9.02	5.41	7.2	4.63	7.26	6.58	6.92	7.31	8.36	10.88
ENSBTAG00000008068	781454	ERLEC1	40.94	27.7	28.41	43.32	48.02	48.33	39.9	38.01	55.14	29.61	38.38	34.36	30.95	29.34	36.09	32.22
ENSBTAG00000008072	768310	SRSF10	30.65	26.91	21.05	27.05	26.77	32.97	25.13	36.68	30	33.82	25.39	28.13	26.2	22.98	29.44	21.99
ENSBTAG00000008075	785345	TRAPPC4	36.79	37.66	31.47	47.42	45.96	44.9	31.61	31.32	47.95	44.54	38.48	46.37	45.1	40.28	49.13	34.09
ENSBTAG00000008076	767848	SLC35B2	7.01	11.09	10.29	10.23	10.21	12.16	10.42	8.35	8.3	9.18	9.85	9.15	11.32	12.32	11.85	11.1
ENSBTAG00000008077	506423	SLC37A4	84.05	89.29	94.3	94.64	116.95	110.43	88.05	80.42	83.58	117.92	91.75	137.43	119.85	109.15	124.79	104.81
ENSBTAG00000008079	504664	NRBP2	3.96	3.74	2.75	4.02	2.95	5.27	7.38	4.5	6.41	4.72	5.48	4.97	4.63	4.03	10.45	6.64
ENSBTAG00000008082	534896	CEP350	19.92	14.35	14.88	14.14	15.14	16.5	16.21	21.99	13.68	14.57	13.84	12.3	12.58	12.02	14.93	11.62
ENSBTAG00000008083	614959	SEL1L	62.72	34.06	37.88	39.54	56.89	49.59	83.4	51.67	65.73	50.18	49.24	45.3	58.96	39.75	59.68	50.05
ENSBTAG00000008090	506450	CCM2	11.34	11.96	10.43	13.53	15.85	13.58	25.1	9.78	11.3	10.04	13.19	9.51	10.78	10.8	15.08	13.69
ENSBTAG00000008091	510154	SELENBP1	159.29	171.73	186.72	131.05	132.51	216.21	135.62	130.44	69.55	152.71	187.26	107.15	177.1	144.6	127.81	151.61
ENSBTAG00000008101	528098	PCSK5	26	16.98	15.68	18.3	20.06	20.66	41.73	26.58	26.96	21.17	19.41	14.12	17.75	12.39	21.51	16.46
ENSBTAG00000008103	281615	ALDH1A1	1568.25	1461.92	1384.36	905.93	1033.69	1371.8	538.81	1405.28	527.72	1725.93	1998.06	2115.22	2440.51	2175.69	1375.26	1487.56
ENSBTAG00000008109	511378	TMEM97	130.86	96.68	88.53	64.75	88.64	89.36	70.02	98.06	142.78	151.44	116.14	153.15	143.48	185.47	134.73	93.89
ENSBTAG00000008110	445364	IFT20	52.25	41.01	38.54	53.8	40.43	53.75	45.45	44.12	50.61	27.14	49.05	37.54	37.44	37.33	34.3	38.86
ENSBTAG00000008112	516630	SHPRH	23.2	17.37	17.11	17.78	19.31	24.26	18.28	23.92	17.38	18.42	20.08	19.26	18.83	15.9	20.08	16.75
ENSBTAG00000008114	509230	CD99	34.43	31.31	44.31	31.85	31.77	38.69	31.9	27.21	30.52	27.93	41.24	28.98	42.12	39.08	41.07	33.35
ENSBTAG00000008115	539674	TNFAIP1	14.83	12	12.14	11.61	14.77	14.37	22.5	12.43	15.39	10.88	11.78	12.96	11.97	11.47	15.72	15.05
ENSBTAG00000008116	539673	POLDIP2	75.59	64.51	64.67	75.43	79.81	86.62	76.63	73.71	87.69	72.72	81.66	78.63	76.91	77.31	81.67	69.47
ENSBTAG00000008118	513081	RPF1	52.33	37.39	32.6	46.97	56.03	29.88	37.43	37.62	42.84	39.94	36.67	42.08	33.37	31.97	35.81	31.4
ENSBTAG00000008120	511376	TMEM199	17.75	16.66	16.21	21.53	19.68	21.41	15.15	16.47	19.67	15.38	16.14	19.27	17.49	16.71	17.6	14.23
ENSBTAG00000008122	287018	GNG5	474.12	354.63	402.68	502.32	528.4	369.45	295.94	342.48	351.71	310.68	373.39	424.04	362.5	471.05	439.87	379.47
ENSBTAG00000008124	505987	GK	72.95	27.13	21.43	44.03	99.43	86.52	91.29	52.61	31.81	36	33.59	12.89	15.15	10.64	25.24	14.58
ENSBTAG00000008130	614276	MED10	6.21	8.2	7.15	8.6	9.08	7.9	8.11	10.35	8.56	9.62	7.33	7.13	6.83	6.57	8.51	8.75
ENSBTAG00000008131	614061	RNF115	26.98	27.15	20.54	25.28	31.1	29.57	23.49	29.43	34.58	28.73	23.34	30.87	22.97	19.66	28.08	26.51
ENSBTAG00000008133	538733	ALKBH1	5.74	4.76	5.07	6.86	7.54	6.91	4.13	6.82	5.12	7.37	7.04	4.87	5.61	3.84	5.54	4.28
ENSBTAG00000008135	613614	SLIRP	85.36	71.65	63.42	78.7	92.45	80.78	63.39	92.68	85.68	85.93	83.79	82.17	86.97	89.54	76.13	68.93
[truncated: 4,926 more rows]

## Sheet: Table S2 Input for Liver-Muscle
Table S2 Input for Liver-Muscle consensus
ENSEMBL	ENTREZID	SYMBOL	SRR7498147	SRR7498148	SRR7498149	SRR7498150	SRR7498151	SRR7498152	SRR7498153	SRR7498154	SRR7498146	SRR7498145	SRR7498144	SRR7498143	SRR7498142	SRR7498141	SRR7498140	SRR7498139
ENSBTAG00000000010	511289	UBL7	15.17	13.99	13.59	18	19.99	18.08	18.15	14.03	25.97	14.66	13.87	16.65	23.05	20.36	24.21	25.79
ENSBTAG00000000012	531278	TTC33	15.06	12.36	13.16	12.54	10.91	13.83	11.91	15.84	11	10.08	14.61	12.13	12.29	14.21	15.9	10.66
ENSBTAG00000000014	281557	TXN2	50.89	56.42	49.03	60.9	87.7	65.24	56.66	49.11	62.49	63.33	59.33	75.63	63.95	62.03	61.1	62.66
ENSBTAG00000000019	539993	SERINC1	131.36	135.36	112.98	139.2	133.9	149.91	93.04	146.9	142.39	141.08	141.63	133.45	136.08	137.74	132.75	113.11
ENSBTAG00000000023	540090	RNF2	14.74	11.95	10.28	12.48	16.15	14.81	12.86	18.19	11.08	12.68	11.32	11.56	10.56	10.33	12.37	10
ENSBTAG00000000024	613923	DYM	16.77	13.43	15.39	19.09	15.83	19.86	16.28	16.2	20.27	13.92	15.51	12.71	15.23	14.48	13.05	12.13
ENSBTAG00000000025	616537	RAB6A	40.76	24.96	28.47	37.37	45.15	37.91	47.67	34.02	37.85	29.75	33.16	26.26	31.21	26.91	30.96	26.63
ENSBTAG00000000050	510741	PSMG3	9.34	11.22	9.72	13.04	14.46	12.49	12.8	7.19	10.54	11.8	11.71	13.05	12.75	14.47	12.94	13.97
ENSBTAG00000000065	512761	CRLS1	43.63	40.52	37.3	45.87	48.74	42.69	37.7	44.67	45.79	49.66	42.64	54.02	42.44	37.71	44.24	40.91
ENSBTAG00000000072	516874	TFB2M	15.89	12.87	11.1	14.32	23.46	15.68	11.72	16.33	13.45	21.04	12.88	16.15	13.54	10.55	13.94	12.78
ENSBTAG00000000074	615371	NFIA	32.85	20.66	25.33	16.3	15.56	23.68	34.3	40.74	17.25	24.06	20.07	22.65	26.21	19.22	30.98	23.69
ENSBTAG00000000077	510949	ADSL	22.23	20.22	17.63	20.03	25.07	23.68	23.25	18.81	28.3	25.99	24.52	28.4	22.95	23.22	23.68	21.3
ENSBTAG00000000080	540739	GRWD1	9.03	10.47	7.93	8.52	16.17	12.06	13.72	8.1	11.93	16.28	8.46	12.26	10.41	8.68	12.48	12.8
ENSBTAG00000000081	286797	CERT1	56.74	46.79	42.09	40.93	42.33	52.57	45.23	46.27	41.57	36.77	40.76	39.55	38.29	36.65	42.91	38.46
ENSBTAG00000000084	516084	MRPS30	13.8	13.81	13.89	12.64	16.23	14.68	13.19	15.62	15.18	15.34	11.72	16.32	15.01	14.21	16.36	15.89
ENSBTAG00000000087	789567	HSD17B12	52.16	42.11	50.35	43.9	44.3	57.02	37.58	55.4	58.77	78.4	46.21	76.86	57.67	82.17	55.73	40.58
ENSBTAG00000000088	281614	ALCAM	61.95	63	52.27	47.92	48.28	65.8	46.32	68.51	62.62	47.98	54.46	71.1	56.8	60.11	62.17	53.34
ENSBTAG00000000091	282517	NDUFB8	65.57	72.57	61.4	77.18	80.16	77.6	59.52	61.58	88.83	75.89	77.93	91.03	78.35	76.9	75.93	73.56
ENSBTAG00000000092	520864	HIF1AN	14.6	10.42	10.13	10.04	12.3	12.7	15.56	12.42	12.08	12.36	13.9	12.64	14.67	11.19	14.47	12.89
ENSBTAG00000000094	505430	ATPAF1	60.06	52.44	58.55	56.12	64.54	65.28	42.07	59.46	57.11	55.69	58.69	66.83	64.65	59.39	54.35	48.11
ENSBTAG00000000097	512180	EFCAB14	84.6	71.65	62.06	58.72	89.62	89.59	59.9	78.99	60.36	71.39	69.8	75.01	63.99	58.99	87.85	68.73
ENSBTAG00000000098	100138100	SETDB1	7.55	5.52	5.87	5	4.6	6.99	7.5	7.19	6.36	5.91	6.85	5.81	6.48	7.08	7.87	7.04
ENSBTAG00000000099	539223	CERS2	174.47	131.7	146.59	133.51	140.22	153.36	164.38	157.9	171.25	134.93	152.4	150.5	163.41	145.92	156.08	147.39
ENSBTAG00000000103	508825	MRPL23	44.07	73.16	59.69	60.51	67.94	58.43	72.85	38.41	61.09	67.71	66.64	70.82	68.72	86.35	102.8	109.01
ENSBTAG00000000105	533646	RIT1	14.89	13.94	12.49	15.34	12.34	17.88	10.97	17.31	12.71	14.94	14.73	12.66	13.85	13.62	14.4	12.03
ENSBTAG00000000108	530205	KHDC4	17.97	13.06	10.37	16.45	17.9	19.7	16.8	19.85	15.47	21	15.06	14.07	12	9.1	16.87	10.75
ENSBTAG00000000111	281565	UGP2	212.67	247.11	156.67	239.21	188.78	295.79	328.22	337.68	175.64	207.07	184.64	249.54	157.34	182.48	165.55	153.06
ENSBTAG00000000113	505940	ARHGEF2	8.54	6.09	5.82	4.98	4.54	6.89	15.25	5.42	9.61	4.75	10.23	6.07	6.78	7.74	7.06	9.68
ENSBTAG00000000115	783762	VPS54	19.24	14.1	17.04	16.5	16.44	18.46	15.78	19.77	19.65	17.94	20.17	16.94	19.36	16.76	19.16	17.22
ENSBTAG00000000125	100297992	SPATA5	7.31	3.98	3.57	4.3	4.82	5.99	5.56	6.71	4.16	4.61	3.58	6.18	2.91	2.94	4.14	3.28
ENSBTAG00000000131	100138267	SENP3	10.45	10.41	9.55	9.45	13.75	14.38	12.54	9.89	13.78	12.18	12.09	11.23	11.35	10.51	13.04	10.86
ENSBTAG00000000132	504958	EIF4A1	102.06	86.29	58.93	117.68	181	120.64	112.39	103.29	129.83	174.35	88.99	140.77	70.13	60.21	108.21	92.64
ENSBTAG00000000133	504960	CD68	20.05	18.73	12.86	15.24	15.72	15.27	23.82	21.41	22.54	19.93	21.82	16.83	17.62	17.47	21.51	23.02
ENSBTAG00000000134	504961	MPDU1	23.54	42.2	24.95	40.23	37.58	62.78	33.51	30.08	33.29	34.11	32.55	45	30.51	30.2	34.65	29.2
ENSBTAG00000000137	511059	FRYL	12.09	8.09	10.56	7.75	6.21	10.44	10.07	13.05	7.35	8.63	9.2	7.26	8.63	7.7	9.46	7.3
ENSBTAG00000000139	532622	KMT5A	9.37	4.65	7.51	4.92	5.8	6.71	11.02	9.11	5.78	7.11	6.61	5.41	5.81	4.14	6.49	6.48
ENSBTAG00000000140	535293	EPHX1	257.76	235.01	249.06	220.34	261.75	268.86	207.67	227.26	163.84	235.4	252.6	225.83	302.14	238.28	249.4	264.32
ENSBTAG00000000141	615964	NFU1	38.24	34.74	36.94	45.81	38.09	42.88	27.06	40.06	46.41	39.03	34.05	34.29	39.45	38.73	38.98	33.67
ENSBTAG00000000146	531927	FARP1	32.62	25.21	33.41	20.6	23.08	33.78	34.91	35.42	29.81	32.29	40.31	30.13	41.99	44.15	34.58	31.64
ENSBTAG00000000149	531139	USP40	13.03	9.78	12.73	11.17	9.87	13.79	12.66	13.27	10.25	8.4	13.27	8.01	11.76	10.48	13.33	9.9
ENSBTAG00000000152	785768	RANBP2	29.82	22.56	23.31	21.36	26.29	27.52	27.85	32.98	22.51	29.63	23.02	21.8	21.45	17.61	25.58	21.2
ENSBTAG00000000162	540089	ANAPC16	38.84	37.94	41.1	43.34	37.65	45.74	27.76	42.31	42.09	39.69	45.38	44.59	41.74	45.14	39.74	36.49
ENSBTAG00000000163	529235	DDIT4	8.74	30.13	57.79	21.07	20.09	46.5	23.95	29.52	12.11	65.99	11.4	28.73	33.15	30.82	47.44	41.1
ENSBTAG00000000172	282304	PFKFB1	103.94	68.37	77.15	74.58	66.46	94.16	72.58	108.27	76.24	76.1	90.73	69.21	68.43	75.5	77.61	65.67
ENSBTAG00000000175	539533	N4BP2	70.26	43.79	35.49	47.02	59.54	70.18	56.53	59.22	74.77	48.15	41.8	47.62	41.64	32.46	51.58	36.75
ENSBTAG00000000176	540766	SP3	45.62	38.71	35.06	38.5	40.47	43.49	33.35	41.65	42.05	33.97	37.43	36.71	35.19	32.67	33.94	30.65
ENSBTAG00000000184	535820	EIF2AK3	15.05	10.48	11.03	14.27	16.75	16.41	14.16	14.97	15.38	13.37	13.19	10.2	10.71	8.32	12.34	10.47
ENSBTAG00000000186	506682	FLAD1	13.06	9.94	10.66	13.49	12.51	13.86	19.3	8.67	13.62	6.59	12.45	10.43	14.9	12.49	14.07	10.9
ENSBTAG00000000191	518758	SLC25A20	117.72	85.22	69.8	99.79	110.99	146.13	103.77	75.14	105.08	57.53	95.71	89.35	93.53	73.49	76.82	63.53
ENSBTAG00000000201	519526	LTN1	18.23	15.08	15.54	16.44	20.91	17.11	14.02	19.37	14.4	19.82	14.74	15.51	13.84	11.54	17.04	12.75
ENSBTAG00000000203	281641	ATP6V1G1	50.93	56.38	40.15	62.46	76.81	60.64	56.49	54.65	72.67	56.02	49.72	55.98	60.45	46.69	51.71	49.77
ENSBTAG00000000210	515490	ARHGAP31	5.75	3.97	4.93	4.12	4.56	6.99	7.09	6.45	4.68	5.67	5.4	4.76	3.36	4.39	5.06	4.14
ENSBTAG00000000212	513419	NADK	84.66	89.4	100.28	90.46	110.97	101.46	131.44	72.69	100.1	97.09	122.35	95.35	137.82	120.37	121.86	126.78
ENSBTAG00000000215	281201	GNB1	36.61	32.55	31.45	28.49	38.17	39.06	50.36	37.91	43.02	39.18	35.57	41.05	42.38	36.76	41.43	41.04
ENSBTAG00000000218	100295732	MAP2K5	7.35	4.1	5.47	3.99	4.38	5.88	6.24	7.59	4.41	4.21	4.63	3.96	5.89	4.72	5.58	4.56
ENSBTAG00000000223	281995	PPM1B	21.48	18.37	16.99	15.46	16.76	18.87	17.76	22.23	18.29	22.76	16.97	20.2	17.42	18.19	19.71	17.76
ENSBTAG00000000231	404101	BMPR1A	19.78	14.51	15.07	14.21	14.89	17.7	12.82	18.4	17.4	15.57	16.09	18.16	16.85	16.24	17.62	13.93
ENSBTAG00000000236	287022	YWHAZ	30.99	24.65	21.93	25.05	28.84	25.18	22.64	35.98	25.04	39.84	22.19	29.5	25.59	26.75	33.31	22.83
ENSBTAG00000000241	513944	STAU1	47.1	37.23	40.17	29.77	36.66	41.83	44.47	52.58	37.52	40.6	42.97	42.48	47.27	47.93	49.85	41.23
ENSBTAG00000000250	510680	HDHD3	30.47	44.23	27.5	22.09	23.42	29.67	38.28	20.08	54.11	16.1	36.4	42.1	36.02	46.9	26.4	35.5
ENSBTAG00000000251	510679	ALAD	382.73	332.11	419.51	374.53	358.97	437.38	345.28	283.37	206.25	282.64	440.53	338.54	429.09	355.87	347.03	359.55
ENSBTAG00000000252	510678	POLE3	41.2	32.84	37.04	54.71	56.93	44.49	30.39	36.5	48.4	34.08	38.71	54.92	36.46	36.97	37.28	36.91
ENSBTAG00000000260	615645	ZNRF2	14.31	13.21	12.39	13.69	12.32	14.76	14.5	15.89	14.88	14.35	12.22	13.21	13.54	14.35	13.08	13.39
ENSBTAG00000000266	516781	NAB1	19.42	16.18	19.43	15.52	15.32	15.15	15.77	19.47	16.84	16.32	16.73	18.76	17.18	18.44	18.04	15.05
ENSBTAG00000000269	100300568	CBWD1	11.53	9.67	10.02	11.88	10.7	13.38	10.48	15.68	12.36	13.82	13.22	12	10.28	11.62	12.46	9.7
ENSBTAG00000000274	507409	YKT6	25.11	20.59	16.11	26.88	35.96	30.74	26.66	21.25	38.1	27.23	26.01	29.37	24.47	17.92	23.32	26.78
ENSBTAG00000000288	781181	UPF2	59.43	43.03	50.12	32.71	38.14	50.09	28.9	58.61	33.2	52.64	86.66	51.34	48.31	57.95	44.29	53.9
ENSBTAG00000000289	617269	ASB8	13.74	11.44	12.24	13.93	14.19	13.93	11.43	13.27	14.07	13.05	12.68	15.95	12.65	13.38	12.85	11.42
ENSBTAG00000000290	614392	ATP11B	26.7	22.64	24.6	24.51	21.7	25.69	20.74	26.49	19.65	21.87	22	20.38	20.87	21.4	20.24	18.96
ENSBTAG00000000291	517113	DHTKD1	110.11	92.92	124.87	95.03	105.56	95.66	97.32	109.94	104.09	91.41	97.71	86.37	108.89	119.44	102.27	88.36
ENSBTAG00000000297	533230	ZNF330	47.84	51.53	42.26	55.71	49.41	66.29	40.32	54.95	56.65	44.39	44.69	52.33	49.12	45.25	54.25	49.24
ENSBTAG00000000305	614212	LMO4	15	16.7	13.12	13.13	17.01	15.75	11.84	19.19	22.12	20.83	18.06	23.24	26.16	24	24.19	20.65
ENSBTAG00000000308	508431	ITCH	59.76	46.93	45.14	52.27	54.24	59.97	49.23	62.08	58.02	48.98	58.15	55.5	48.06	44.51	50.51	44.47
ENSBTAG00000000313	504993	NUDT13	10.4	9.31	10.7	10.31	5.72	8.13	4.35	15.46	14.11	16.42	7.13	8.58	13.96	20.43	8.49	12.12
ENSBTAG00000000315	524184	ECD	21.87	21.04	22.41	24.22	23.78	26.63	15.57	31.9	28.62	41.62	23.13	32.55	28.82	38.05	32.43	22.68
ENSBTAG00000000320	517788	UBAP1	9.17	9.1	8.33	7.16	11.08	12.12	11.14	11.03	12.41	16.91	10.04	10.12	11.08	9.15	11.99	10.62
ENSBTAG00000000322	533188	CD2AP	24.18	23.29	19.96	22.47	25.21	25.76	21.44	27.68	21.92	25.67	23.23	25.53	21.32	20.82	21.79	20.24
ENSBTAG00000000340	533757	ADNP	15.66	10.02	11.06	7.54	8.88	11.68	14.26	17.83	7.6	9.93	8.91	7.14	9.85	8.31	11.54	8.52
ENSBTAG00000000341	540524	ISOC1	57.1	60.68	51.45	54.51	61.32	71.86	49.14	61.83	45.02	48.25	60.41	47.25	60.37	59.36	48.29	52.19
ENSBTAG00000000342	514996	PLOD3	29.24	9.56	25.9	20.68	26.43	15.49	30.68	21.24	34.97	16.05	28.61	15.95	32.53	26.35	29.58	23.6
ENSBTAG00000000343	514997	ZNHIT1	10.63	20.31	17.36	21.13	20.04	20.97	24.39	11.21	17.46	12.9	17.01	14.63	21.17	20.59	19.93	19.37
ENSBTAG00000000347	538559	RHOG	7.43	6.44	5.1	3.79	4.95	5.03	12.59	6.17	5.19	5.55	4.35	5.2	6.49	5.97	8.37	9.66
ENSBTAG00000000356	511225	CCDC137	5.45	4.03	2.97	5.09	5.04	6.49	7.18	4.31	8.97	6.13	5.5	5.56	3.94	4.13	5.71	7.49
ENSBTAG00000000359	539052	EIF3J	44.57	30.95	30.73	34.77	45.77	42.88	48.76	44.62	45.36	45.56	37.87	41.21	29.39	26.45	40.74	37.29
ENSBTAG00000000362	507819	SPG11	11.7	6.55	8.36	8.1	7.26	11.08	8.23	11.78	6.43	6.91	9.89	6.51	9.36	8.6	9.72	7.39
ENSBTAG00000000363	519320	BDP1	13.73	9.98	10.88	11.41	12.24	14.81	10.39	17.63	8.85	13.91	10.58	8.85	10.12	8.21	11.91	7.67
ENSBTAG00000000365	507579	TDP2	17.74	16.97	16.02	19.67	13.84	17.73	16.25	15.81	14.55	14.46	11.94	13.44	13.46	18.24	12.19	13.51
ENSBTAG00000000369	538419	EPS8	13.58	12.71	15.81	12.09	13.1	14.89	13.74	17.32	13.45	18.55	14.23	12.14	16.41	15.64	15.43	10.8
ENSBTAG00000000371	777771	DIS3L	24.36	21.2	22.31	18.49	18.69	23.81	18.43	25.58	18.34	19.35	24.11	17.26	24.96	24.79	21.75	17.21
ENSBTAG00000000372	506176	TIPIN	5.48	4.41	4.57	6.45	7.88	6.67	5.51	7.3	6.04	6.23	4.16	6.24	4.93	3.98	6.67	3.58
ENSBTAG00000000375	282082	SSRP1	25.89	21.16	23.76	19.3	22.85	22.97	31.81	25.46	25.3	27.33	28.34	27.2	30.81	29.56	30.54	28.6
ENSBTAG00000000379	515866	GOLT1B	15.08	10.02	10.68	15.55	19.17	17.47	13.01	13.17	20.35	10.77	14.03	11.73	12.45	9.39	13.15	11.46
ENSBTAG00000000387	614730	NICN1	7.02	6.33	5.58	7.1	6.22	10.62	8.69	7.06	8.39	8.28	10.28	7.86	7.54	9.32	9.24	6.62
ENSBTAG00000000390	513004	TPST1	37.96	48.64	45.66	32.53	40.89	50.61	30.22	46.92	55.41	50.98	49.26	56.15	54.49	51.24	45.95	41.67
ENSBTAG00000000392	534915	ASCC1	7.76	7.18	7.27	7.1	7.01	8.75	5.71	8.77	5.88	8.15	6.53	6.27	5.81	5.65	7.81	5.5
ENSBTAG00000000393	613989	SSPN	3.62	3.72	4.93	5.19	3.27	5.04	2.7	3.53	2.63	2.59	4.93	2.54	3.98	3.83	4.07	4.3
ENSBTAG00000000404	404132	NAXE	25.22	26.95	25.03	22.33	24.49	27.72	22.34	21.86	24.47	22.76	26.1	24.19	28.31	27.39	24.88	25.8
ENSBTAG00000000405	445422	VKORC1	88.93	103.6	104.24	101.35	107.58	118.8	79.85	79.45	123.45	85.47	115.91	109.99	106.75	117.39	104.18	126.76
ENSBTAG00000000409	514003	CDC40	12.38	11.71	11.82	13.93	14.36	14.95	9.38	14.93	13.19	14.54	11.87	11.51	12.61	11.94	12.42	9.5
ENSBTAG00000000411	511582	HGS	8.9	10.53	9.82	7.36	10.67	10.99	23.28	8.87	12.36	12.09	13.87	11.28	13.62	12.9	19.37	18.01
ENSBTAG00000000415	512866	ERBIN	35.79	31.53	31.2	29.76	25.73	35.01	29.11	36.27	33.36	30.62	32.99	32.79	33.88	34.08	32.54	28.58
ENSBTAG00000000417	399560	MRPL12	20.13	25.77	21.05	28.29	40.9	24.53	30.6	19.15	25.26	25.32	26.19	36.88	30.98	31.53	27.71	33.55
ENSBTAG00000000421	516259	EEA1	34.18	20.62	23.79	21.93	20.97	27.2	26.09	33.53	17.97	17.6	20.77	17	17.2	19.87	23.74	15.81
ENSBTAG00000000428	514090	BAK1	11.06	13.04	12.47	13.83	15.56	11.91	18.72	11.09	12.73	10.86	11.94	16.34	14.48	14.53	12.86	20.31
ENSBTAG00000000429	767971	DGCR2	10.12	16.92	16.36	10.79	15.76	15.08	44.93	8.14	14.32	11.39	14.45	12.64	19.67	17.15	23.06	36.08
ENSBTAG00000000434	281719	CRYAB	6.34	10.73	13.85	15.15	26.2	15.99	14.13	15.75	26.51	21.95	14.89	52.17	20.93	33.33	30.64	18.09
ENSBTAG00000000435	514674	TARBP2	8.01	9.24	9.75	9.66	8.67	9	10.05	6.25	10.47	5.68	10.88	9.06	10.34	11.08	9.49	10.97
ENSBTAG00000000442	281444	RBP4	1692.38	1798.84	2132.79	1638.09	1696.76	1827.25	1954.55	1674.99	1373.71	1307.85	1903.59	1640.81	1984.65	1916.23	1897.78	1827.6
ENSBTAG00000000451	529762	TMEM126A	40.43	32.58	30.84	37.79	45.47	34.43	35.16	32.36	48.91	37.64	33.27	45.79	36.53	38.31	30.63	36.65
ENSBTAG00000000455	538594	CREBZF	13.74	9.66	8.99	11.35	9.65	15.79	13.82	15.66	12.15	14.3	12.4	11.72	11.04	9.53	14.44	11.65
ENSBTAG00000000458	519789	DYNC1LI2	10.93	9.27	9.12	10.14	9.56	12.74	10.93	11.96	10.74	10.58	11	10.82	9.51	8.01	12.53	8.96
ENSBTAG00000000459	497030	POMGNT2	3.07	5.89	5.15	3.44	7.55	4.41	7.76	3.06	5.04	4.08	4.9	4.69	5.46	4.69	6.25	6.89
ENSBTAG00000000469	282320	PPP2CA	63.5	54.85	47.6	52.51	68.25	59.73	53.87	60.4	64.82	69.61	50.69	66.7	54.17	46.72	61.72	56.6
ENSBTAG00000000480	767939	IFRD2	3.11	5.28	3.16	3.23	6.01	3.58	12.62	2.18	6.63	4.39	3.49	4.46	5.45	5.3	7.1	12.89
ENSBTAG00000000483	515397	HYAL1	5.05	6.95	6.8	6.3	8.19	6.13	6.38	5.99	6.2	7.25	7.05	8.18	9.86	8.51	8.73	9.37
ENSBTAG00000000484	281838	HYAL2	3.48	4.18	4	6.47	8.31	6.61	6.22	3.04	3.81	4.66	4.32	3.99	4.39	4.21	5.79	5.78
ENSBTAG00000000492	539672	ASNSD1	25.42	23.71	23.06	24.53	26.08	27.93	21.59	26.06	28.27	26.84	24.35	26.12	23.74	23.26	22.94	21.64
ENSBTAG00000000497	618607	AKR1A1	84.55	112.94	92.57	93.8	86.65	109.62	67.75	73.29	100.09	93.68	91.5	111.78	115.17	108.59	89.6	91.15
ENSBTAG00000000504	513231	GTF2B	23.46	27.86	24.3	26.7	33.07	35.82	18.33	28.24	26.5	32.73	24.85	25.05	23.32	24.74	26.53	21.45
ENSBTAG00000000505	508712	KYAT3	22.94	22.5	7.45	19.98	20.88	55.02	7.94	10.72	8	21.41	30.95	33.5	43.88	24.2	7.77	38.43
ENSBTAG00000000510	513049	ATG101	11.65	15.78	11.72	15.96	18.69	15.23	14.96	9.48	14.4	13.98	12.9	10.98	11.47	12.36	14.59	12.26
ENSBTAG00000000524	512805	CSTB	16	18.24	14.11	20.29	17.14	19.11	18.07	22.92	20.66	22.07	14.67	22.43	15.88	19.15	18.63	24.28
ENSBTAG00000000526	540574	TOPBP1	23.46	19.4	26.58	25.97	29.86	25.46	18.96	23.8	26.16	21.52	20.67	27.08	21.14	20.88	22.99	26.43
ENSBTAG00000000527	532641	ZFAND3	9.26	6.14	7.78	4.7	5.62	7.47	12.55	8.41	7.08	6.24	8.04	6.79	8.96	7.05	10.51	8.51
ENSBTAG00000000532	538883	EXO5	3.6	4.01	0.53	2.07	5.41	4.69	3.35	2.27	3.28	2.95	2.3	5.28	2	4.96	4	4.08
ENSBTAG00000000536	509082	ZNF395	6.26	4.05	6.37	3.84	2.37	3.36	6.64	4.48	5.05	2.82	7.05	5.31	6.77	9.37	5.79	6.6
ENSBTAG00000000539	532910	LRRC28	16.4	16.16	17.16	13.29	12.97	18.02	12.49	15.32	17.47	14.37	18.12	17.84	20.18	16.18	16.93	15.9
ENSBTAG00000000542	513777	CFAP36	16.1	17.76	16.53	20.18	19.78	17.43	15.7	17.36	18.78	15.54	19.29	14.75	15.57	16.86	15.88	14.04
ENSBTAG00000000545	516489	PPP4R3B	63.41	42.96	49.35	52.73	53.68	58.38	50.66	64.93	62.75	49.03	51.16	51.49	52.72	53.07	60.19	51.16
ENSBTAG00000000546	768016	TOB1	43.28	50.31	57.25	52.93	51.86	56.24	46.83	62.13	37.26	72.59	45.98	42.66	52.9	56.75	56.84	47.75
ENSBTAG00000000550	338081	ATP5F1D	47.39	78.89	63.87	55.19	96.67	54.45	111.3	32.73	70.73	54.48	57.55	71.29	92.42	85.45	93.81	157.32
ENSBTAG00000000551	520500	SMNDC1	19.48	16.24	14.72	15.89	16.45	22.07	14.85	21.08	14.72	22.32	16.48	16.36	12.96	13.36	15.99	14.65
ENSBTAG00000000555	512995	ACO1	104.81	83.33	82.47	87.1	91.48	108.03	104.26	82.06	76.33	63.89	89.36	73.67	93.48	79.63	81.71	72.74
ENSBTAG00000000559	505640	PLTP	6.78	13.85	6.17	4.39	5.6	3.97	12.97	9.35	3.82	9.59	6.27	6.64	6.64	8.48	7.2	11.46
ENSBTAG00000000562	781575	TOMM20	70.51	73.28	59.8	97.85	114.03	86.84	59.67	80.54	67.11	101.8	77.59	97.56	72.39	65.52	81.78	76.88
ENSBTAG00000000569	539547	HES1	5.79	6.18	3.21	4.93	2.59	5.26	7.21	4.65	5.39	5.46	2.59	5.15	3.7	8.35	6.37	6.09
ENSBTAG00000000575	540664	TNC	6.4	28.4	15.02	6.21	7.77	48.09	68.52	58.41	58.11	195.59	13.87	67.39	23.15	13.9	28.25	47.11
ENSBTAG00000000578	513252	ABHD16A	19.79	22.22	22.63	22.04	23.6	27.44	22.15	17.3	21.23	21.73	21.8	19.28	23.87	25.02	24.94	20.25
ENSBTAG00000000579	539566	NIPBL	17.55	11.96	12.62	10.78	12.77	13.83	16.65	18.93	9.78	13.99	11.08	10.65	10.45	9.07	13.98	10.24
ENSBTAG00000000598	281102	CST3	43.14	56.56	53.7	50.93	40.02	49.91	48.72	52.49	40.03	39.15	50.52	53.38	54.1	53.22	69.79	49.61
ENSBTAG00000000599	504847	CCNI	65.75	50.6	67.96	44.4	49.91	54.64	52.97	71.17	46.12	50.68	56.25	43.49	61.1	52.81	65.89	43.87
ENSBTAG00000000603	538846	JAM2	3.96	3.03	4.81	3.21	3.19	3.7	4.13	4.89	3.33	3.96	5.08	5.37	3.84	4.7	4.48	3.79
ENSBTAG00000000605	282690	ATP5PF	62.31	56.77	55.69	61.58	74.42	66.91	49	72.14	63.79	60.6	60.77	75.97	53.83	64.03	66.53	56.51
ENSBTAG00000000607	513061	ABCF2	12.37	10.2	9.08	9.89	12.58	10.19	12.31	12.7	11.55	13.83	10.81	12.33	12.78	9.14	11.34	12.63
ENSBTAG00000000608	507189	PRCC	7.75	6.78	5.57	5.03	7.5	8.54	9.49	7.63	8.9	7.72	8.49	8.73	7.92	6.74	9.26	9.29
ENSBTAG00000000613	617316	ELAVL1	22.38	14.93	14.45	13.32	19.45	18.68	25.21	20.96	18.55	19.45	15.19	18.49	17.9	14.13	20.79	17.64
ENSBTAG00000000622	788861	RPS17	646.21	627.52	529.05	706.32	631.6	692.54	454.84	619.01	693.75	591.93	698.44	620.71	595.43	651.38	547.5	505.67
ENSBTAG00000000630	538838	LSM14A	24.85	20.81	19.24	22.24	20.65	21.4	23.41	26.38	23.28	25.33	21.39	23.83	20.96	19.58	25.63	22.86
ENSBTAG00000000639	519017	APRT	38.44	51.64	40.01	40.83	50.36	52.42	64.19	29.76	87.99	57.09	62.27	82.5	67.26	75.43	74.19	81.48
ENSBTAG00000000640	512276	SELENOS	83.57	52.03	41.23	82.96	104.67	95.18	97.21	66.69	104.18	67.68	72.62	66.16	49.73	37.67	67.72	60.98
ENSBTAG00000000642	790146	INTS1	2.68	3.13	3.68	2.2	3.31	2.68	11.43	1.99	3.73	3.35	3.67	3.31	5.07	4.36	5.89	7.83
ENSBTAG00000000646	514572	ANAPC4	15.87	11.89	12.29	14.18	14.79	16.37	9.61	14.04	12.87	11.87	13.49	12.71	12.78	14.05	12.37	10.58
ENSBTAG00000000647	790464	SELENOO	4.16	7.66	6.36	4.54	7.16	3.9	22.43	2.34	4.69	3.17	5.74	4.16	7.47	7.38	9.21	14.31
ENSBTAG00000000666	515225	GHDC	6.05	10.64	9.4	8.59	9.94	8.6	10.74	6.09	7.62	8.3	9.59	8.6	8.09	8.84	10.92	12.49
ENSBTAG00000000672	534389	OTULINL	2.65	5.01	2.89	3.1	4.89	3.6	4.31	4.63	4.93	5.27	3.94	4.69	3.84	3.78	2.36	4.72
ENSBTAG00000000676	541096	DOP1A	9.67	7.16	7.57	8.49	8.55	12.54	9.39	10.15	7.82	8.04	7.9	6.93	6.69	6.44	8.13	6.36
ENSBTAG00000000678	513993	CSDE1	161.67	140.65	145.94	140.41	150.76	168.22	128.32	179.86	182.25	148.41	153.83	153.41	150.53	152.77	147.82	133.56
ENSBTAG00000000683	529876	WDR37	15	12.5	15.08	11.13	13.78	15.42	18.26	10.71	10.96	15.61	14.27	10.06	12.9	14.3	17.82	12.6
ENSBTAG00000000684	529043	ARHGEF10L	3.11	4.32	3.04	3.84	3.6	6	16.69	2.6	5.11	2.74	5.01	2.17	3.58	4.75	3.47	7.94
ENSBTAG00000000687	525136	POC1B	12.75	9.43	13.33	13.28	10.24	13.22	8.49	12.65	11.72	10.05	11.37	12	14.34	13.92	11.79	9.64
ENSBTAG00000000694	514443	TAF10	61	59.98	57.2	64.23	70.95	76.69	61.31	70.56	81.45	59.39	72.08	73.15	61.45	68.85	72.77	61.19
ENSBTAG00000000695	506577	UBAP2	6.74	5.31	7.75	4.45	5.38	5.31	8.15	6.14	6.54	5.42	6.14	6.69	8.67	7	8.81	7.62
ENSBTAG00000000696	540207	ILK	37.45	36.64	36.06	38.56	39.3	42.83	41.12	34.58	45.19	38.29	45.59	46.42	41.71	46.4	43.33	34.26
ENSBTAG00000000699	531757	AOPEP	11.62	15.98	12.41	12.56	10.9	13.04	11.33	11.15	10.5	11.7	10.02	19.02	15.9	16.08	15.59	15.58
ENSBTAG00000000700	615430	PARVA	22.64	18	19.28	14.58	15.45	21.58	19.44	25.24	17.78	16.56	19.71	20.02	20.04	17.5	17.46	17.82
ENSBTAG00000000704	515687	GUSB	49.76	61.56	63.15	56.63	58.94	58.66	75.09	54.03	42.91	45.52	46.3	46.58	57.64	64.99	43.71	53.82
ENSBTAG00000000705	540225	COX7A2L	72.05	64.87	49.62	57.42	68.67	66.38	37.02	70.59	62.59	72.49	64.65	79.07	50.89	61.83	55.12	69.48
ENSBTAG00000000706	512171	ADAMTS1	14.5	7.18	7.26	5.66	5.52	5.88	11.94	8.02	8.28	4.36	7.45	5.51	5.29	6.77	8.53	10.95
ENSBTAG00000000712	767863	FBXW2	14.84	13.8	12.37	13.55	13.63	18.7	16.33	15.12	15.21	16.06	14.69	13.38	14.4	15.39	14.87	12.87
ENSBTAG00000000713	510361	AGFG2	16.36	25.17	22.65	20.84	23	22.27	28.95	22.5	23.92	47.12	26.31	27.36	33.73	32.21	43.88	33.81
ENSBTAG00000000742	538514	AMOTL2	4.89	5.33	5.14	3.58	4.88	5.38	9.64	4.1	5.27	3.55	6.35	6.98	7.22	6.59	7.03	9
ENSBTAG00000000744	513751	DCTN6	21.3	15.96	18.41	18.91	21.32	22.07	14.35	24.37	19.75	21.38	17.64	15.93	16.11	17.85	20.02	16.37
ENSBTAG00000000745	282653	AQP1	5.7	6.45	8.62	8.15	5.48	8.32	4.79	12.29	10.98	7.66	6.2	9.49	9.3	10.8	8.46	8.02
ENSBTAG00000000746	407215	KAT2B	30.08	24.39	32.14	23.35	23.93	22.06	22.76	29.26	18.38	18.74	27.11	16.2	26.71	24.52	28.91	24.09
ENSBTAG00000000748	515057	GAR1	12.87	8.51	6.9	13.94	19.44	17.65	18.14	13.22	14.15	12.13	15.47	12.74	10.06	6.88	13	14.22
ENSBTAG00000000750	525740	MSL2	21.4	13.78	12.93	14.7	15.69	17.48	16.4	19.81	13.78	17.96	12.05	11.76	11.83	11.95	15.07	11.68
ENSBTAG00000000754	533788	PPP2R5A	59.17	47.13	52.72	39.43	40.32	52.15	44.87	52.78	44.52	44.77	54.47	47.19	60.05	66.56	48.09	48.77
ENSBTAG00000000759	616334	NENF	22.37	39.41	36.97	37.64	35.79	33.18	29.96	24.64	31.92	24.67	36.2	29.64	31.42	31.29	35.45	31.99
ENSBTAG00000000771	282215	DNAJB6	9.44	9.65	8.54	10.26	13.4	10.77	10.68	10.78	10.26	13.41	10.09	10	11.09	8.82	12.32	9.23
ENSBTAG00000000778	767874	HSP90AB1	287.88	231.04	215.67	277.05	344.18	251.09	241.39	363.84	239.99	332.03	255.81	268.86	232.48	198.22	274.18	205.24
ENSBTAG00000000782	407170	KDR	40.11	30.07	34.94	29.86	26.47	33.35	34.79	36.24	35.12	28.24	36.39	29.03	30.25	33.39	28.36	27.33
ENSBTAG00000000784	512153	MTERF4	17.22	16.05	13.24	17.04	19.73	20.1	15.61	14.98	20.69	19.26	17.03	20.28	17.51	16.6	18.51	15.3
ENSBTAG00000000786	508566	NQO2	52.39	61.24	53.17	73.97	83.37	84.42	87.24	39.75	72.1	42.66	58.09	57.06	66.98	62.29	55.64	55.88
ENSBTAG00000000789	505297	PPP1R7	11.2	8.72	9.75	10.97	10.28	12.08	10.8	11.03	8.08	8.67	10.25	9.04	7.47	8.62	11.17	10.16
ENSBTAG00000000797	505981	MRPL9	66.32	70.66	64.29	66.32	70.07	74.07	45.87	73.42	70.1	63.1	60.43	69.13	62.27	62.23	63.94	65.2
ENSBTAG00000000802	404179	LYVE1	78.52	78.78	76.12	52.69	127.56	84.88	68.65	79.3	57.89	75.64	67.9	54.17	69.93	54.84	75.46	62.56
ENSBTAG00000000804	540817	MOB3B	2.76	3.86	3.59	2.54	3.36	7.32	2.57	6.43	7.7	13.83	6.62	7.34	4.17	5.04	5.79	2.36
ENSBTAG00000000806	506045	ATAD1	32.99	34.16	28.99	37.09	46.38	40.65	28.42	38.92	45.35	41.78	30.52	47.95	33.08	32.39	38.68	34.11
ENSBTAG00000000807	539132	TMED3	5.42	4.61	6.14	4.68	5.91	7.28	4.03	3.66	14.75	5.99	4.06	10.14	3.85	7.35	7.78	7.75
ENSBTAG00000000808	768048	COX14	92.75	72.68	84.51	104.34	92.45	94.85	101.7	91.28	103.08	72.71	92.03	100.15	73.23	102.42	85.12	75.97
ENSBTAG00000000810	338085	COPE	17.51	26.07	23.45	30.51	37.23	32.84	43.73	13.42	44.01	20.83	27.21	25.39	27.38	30.65	35.6	32.89
ENSBTAG00000000811	533809	DDX49	5.86	4.55	5.35	5.21	8.09	6.13	8.89	5.28	5.44	7.34	6.85	6.02	5.79	5.67	7.55	6.95
ENSBTAG00000000820	511812	GNG11	37.52	37.7	30.46	34.22	33.18	42.39	26.21	47.94	34.73	36.4	35.54	32.48	38.94	36.5	40.38	31.8
ENSBTAG00000000825	516004	MRPS26	12.34	17.23	11.39	11.95	14	15.32	26.12	11.02	13.05	11.71	14.89	12.06	14.41	12.84	16.6	24.51
ENSBTAG00000000827	536532	TAOK1	18.4	14.83	13.6	11.66	13.63	15.88	18.19	20.41	14.16	15.01	13.22	12.43	12.56	11.21	15.45	12.32
ENSBTAG00000000833	514852	TAX1BP3	19.14	26.08	28.68	18.01	18.97	30.4	22.18	22.82	25.45	26.07	30.55	29.17	37.93	32.83	31.97	32.17
ENSBTAG00000000837	286764	PARP1	21.17	18.26	21.28	16.11	16.73	20.18	18.74	22.4	16.72	16.84	18	16.44	20.07	21.96	20.01	17.9
ENSBTAG00000000843	515063	NDRG2	349.49	245.95	266.97	327.8	328.02	398.34	354.16	245.88	236.34	234.37	349.91	245.81	285.32	229.05	260.89	241.63
ENSBTAG00000000848	510529	SNRNP200	26.72	21.75	25.31	17.97	22.92	22.23	36.2	28.52	21.53	24.2	23.16	20.51	22.71	25.94	32.78	24.37
ENSBTAG00000000851	532945	CYP20A1	21.67	25.32	19.63	24.03	21.42	25.85	14.59	21.47	23.81	16.39	20.49	15.84	19.46	19.61	16.78	15.05
ENSBTAG00000000871	520111	TRIM27	19.65	16.26	14.02	20.33	24.96	26.64	24.31	21.03	19.97	25.04	18.48	16.99	16.94	14.3	19.61	18.43
ENSBTAG00000000874	281039	CAST	27.82	34.68	35.78	35.47	30.28	29.9	27.18	39.83	25.63	30.86	30.74	21.4	31.88	36.1	42.52	35.48
ENSBTAG00000000877	530461	ETFBKMT	8.15	7.03	8.08	5.94	4.02	6.31	3.95	7.61	5.55	6.34	9.34	8.79	9.19	9.35	7.79	9.26
ENSBTAG00000000878	539858	RB1CC1	34.72	26.15	26.42	23.35	28.75	31.23	29.05	35.78	22.83	26.5	30.87	35.78	27.96	25.42	32.31	29.03
ENSBTAG00000000880	506714	GINM1	84.82	77.35	80.46	93.72	94.26	102.46	69.65	86.49	102.73	81.88	94.87	81.36	80.57	80.64	89.93	81.68
ENSBTAG00000000894	507476	PGK1	68.41	60.72	48.82	57.97	70.49	63.86	55.36	65.72	75.35	72.58	57.88	94.88	70.13	69.15	65.5	62.63
ENSBTAG00000000897	782315	IQGAP2	264.21	236.8	275.69	230.64	250.99	252.44	234.08	284.38	202.81	217.81	273.95	219.44	260.23	239.94	258.71	198.31
ENSBTAG00000000902	532053	OGT	22.75	16.49	15.72	17.42	13.66	27.05	16.85	24.3	14.45	19.1	13.68	15.14	15.74	15	18.95	12.66
ENSBTAG00000000911	539313	UBE2H	26.23	19.11	20.65	18.91	19.89	25.46	26.49	32.83	17.41	24.62	19.87	22.69	21.27	15.16	29.95	20.29
ENSBTAG00000000913	616109	UQCR10	119.3	132.85	138.05	146.36	190.29	140.13	131.34	110.22	162.87	125.39	157.8	184.59	159.36	174.77	169.72	155.74
ENSBTAG00000000918	512804	ERMARD	7	4.18	6.63	6.08	5.59	6.66	8.38	7.2	4.6	6.54	7.17	4.12	6.08	4.85	7.66	5.62
ENSBTAG00000000937	538826	ITPRID2	17.44	19.49	16.88	15.15	20.08	20.28	17.58	21.83	19.14	19.83	17.33	20.33	18.58	17.78	22.59	17.97
ENSBTAG00000000939	532276	KIF16B	10.07	6.23	6.13	5.46	7.72	10.09	9.46	11.26	8.77	6.72	8.03	8.31	8.23	6.4	9.4	9.24
ENSBTAG00000000941	783000	PLEKHB2	19.25	15.22	12.79	17.45	15.02	15.13	14.97	16.9	14.31	16.67	15.55	15.11	16.52	14.16	14.45	14.63
ENSBTAG00000000948	508373	RAB2A	55.55	37.1	43.72	69.39	64.36	68.65	57.26	48.96	65.11	41.69	56.73	51.48	50.85	45.46	46.42	39.61
ENSBTAG00000000950	510899	MRPS16	36.1	37.05	27.2	34.81	46.83	39.82	35.42	35.96	47	37.97	34.67	42.67	37.29	38.09	39.02	39.3
ENSBTAG00000000957	513265	CDKN2AIP	18.45	19	16.19	21.25	23.93	26.1	16.58	22.1	19.19	37.81	18.54	16.16	16.92	21.37	23.85	14.2
ENSBTAG00000000974	509885	IARS1	24.78	16.43	16.96	17.32	17.89	21.73	15.33	22.59	22.52	18.09	18.44	23.05	20.09	16.76	17.11	15.51
ENSBTAG00000000977	529873	CADM1	45.53	44.76	49.22	56.62	45.72	35.17	38.43	50.63	47.2	41.18	44.12	40.39	50.3	58.12	49.95	37.54
ENSBTAG00000000979	515895	SMIM19	57.64	46.39	41.56	43.53	39.08	67.56	25.92	54.94	45.61	55.28	53.6	52.04	55.27	48.64	52.34	44.49
ENSBTAG00000000985	783373	RAB10	47.04	41.98	39.17	38.66	47.28	43.47	47.84	50.46	46.21	45.18	41.27	49.6	46.21	43.07	46.04	43.81
ENSBTAG00000000990	539141	PSMA2	46.22	34.12	24.53	40.37	47.78	49.76	33.63	39.67	60.73	49.03	35.91	53	42.51	39.42	33.91	41.46
ENSBTAG00000000991	532842	MRPL32	20.41	16.31	17.01	17.71	27.05	23.36	13.92	22.36	24.12	30.2	16.73	29.45	16.67	15.59	21.59	19.18
ENSBTAG00000000993	616069	N4BP2L1	33.59	35.22	25.42	31.07	45.18	54.78	25.12	29.47	13.48	15	28.17	16.41	27.37	22.54	26.72	20.06
ENSBTAG00000000995	540234	TENT5A	36.67	19.24	17.5	18.01	16.22	21.5	27.82	30.93	12.47	10.41	16.84	15.86	12.89	10.67	14.71	19.65
ENSBTAG00000000998	524456	SLC39A6	12.08	10.85	11.78	13.23	14.04	10.42	14.13	12.55	10.31	15.73	10.56	12.11	11.63	10.36	15.44	10.81
ENSBTAG00000001009	508445	HCLS1	11.43	12.01	6.16	9	10.59	9.29	10.73	13.66	12.54	15.23	8.47	10.85	10.43	10.89	10.59	11.06
ENSBTAG00000001013	508169	SLC30A5	40.76	26.1	26.58	40.08	48.19	43.53	43.59	38.1	43.4	27.53	36.99	27.46	26.85	19.86	31.43	24.64
ENSBTAG00000001015	533562	TM9SF4	17.33	12.09	17.93	12.78	13.54	16.47	19.17	16.99	18.98	20.36	20.57	14.2	24.04	16.66	15.85	14.48
ENSBTAG00000001017	535342	SLK	16.91	12.96	14.24	13.66	11.96	14.05	11.98	18.19	11.84	11.22	13.28	12.61	12.31	12.52	12.59	11.28
ENSBTAG00000001021	282870	CYP1A1	366.96	345.91	432.48	275.17	322.56	171.64	312.03	255.33	246.66	316.55	281.61	315.95	453.86	388.96	259.86	527.93
ENSBTAG00000001023	505086	ZNF598	3.47	4.92	3.32	3.9	6.66	5.38	15.53	2.95	5.91	6.6	4.47	5.4	4.61	4.32	8.82	9.8
ENSBTAG00000001024	540181	ARID1A	8.68	4.47	7.01	2.88	3.56	4.71	17.5	7.24	4.08	5.37	4.81	3.47	5.64	4.85	7.92	6.22
ENSBTAG00000001027	510850	SERPINH1	6.15	6.8	6.45	7.89	8.26	7.78	10.87	10.22	7.02	7.14	7.72	8.89	10.43	11.25	10.4	9.81
ENSBTAG00000001030	535099	MTMR3	7	6.33	6.67	5.27	6.72	9.08	12.71	6.95	7.76	7.78	7.77	8.32	9.4	7.82	8.92	7.76
ENSBTAG00000001035	541229	SF1	33.85	20.7	24.54	18.69	26.32	30.14	55.99	36.06	24.34	31.6	30.21	27	29.22	20.78	39.17	33.41
ENSBTAG00000001036	512002	HIBADH	183.74	175.7	193.06	166.86	172.67	155.09	112.86	169.35	146.45	202.89	165.68	211.93	230.01	245.53	208.08	181.45
ENSBTAG00000001038	613304	SNRPB	30.18	35.66	25.88	28.66	42.41	38.72	32.03	28.56	44.14	42.69	34.64	48.05	38.9	34.15	36.02	38.13
ENSBTAG00000001042	514626	MXD1	4.5	2.69	2.96	3.09	3.98	4	6.49	4.77	4.32	8.4	3.64	3.22	3.26	2.73	5.18	3.34
ENSBTAG00000001044	505988	SUPV3L1	7.67	5.9	6.02	6.38	9.33	7.83	6.29	7.98	7.01	9.77	7.56	8.34	6.58	5.07	7.04	5.89
ENSBTAG00000001055	504520	HNRNPL	59.59	48.99	49.82	47.07	40.13	65.24	60.58	64.35	55.35	62.57	48.7	55.69	56.98	53.35	69.4	47.53
ENSBTAG00000001057	532778	ARFGAP3	151.6	122.99	109.19	143.51	159.74	154.07	142.08	134.63	139.17	91.47	140.58	108.48	106.46	89.99	101.71	93.76
ENSBTAG00000001059	614145	IDH3G	37.15	39.09	37.41	38.3	41.85	40.39	34.47	31.87	45.09	34.08	43.08	38.26	40.62	46.16	40.16	41.33
ENSBTAG00000001097	509422	FKBP7	12.17	9.12	12.38	11.76	13.85	16.26	10.27	13.03	33.49	10.25	16.86	13.4	21.45	23.28	13.2	11.66
ENSBTAG00000001098	509423	PLEKHA3	5.87	4.69	4.62	4.84	5.97	6.51	5.47	6.66	6.43	5.46	5.36	4.6	6.46	4.95	5.66	4.5
ENSBTAG00000001105	281625	ANXA4	331.71	360.24	355.43	345.19	343.03	387.7	253.7	338.32	297.18	338.87	344.4	390.37	426.38	383.43	307.13	323.45
ENSBTAG00000001107	618428	CACYBP	67.43	67.46	57.92	74.6	109.71	74.68	60.63	95.38	81.82	94.3	80.74	85.43	68.44	59.2	71.13	69.66
ENSBTAG00000001108	513934	GMCL1	10.72	10.85	11.93	11.33	11.14	12.16	8.95	11.31	10.41	11.53	9.73	10.04	10.39	13.73	12.56	9.64
ENSBTAG00000001109	445421	MRPS14	32.14	29.37	23.88	30.86	33.16	34.65	21	25.6	45.17	35.57	33.04	43.97	39.03	34.38	31.23	34.63
ENSBTAG00000001113	504290	NDUFAF7	12.5	10.03	10.98	10.62	11.17	11.2	7.86	12.33	11.6	9.12	11.1	12.17	10.86	13.43	9.26	8.78
ENSBTAG00000001114	538447	PRKD3	26.73	16.52	17.37	20.81	19.86	25.76	17.32	25.6	22.21	15.83	19.33	15.77	18.98	15.99	16.72	13.93
ENSBTAG00000001123	513601	SNRNP48	9.57	7.54	8.38	8.19	5.81	8.83	10.26	11.2	5.43	9.69	8.9	5.56	7.61	7.09	8.98	8.77
ENSBTAG00000001133	524159	VWA8	41.91	18.49	26.79	21.96	23.57	24.17	27.41	39.43	24.39	33.51	38.42	29.7	40.36	37.77	32.85	28.55
ENSBTAG00000001137	281078	CLTA	71.78	71.77	61.23	75.16	84.42	92.84	84.47	80.36	85.84	65.54	71.06	73.14	66.68	75.16	80.06	83.22
ENSBTAG00000001140	614320	IAH1	32.38	21.11	28.37	35.04	29.23	30	23.23	37.84	21.25	21.45	28.78	23.38	19.5	31.42	28.99	20.1
ENSBTAG00000001141	517541	ADAM17	11.57	10.34	9.24	8.72	8.77	10.67	11.93	11.81	8.42	8.1	10.79	8.43	10.26	10.37	10.36	8.76
ENSBTAG00000001142	782201	GNE	68.25	46.33	46.98	53.67	54.62	60.91	94.88	82.35	84.27	58.43	55.75	58.49	53.11	48.15	64.74	54.98
ENSBTAG00000001143	512486	LOC512486	4.75	7.28	3.93	4.31	5.6	4.68	5.15	8.61	5.73	5.61	3.99	3.01	3.46	6.95	5.54	7.01
ENSBTAG00000001144	540212	NAA20	39.06	34.3	29.34	36.33	45.84	35	32.15	41.17	36.98	37.81	33.23	47.69	33.67	30.63	38.8	32.1
ENSBTAG00000001165	534217	AIFM2	8.23	5.97	5.55	3.59	6.05	9.28	5.35	3.81	8.04	4.55	8.16	5.41	8.2	6.26	4.83	6.66
ENSBTAG00000001168	518844	BRAP	14.56	13.38	10.84	10.99	12.71	16.34	12	15.25	13.2	12.71	13.31	13.64	13.03	11.92	12.62	11.97
ENSBTAG00000001171	514141	OGFOD1	10.2	9.47	7.65	8.74	10.04	10.28	7.92	10.38	10.96	11.5	8.63	13.97	9.77	9.08	8.7	10.6
ENSBTAG00000001174	510347	MRPL15	18.26	17.29	13.17	17.48	27.72	18.77	18.03	14.17	18.3	24.75	16.67	25	17.83	11.22	17.1	19.17
ENSBTAG00000001178	788351	USPL1	5.18	4.65	3.83	4.84	6.72	6.27	5.81	6.12	4.6	11.13	4	4.14	3.86	2.72	5.37	3.86
ENSBTAG00000001179	505802	TEP1	2.39	3.36	2.91	3.69	3.18	4.75	4.16	2.71	3.72	5.29	2.39	3.17	4.45	2.94	7.88	5.33
ENSBTAG00000001182	408000	SEPTIN7	81.01	61.83	69.29	67.86	62.76	66.45	45.35	81.49	68.56	74.23	67.07	77.11	90.03	81.96	71.45	60.75
ENSBTAG00000001185	767828	KMT5B	17.84	15.68	13.99	14.32	14.99	16.58	17.27	20.1	13.45	16.54	13.9	15.21	14.31	13.01	17.69	12.94
ENSBTAG00000001189	506192	AP1B1	15.16	14.7	13.84	9.65	17.41	13.98	33.53	13.1	20.31	17.37	18.31	17.93	19.64	19.53	25.7	27.82
ENSBTAG00000001192	505538	STX12	15	13.32	13.71	11.93	12.23	19.33	9.66	17.39	18.6	13.82	15.21	13.6	15.96	15.99	18.2	14.56
ENSBTAG00000001193	508878	UNC93B1	6.66	9.38	6.89	7.11	8.46	6.83	16.08	6.11	8.12	6.95	9.16	7.15	10.64	11.55	11.06	14.48
ENSBTAG00000001198	530031	GIMAP7	10.07	8.56	4.65	8.77	5.97	6.8	4.32	9.39	7.99	7.42	7.31	6.32	7.94	7.64	6.18	5.62
ENSBTAG00000001209	509784	PHLDB2	60.68	37.39	40.26	32.3	29.71	40.14	53.14	47.9	42.67	31.15	49.3	40.53	34.58	39.45	46.04	37.47
ENSBTAG00000001212	506530	SSR2	162.52	148.68	145.94	175.01	170.78	196.15	131.63	166.13	287.88	133.73	208.22	168.32	172.56	172.52	168.25	143.51
ENSBTAG00000001225	511512	RBM14	19.92	13.7	13.97	18.42	26.88	23.08	47.56	17.45	13.74	20.26	19.65	15.56	17.75	11.03	28.6	21.45
ENSBTAG00000001244	281407	PLAT	4.61	5.84	6.7	5.22	7.6	5.53	7.61	6.61	4.43	6.66	8.45	6.41	8.51	8.48	6.8	7.49
ENSBTAG00000001246	282144	ATP1A1	204.73	183.69	181.84	169.38	220.5	185.24	185.07	207.53	181.77	214.57	184.83	200.29	192.36	197.22	168.09	159.7
ENSBTAG00000001254	534898	ANKRD46	21.83	18.12	16.51	23.03	24.41	24.32	16.17	20.05	22.65	19.47	18.17	18.87	18.91	17.93	20.92	17.53
ENSBTAG00000001258	615627	TMEM50B	21.81	18.04	11.84	19.66	27.77	24.31	24.1	13.83	17.59	18.51	11.94	14.49	15.74	10.76	17.19	14.01
ENSBTAG00000001274	541235	PPM1L	12.77	10.46	14.25	9.54	9.58	18.5	8.51	12.84	15.11	11.93	14.25	8.71	14.48	19.69	12.14	10.13
ENSBTAG00000001283	506005	RIC1	14.02	11.63	11.19	10.8	13.04	12.46	12.1	14.12	9.99	13.46	12.55	12.79	11.44	12.25	12.53	9.05
ENSBTAG00000001288	338445	MAOB	360.02	327.49	426.43	339.27	338.3	344.1	345.39	433.92	231.09	317.2	415.8	366.83	446.96	405.62	403.38	365.5
ENSBTAG00000001289	534352	MRPL18	14.07	16.1	14.47	22.88	23.61	22.83	15.95	17.65	21.2	21.88	20.62	23.21	18.62	17.57	14.78	17.61
ENSBTAG00000001296	504456	TMEM50A	48.96	49.45	43.62	47.89	46.03	49.69	28.49	53.51	53.28	42.72	47.32	49.22	49.79	53.14	46.78	44.54
ENSBTAG00000001302	535290	MRPS28	17.89	13.94	14.98	14.82	13.17	16.25	12.9	18.71	27.76	16.1	17.26	24.61	23.78	23.96	17.82	18.29
ENSBTAG00000001303	539524	HSPB8	52.86	55.5	50.16	39.47	42.82	19.68	55.97	43.69	30.98	20.59	57.37	45.36	58.31	35.01	38.53	48.8
ENSBTAG00000001305	613800	ATP2B2	3.17	2.06	3.53	1.2	1.46	3.71	5.33	2.68	3.73	2.07	4.11	2.51	3.29	3.37	3.35	4.74
ENSBTAG00000001306	505694	FXN	12.6	8.97	7.23	7.14	9.91	11.44	8.44	12.11	11.5	10.61	7.69	12.48	9.07	8.16	10.44	9.27
ENSBTAG00000001311	538442	MORF4L2	261.68	181.55	151.87	305.08	355.9	321.54	281.24	235.15	300.67	215.01	236.11	214.67	180.23	148.83	217.38	182.22
ENSBTAG00000001314	505816	TRMT6	10.24	8.64	6.95	8.69	10.49	12.12	6.61	9.42	9.63	11.8	7.91	10.73	7.58	7.93	8.36	8.31
ENSBTAG00000001320	505361	VPS16	8.82	8.68	9.45	9.07	7.91	10.77	11.08	9.55	10.92	8.63	10.24	9.74	10.44	10.69	10.23	8.86
ENSBTAG00000001323	450214	CENPC	13.34	11.19	11.01	11.77	11.36	12.29	9.28	12.5	9.36	11.97	9.93	10.5	9.95	9.73	11.87	9.43
ENSBTAG00000001329	506200	CLPTM1L	33.85	30.62	34.47	31.99	39.51	40.52	50.34	33.35	57.69	34.61	44.87	36.33	40.41	35.54	45.03	43.72
ENSBTAG00000001332	281937	MYO1C	7.97	7.64	8.21	4.72	6.75	7.85	13.48	6.76	7.99	8.71	9.62	7.47	11.14	10.47	11.32	11.17
ENSBTAG00000001335	280805	GHR	241.78	235.89	287.88	226.08	170.83	332.49	185.47	348.61	184.68	249.43	274.66	300.89	223.92	205.84	235.6	219.89
ENSBTAG00000001342	783948	RSL24D1	10.79	10.74	9.26	10.53	13.15	11.98	7.15	11.81	10.08	11.67	10.22	10.79	9.3	8.51	9.97	9.07
ENSBTAG00000001349	514928	KIF1C	48.61	42.92	54.54	39.16	49.25	46.87	74.57	41.73	56.5	50.16	58.96	60.58	71.6	60.44	65.05	76.36
ENSBTAG00000001353	767847	PMPCA	29.48	36.57	39.98	45.39	52.18	43.39	58.54	34.21	46.33	36.74	39.36	38.36	43.19	43.38	43.36	46.76
ENSBTAG00000001356	534262	USP38	15.35	10.48	11.48	11.16	11.51	11.91	12.6	13.24	10.91	17.68	12.17	10.31	14.24	11.72	16.31	10.11
ENSBTAG00000001360	326582	RPS12	329.76	334.93	256.09	337.61	345.31	361.85	292.51	349.7	340.83	304.32	326.54	261.39	293.92	324.17	270.06	265.13
ENSBTAG00000001368	531137	LGALS3BP	70.38	56.99	67.88	49.5	64.81	80.44	120.6	54.96	99.17	59.92	74.76	98.87	102.54	97.19	69.51	101.86
ENSBTAG00000001391	522004	ANKRD42	4.3	4.5	1.88	2.31	3.09	5.14	4.6	6.9	4.41	6.3	3.06	4.16	2.38	2.79	2.74	4.75
ENSBTAG00000001394	618580	TMED9	125.36	106.14	98.34	143.45	158.6	173.27	142.05	100.7	276.28	120.1	149.43	153.74	148.52	134.9	137.37	124.79
ENSBTAG00000001395	540784	C1H21orf91	18.83	17.63	18.93	19.47	14.77	19.01	24	19.18	16.09	9.9	14.36	11.26	15.28	16.02	12.67	11.22
ENSBTAG00000001398	540568	ATP2A2	65.28	43.81	34.99	45.19	82.94	67.78	115.85	68.16	62.19	72.85	34.72	53.38	62.48	24.73	59.01	56.94
ENSBTAG00000001400	534923	AKT2	18.71	20.46	23.24	16.8	21.58	24.55	32.32	16.36	27.1	21.12	29.25	26.62	34.7	34.09	33.48	33.33
ENSBTAG00000001405	281195	GLCE	63.74	194.51	82.15	134.82	248.19	135.39	86.77	199.3	167.24	241.38	57.02	250.74	125.13	61.86	197.46	134.07
ENSBTAG00000001407	508867	AP3S2	17.17	17.1	14.56	15.79	15.73	16.91	17.87	15.96	21.11	15.61	17.7	19.47	19.13	17.18	18.92	18.08
ENSBTAG00000001408	539715	CNRIP1	6.04	6.03	4.17	5.21	4.35	7.11	4.63	8.35	6.86	5.45	5.91	4.62	5.93	5.67	6.5	4.13
ENSBTAG00000001414	616416	KCTD12	5.36	12	6.74	4.78	5.37	3.46	14.1	4.61	7.36	8.44	5.98	4.56	8.4	10.56	8.77	20.25
ENSBTAG00000001417	282576	ACSM1	1024.77	922.74	777.75	766.72	928.45	995.9	613.1	969.3	896.9	1238.83	962.5	1243.98	1102.77	931.66	1014.32	1024.73
ENSBTAG00000001419	507154	MRPL4	6.18	8.09	7.52	6.62	9.1	5.6	9.41	6.1	8.24	7.43	6.37	8.2	7.8	8.52	8.27	10.37
ENSBTAG00000001424	540526	MSH6	16.97	14.61	17.48	15.4	13.91	14.47	12.45	18.56	12.4	15.22	17.75	15.77	17.57	19.08	16.58	11.85
ENSBTAG00000001425	508172	FBXO11	14.42	9.93	12.03	8.43	9.16	11.96	12.56	15.49	10.2	11.43	8.68	8.58	10.33	10.4	12.08	9.08
ENSBTAG00000001435	507137	ARL6IP6	13.26	11.2	11.65	13.06	13.98	13.73	10.62	15.19	12.24	14.29	11.95	11.16	10.84	8.73	14.12	9.04
ENSBTAG00000001449	780787	SRA1	40.57	35.82	31.31	48.7	52.36	63.36	43.65	36.22	60.78	38.83	45.84	48.75	39.59	42.28	43.03	35.32
ENSBTAG00000001450	525278	APBB3	5.86	6.8	5.47	8.77	6.78	10.28	9.65	7.55	7.55	10.04	9.29	7.05	7.2	6.25	10.13	7.47
ENSBTAG00000001460	510125	LIN7C	29.97	25.21	25.52	34.55	36.75	34.72	23.32	31.39	35.55	31.45	31.66	27.17	29.66	25.28	29.84	24.85
ENSBTAG00000001463	535030	TNKS	8.36	5.45	7.84	5.65	5.47	8.15	8.32	11.09	5.05	5.91	6.32	6.06	5.76	6.26	7.55	5.61
ENSBTAG00000001465	281963	P2RY1	4.63	4.59	3.92	4.35	3.5	6.6	7.06	4.34	4.13	3.08	5.39	2.18	3.82	2.14	2.63	3.09
ENSBTAG00000001468	540852	SAMD4A	7.56	9.11	8.42	9.07	9.27	13.34	8.85	12.8	8.21	13.49	8.01	8.02	9.64	7.85	9.9	8.31
ENSBTAG00000001484	512570	LZTFL1	12.96	10.35	10.48	15.98	14.33	16.02	7.83	14.2	13.52	11.12	11.9	10.82	10.14	10.08	14.11	7.46
ENSBTAG00000001485	780855	PPIP5K2	57.36	51.33	61.64	45.63	42.5	59.89	46.81	64.72	49.37	61.77	55.87	59.79	61.37	57.47	64.67	33.83
ENSBTAG00000001489	404053	TUBA1A	8.2	8.27	6.62	7.23	8.8	11.32	7.82	12.47	11.42	8.87	8.46	14.02	11.78	10.54	7.38	7.96
ENSBTAG00000001511	539020	BCL6	2.28	1.95	2.44	1.16	2.33	2.51	3.44	3.92	3.8	8.24	2.85	4.2	3.52	4.04	8.71	11.42
ENSBTAG00000001514	511852	ASB11	27.32	30.74	26.58	23.64	22.12	37.52	17.71	29.66	15.73	29.98	34.59	23.57	23.78	26.37	28.8	25.8
ENSBTAG00000001521	616871	UQCRB	93.03	82.68	69.29	112.81	138.9	93.38	81.59	97.03	129.9	116.19	95.69	165.92	97.41	89.97	112.64	115.96
ENSBTAG00000001522	526138	MTERF3	14.21	11.72	10.66	12.03	17.68	13.83	11.67	13.81	14.16	16.37	10.85	12.7	12.46	9.8	13.48	11.55
ENSBTAG00000001523	507632	YES1	22.77	24.68	22.14	21.16	24.3	22.07	18.48	24.57	24	22.18	20	26.46	24.89	24.41	25.25	18.65
ENSBTAG00000001528	511147	CDK13	13.24	9.54	11.05	8.38	9.96	11.84	13.47	14.05	8.44	11.71	9.54	8.29	9.69	8.88	11.13	9.65
ENSBTAG00000001539	516557	SAV1	8.09	5.91	5.8	6.45	7.8	8.04	5.67	7.36	6.33	7.42	6.35	5.71	6.19	6.8	8.39	5.52
ENSBTAG00000001546	534248	MGAT1	43.57	47.95	41.85	38.78	57.16	47.94	53.58	35.23	52.94	49.48	40.27	54.89	42.99	38.81	53.22	51.63
ENSBTAG00000001552	534386	EPC1	11.5	9.5	8.86	9.24	12.1	12.78	9.68	13.49	8.87	12.06	9.13	8.41	8.13	7.77	10.27	6.63
ENSBTAG00000001553	505093	HNRNPA1	142.91	114.21	91.34	146.55	115.39	146.75	97	159.05	147.37	184.92	144.28	147.36	107.12	123.35	136.33	114.42
ENSBTAG00000001553	100848353	LOC100848353	142.91	114.21	91.34	146.55	115.39	146.75	97	159.05	147.37	184.92	144.28	147.36	107.12	123.35	136.33	114.42
ENSBTAG00000001564	508547	PDE4DIP	11.98	6.5	12.03	12.12	12.18	9.84	12.78	15.27	13.93	8.84	10.69	16.71	9.15	6.94	19.18	12.83
ENSBTAG00000001565	514610	MESD	43.84	32.54	29.98	42.06	47.59	46.17	48.75	41.45	62.92	36.98	42.82	44.2	39.85	35.57	40.17	40.54
ENSBTAG00000001573	781067	JMJD1C	30.8	19.54	22.86	16.9	16.44	29.78	18.02	28.83	19.57	23.88	20.36	24.95	22.01	21.91	22.27	17.43
ENSBTAG00000001575	100297344	CALM2	282.61	282.15	218.75	275.69	288.67	297.51	220.53	229.36	311.1	217.51	251.78	259.37	264.07	244.23	239.94	250.22
ENSBTAG00000001576	515475	TMEM140	32.36	19.1	25.53	20.08	27.51	24.02	42.67	21.03	27.84	6.28	32.35	21.96	22.43	20.09	15.32	26.98
ENSBTAG00000001579	404130	AGO2	8.47	7.93	9.21	6.09	8.39	7.86	15.25	8.51	7.6	9.78	8.09	7.56	9.87	8.98	10.78	10.39
ENSBTAG00000001589	514455	TM9SF2	115.83	109.86	105.94	135.68	140.95	153.81	105.09	112.18	161.91	96.97	130.41	125.28	120.82	116.37	112.03	103.66
ENSBTAG00000001592	511899	INSIG1	73.03	129.62	135.26	120.07	127.49	146.23	110.96	166.36	97.48	365.09	91.63	51	103.53	107.05	220.04	88.43
ENSBTAG00000001593	539407	OGFOD2	4.84	5.97	5.24	5.01	6.11	5.1	9.14	3.34	6.63	4.36	5.57	6.27	5.91	6.77	7.8	9.54
ENSBTAG00000001594	526095	ARL6IP4	8.88	13.03	12.23	9.57	10.64	12.57	15.28	8.15	12.3	9.48	13.16	11.44	13.49	15.13	13.41	14.65
ENSBTAG00000001601	512571	PKM	10.08	9.72	8.38	7.75	9.68	8.33	11.93	11.58	9.92	9.52	8.57	9.11	8.06	9.83	8.51	10.09
ENSBTAG00000001602	404154	IL4R	13.33	8.75	9.85	8.59	9.72	8.55	18.41	10.48	15.06	12.38	12.43	7.37	11.26	11.29	13.97	13.8
ENSBTAG00000001607	616372	TMEM41B	9.62	8.32	6.29	8.49	11.32	10.32	7.9	9.93	12.8	13.49	7.91	10.17	9.42	6.77	11.54	8.06
ENSBTAG00000001609	286883	MAP2K6	6.22	5.22	4.96	4.58	4.58	6.55	3.62	9.39	11.98	6.22	12.17	5.99	7.35	12.47	7.15	8.39
ENSBTAG00000001612	535447	LSM1	10.26	10.76	9.69	12.02	13.1	12.88	10.11	10.5	11.56	12	9.98	10.49	11.66	9.07	10.51	9.81
ENSBTAG00000001616	516451	ZNF592	4.05	3.6	4.81	2.8	3.51	4.12	9.97	3.87	4.13	4.95	4.86	3.59	6.54	5.11	7.58	6.66
ENSBTAG00000001619	504658	SERINC5	27.92	24.81	24.44	25.31	21.82	27.03	23.65	24.33	27.22	19.03	24.3	26.67	32.38	27.56	24.75	24.4
ENSBTAG00000001632	515032	NBR1	126.29	116.7	108.66	111.15	136.97	104.78	107.54	142.28	119.31	176.64	96.49	126.02	104.46	90.37	156.82	104.49
ENSBTAG00000001634	508957	PHF1	5.16	6.08	4.98	5.49	5.89	7.06	7.87	4.63	5.62	5.03	7.07	4.99	6.6	5.87	8.61	5.98
ENSBTAG00000001637	518258	FUNDC1	11.44	12.8	12.92	10.36	12.89	14.53	9.7	14.81	15.95	13.24	10.74	14.48	14.95	13.51	13.12	12.18
ENSBTAG00000001645	533351	AAR2	6.93	7.12	5.58	7.14	9.82	8.28	8.47	6.54	7.91	7.99	6.89	9.25	8.41	7.69	8.02	9.08
ENSBTAG00000001647	529056	PLEKHJ1	11.6	13.42	11.27	12.52	13.76	15.17	19.35	7.17	14	11.87	15.49	15.07	15.04	14.1	18.34	17.08
ENSBTAG00000001648	326584	RPL21	557.43	489.43	469.7	551.5	530.92	570.69	336.69	549.18	471.88	472.57	544.64	427.69	489.94	486.87	450.68	397.6
ENSBTAG00000001651	522372	SYF2	35.54	30.71	25.65	39.27	45.32	40.68	32.3	34.48	33.25	30.51	32.5	27.43	27.64	27.59	30.8	24.2
ENSBTAG00000001654	786534	SNTB2	10.42	7.39	8.51	7.36	7.7	9.42	9.5	9.64	7.21	8.29	7.74	7.42	9.23	8.12	8.66	7.51
ENSBTAG00000001656	505854	TMEM254	78.16	79.47	97.81	45.03	79.9	74.09	41.32	75.09	70.83	78.92	75.92	96.55	99.42	76.96	86.66	67.72
ENSBTAG00000001657	513579	PICALM	177.05	139.6	149.59	152.68	149.9	184.38	142.77	173.86	128.99	129.36	148.76	113.94	118.71	122.63	129.85	110.73
ENSBTAG00000001659	618168	VPS4A	30.55	26.83	29.51	26.31	32.74	30.85	30.82	31.27	33.65	36.92	34.5	39.71	36.61	34.65	39.42	38.79
ENSBTAG00000001660	539967	SPTY2D1	37.87	14.18	17.06	54	70.62	79.46	51.96	30.04	22	17.11	30.13	8.7	11.29	7.65	17.53	9.97
ENSBTAG00000001666	509981	NIP7	15.46	11.53	10.76	9.85	19.44	13.8	10.75	13.88	13.2	15.76	10.97	15.65	13.21	8.77	13.28	11.54
ENSBTAG00000001671	518260	RTF1	10.62	8.67	10.82	9.73	8.67	12.08	10.89	14.09	9.02	12.02	10.02	9.86	9.99	10.15	11.97	9.39
ENSBTAG00000001673	520387	C2CD5	19.74	17.24	19.23	19.31	13.82	21.66	13.3	20.63	17.14	16.31	19.41	16.25	18.98	18.55	17.17	15.09
ENSBTAG00000001693	531362	RPAP1	4.3	3.2	4.31	3.02	3.77	4.42	7.56	3.93	5.29	4.02	4.79	4.66	5.8	4.81	6.09	5.65
ENSBTAG00000001697	615156	TRA2B	41.4	37.64	31.4	47.89	52.1	55.24	34.19	51.7	44.94	74.15	35.98	40.34	38.52	30.37	51.73	36.11
ENSBTAG00000001698	618186	CHTF8	23.73	23.72	20.63	25.15	25.96	28.46	21.99	24.18	22.2	20.5	21.35	19.73	23.01	19.6	26.32	20.15
ENSBTAG00000001698	116621585	DERPC	23.73	23.72	20.63	25.15	25.96	28.46	21.99	24.18	22.2	20.5	21.35	19.73	23.01	19.6	26.32	20.15
ENSBTAG00000001700	532712	CDC42	48.59	43.63	34.29	40.69	45.92	44.84	33.05	47.48	49.84	50.4	40.55	46.53	46.16	46.04	43.16	40.48
ENSBTAG00000001708	511319	TTLL12	12.59	12.84	15.12	9.73	12.24	14.31	27.42	10.3	12.43	10.98	17.77	12.07	21.82	20.12	20.56	21.36
ENSBTAG00000001724	532505	ZADH2	25.03	27.92	36.6	26.05	26.15	23.51	31.14	27.08	34.32	29.99	34.67	38.59	52.74	61.47	38.38	45.03
ENSBTAG00000001727	617001	PRXL2B	10.56	16.95	14.48	20.46	18.89	16.59	21.1	9.18	12.02	13.66	15.1	12.39	20.16	19.54	14.83	22.47
ENSBTAG00000001729	541175	DUSP10	3.43	4.29	5.82	4.13	4.03	4.91	1.83	8.13	3.85	10.76	5.52	9.94	8.41	5.86	5.18	6.23
ENSBTAG00000001731	539636	GLYR1	29.56	21.99	19.92	24.69	26.97	28.65	32.37	28.67	28.63	27.38	25.5	26.97	23.43	20.67	30.03	22.36
ENSBTAG00000001736	525895	UBN1	8.91	7.83	7.59	5.66	8.82	7.31	17.85	8.37	9.11	9.74	9.11	7.97	9.46	7.63	11.58	10.11
ENSBTAG00000001737	513209	TUT7	31.39	25.83	23.56	29.26	37.51	39.6	37.88	38.2	28.36	40.56	23.54	22.74	21.01	21.91	30.84	23.84
ENSBTAG00000001744	509758	BET1L	10.36	8.16	8.09	11.77	13.64	11.74	13.86	9.47	12.24	9.51	10.62	8.99	8.86	8.01	9.46	8.8
ENSBTAG00000001745	280847	LUM	5.82	7.91	6.68	7.35	7.13	9.16	5.86	16.06	9.56	8.17	11.46	7.99	8.74	14.1	9.94	6.82
ENSBTAG00000001747	515730	PEX3	70.73	45.91	38.72	45.6	46.64	67.14	37.86	54.9	36.74	27.89	43.77	43.76	48.64	29.08	39.22	26.78
ENSBTAG00000001749	539639	SENP2	44.52	33.98	33.03	37.81	37.29	46.47	35.15	46.03	37.12	34.65	40.33	37.46	39.01	35.92	34.48	26.78
ENSBTAG00000001752	515729	FUCA2	12.62	10.54	8.95	8.19	8.06	10.84	6.55	9.26	10.12	10.05	11.74	10.07	9.61	11.18	10.03	11.47
ENSBTAG00000001762	100125917	RFXANK	4.6	6.06	5.16	5.04	6.09	4.94	7	4.78	5.35	7.21	5.84	7.01	7.84	7.95	7.98	6.09
ENSBTAG00000001771	532989	DYRK1A	23.17	16.33	18.25	15.64	18.65	19.08	20.27	23.83	19.71	20.53	17.41	16.88	19.01	16.88	18.98	17.38
ENSBTAG00000001774	539090	SPRY2	6.31	8.12	8.63	7.58	7.92	9.38	10.57	6.25	8.97	6.71	6.01	12.39	11.75	8.95	11.88	12.51
ENSBTAG00000001776	504463	SIRT2	34.9	32.05	33.72	25.52	37.07	42.17	35.12	28.17	33.2	31.41	35.32	26.94	36.1	46.52	37.06	34.51
ENSBTAG00000001777	286853	RPLP2	108.55	188.35	191.53	189.68	304.47	144.67	197.4	108.74	193.25	163.87	136.29	182.23	252.76	195.41	236.6	236.25
ENSBTAG00000001778	525408	NFKBIB	2.32	4.04	2.56	2.53	4.32	3.51	11.09	2.25	4.56	4.27	2.79	3.15	2.96	4.45	4.78	7.64
ENSBTAG00000001781	510219	TOMM40	9.06	8.98	8.84	9.96	14.85	10.01	13.78	6.92	13.16	11.06	10.36	14.92	12.47	11.26	11.76	16.08
ENSBTAG00000001782	768042	MRPS12	16.76	16.44	14.97	12.19	16.36	16.72	18.05	14.13	19.76	10.47	15.79	16.4	16.92	16.91	18.19	21.14
ENSBTAG00000001790	100300349	SAFB2	15.09	10.12	10.28	10.38	10.32	15.9	28.77	17.03	13.72	24.25	17.57	14.49	15.78	12.98	25.43	17.59
ENSBTAG00000001792	540962	MICOS13	112.66	120.75	98.49	130.3	128.66	131.37	90.49	94.42	129.4	111.31	133.06	124.48	115.64	117.78	115.68	104.57
ENSBTAG00000001794	768327	RPL36	224.1	269.42	255.92	248.74	276.23	268.36	215.01	212.38	253.18	219.17	271.17	245.51	265.41	304.76	275.88	269.86
ENSBTAG00000001795	510796	LONP1	12.52	13.93	16.93	12.76	18.85	14.32	28.61	11.42	18.94	16.76	16.78	17.08	21.15	22.44	23.31	24.81
ENSBTAG00000001801	539867	SYT4	17.69	35.95	35.68	40.68	37.18	42.16	36.1	38.79	40.78	31.21	38.49	34.12	30.14	36.29	32.69	17.98
ENSBTAG00000001807	522905	AKAP8	6.67	9.25	5.58	8.5	12.84	12.24	9.65	7.44	6.85	10.64	6.75	7.77	7.62	5.93	11.32	6.82
ENSBTAG00000001808	535021	LACTB2	49.3	46.28	42.6	48.06	47.54	57.89	28.4	51.5	48.6	44.96	45.63	48.22	48.03	47.18	45.72	40.82
ENSBTAG00000001810	538632	SCAF11	42.05	35.85	35.02	35.85	38.55	41.73	35.74	45.72	34.62	33.04	34.66	36.95	32.47	31.49	34.6	32.05
ENSBTAG00000001816	504608	SLC25A42	9.62	9.32	10.61	11.19	10.71	10.66	26.03	6.43	9.9	5.05	12.19	6.18	11.02	10.33	10.24	14.82
ENSBTAG00000001821	505359	PRRC2C	19.33	11.25	12.42	9.12	10.86	15.23	22.31	21.55	9.83	15.48	11.75	10.6	11.45	10.01	15.14	11.5
ENSBTAG00000001827	505570	GID8	16.87	17.1	15.86	17.94	18.85	17.74	23.88	16.5	18.21	14.82	17.64	18.65	18.22	20.13	22.54	19.43
ENSBTAG00000001828	515013	SCRN2	4.63	11.08	8.94	6.79	8.31	11.39	9.76	3.65	5.44	5.83	7.78	6.03	8.92	8.68	9.17	7.08
ENSBTAG00000001834	616621	PNKP	4.29	5.44	4.32	5.56	6.8	5.91	11.56	3.93	7.04	6.33	5.63	5.46	5.1	6.09	9.04	7.46
ENSBTAG00000001839	505877	OCIAD2	61.22	80.2	70.43	42.92	66.32	95.45	53.81	85.86	76.46	99.57	150.43	109.13	99.69	102.96	76.11	108.34
ENSBTAG00000001842	615507	GSTM3	283.15	190.83	239.3	235.6	228.47	277.21	181.83	246.37	274.05	332.66	254.58	315.82	350.93	311.73	262.55	215.15
ENSBTAG00000001843	509188	WBP1	15.32	15.58	18.81	21.93	17.23	21.46	15.57	12.93	13.22	18.24	23.78	17.53	18	17.62	23.16	20.17
ENSBTAG00000001852	497207	BREH1	56.39	42.13	20.28	28.73	69.79	31.36	39.9	20.72	39.2	42.59	42.29	28.05	38.3	15.39	41.05	0.28
ENSBTAG00000001854	535119	CIAPIN1	9.94	7.94	7.06	7.16	11.63	9.39	9.63	7.59	11.17	8.49	9.26	12.99	10.45	6.54	10.47	9.78
ENSBTAG00000001855	529282	COQ9	40.15	44.1	43.02	46.29	57.85	47.14	37.85	41.65	48.48	41.76	37.66	55.99	47.9	51.53	44.68	46.28
ENSBTAG00000001856	504452	POLR2C	21.81	23.16	19.76	24.35	29.1	31.65	25.54	24.71	26.01	30.23	23.14	22.25	23.54	20.78	26.52	19.43
ENSBTAG00000001861	789054	SESTD1	13.86	11.15	12.84	11.74	10.08	12.14	10.85	16.08	12.31	15.39	10.75	16.06	10.81	11.25	16.43	13.58
ENSBTAG00000001868	510274	PCYT2	43.84	35.7	42.5	35.1	46.51	34.79	45.44	29.97	38.28	53.62	42.1	55.72	49.95	51.93	52.09	49.59
ENSBTAG00000001872	515476	ORC6	4.92	6.54	6.06	4.34	5.06	6.43	3.93	9.5	5.49	7.49	5.88	6.58	7.72	6.9	7.93	4.79
ENSBTAG00000001879	512237	PER2	2.15	1.69	1.53	0.77	1.67	2.45	3.31	2.32	0.82	1.01	2.81	1.73	0.85	0.58	2.73	4.05
ENSBTAG00000001881	532890	SLC10A1	565.28	372.7	396.44	332.74	374.11	502.88	213.14	439.89	338.29	371.88	508.33	383.44	481.07	480.62	441.63	380.93
ENSBTAG00000001887	538505	STAM2	19.56	16.28	15.73	20.4	20.49	23.71	15.98	21.12	18.4	16	18.37	14.82	16	16.46	17.05	13.33
ENSBTAG00000001888	517336	MED13L	12.24	7.07	10.57	6.75	6.71	10.52	13.84	13.19	9.12	10.69	9.67	8.38	10.46	8.93	10.94	8.97
ENSBTAG00000001894	519463	NEDD1	16.55	16.14	14.38	19.23	12.87	13.13	8.41	16.69	11.38	11.22	13.94	18.78	14.83	10.48	14.65	13.17
ENSBTAG00000001895	509322	PGGT1B	14.47	12.56	11.33	13.92	12.52	14.78	9.48	12.73	14.42	14.88	12.19	13.78	12.69	11.25	11.7	10.77
ENSBTAG00000001904	513761	ZNF276	4.09	6.02	4.17	4.08	6.09	6.58	11.2	4.08	6.57	6.24	5.47	6.15	5.71	4.63	8.58	7.31
ENSBTAG00000001908	533910	DLD	55.36	46.47	45.62	53.33	57.33	56.7	41.06	60.59	46.47	54.58	43.44	51.22	46.01	44.8	48.52	42.42
ENSBTAG00000001919	511703	ZNF652	13.1	6.47	8.09	6.91	6.67	8.29	20.79	9.22	9.56	3.37	10.48	5.94	8.34	9.32	8.15	8.2
ENSBTAG00000001922	504225	AKIP1	6.8	7.46	5.88	6.63	7.31	10.25	9	5.88	10.17	8.61	7.02	7.14	8.23	6.04	8.77	8.92
ENSBTAG00000001926	530189	RAD23B	77.94	59.65	62.52	60.28	67.1	76	60.79	71.32	80.94	66.56	83.46	86.93	80.33	77.92	78.44	80.42
ENSBTAG00000001928	613927	PDIA6	133.29	114.09	116.08	108.31	144.37	140.98	155.25	128.66	314.38	149.48	146.03	164.57	206.53	196.65	176.15	125.03
ENSBTAG00000001931	513765	TRABD	4.43	8.9	6.94	6.24	7.51	6.48	26.33	2.54	7.47	4.12	6.65	7.3	9.31	9.27	12	18.82
ENSBTAG00000001932	512902	CRAT	67.35	47.33	59.46	58.97	75.29	72.25	111.59	46.33	60.15	43.11	71.49	49.45	66.32	54.81	57.23	63.26
ENSBTAG00000001933	514460	PTPA	18.25	17.11	16.92	21.56	23.32	23.04	26.28	15.02	20.36	17.36	21.76	17.73	21.62	20.28	22.94	23.9
ENSBTAG00000001948	780809	VTI1B	29.59	25.53	24.91	31.88	33.36	34.6	27.67	31.8	32.76	28.79	31.19	27.9	26.2	26.11	28.51	25.16
ENSBTAG00000001950	505995	RDH11	25.85	17.5	24.15	21.06	18.38	24.91	12.13	19.91	19.66	36.08	24.92	29.24	21.32	31.41	31.13	15.22
ENSBTAG00000001956	281817	HINT3	16.63	16.17	15.47	17.28	14.57	20.82	12.54	16.11	18.21	16	17.82	18.29	22.42	20.81	16.99	18.62
ENSBTAG00000001968	512635	TTC14	23.67	16.1	18.07	21.92	17.75	24.99	19.25	22.32	14.78	15.28	17.4	16.51	13.23	14.13	17.02	12.18
ENSBTAG00000001977	540347	YIPF6	25.6	19.42	18.18	25.09	28.15	29	18.89	22.69	30.82	20.64	25.33	22.9	22.59	20	23.4	20.14
ENSBTAG00000001987	533720	SWAP70	29.89	26.38	33.59	28.96	21.48	34.06	14.73	35.68	33.34	22.37	42.01	36.82	34.84	39.81	28.73	35.13
ENSBTAG00000001988	515226	EIF3D	60.89	69.18	56.04	64.07	65.6	69.13	52.27	66.04	55.07	61.16	51.94	59.3	49.02	58.08	63.05	55.93
ENSBTAG00000001992	505060	CYP51A1	98.34	21.39	43.31	84.27	89.35	69.23	46.04	66.24	51.34	174.23	109.13	58.16	33.05	40.94	108.36	30.05
ENSBTAG00000002000	618131	TIMM8B	33.93	26.35	25.94	31.5	35.63	37.06	28.81	27.44	32.09	36.85	32.03	32.98	24.89	32.61	28.5	29.42
ENSBTAG00000002004	510518	LLPH	24.28	20.58	17.99	19.24	26.01	26.71	17.32	22.4	24.69	23.66	19.45	23.08	22.48	20.63	18.3	17.59
ENSBTAG00000002006	281530	THBS1	14.9	11.9	12.62	11.17	8.85	14.44	17.94	22.94	12.94	17.88	14.44	12.98	18.28	13.76	13.73	9.89
ENSBTAG00000002012	512871	CIAO2A	57.61	51.81	45.14	51.73	53.32	59.46	44.99	55.25	68.62	56.54	61.19	62.39	58.57	58.59	55.57	53.39
ENSBTAG00000002014	512029	SNX1	15.8	14.76	11.88	14.77	15.67	14.52	13.61	16.51	15.38	17.93	14.68	15.27	13.64	12.67	17.09	13.74
ENSBTAG00000002018	444990	EIF5A	71.13	52.29	48.88	61.38	79.02	77.01	83.62	65.92	90.55	71.94	64.93	70.74	69.19	65	74.15	61.35
ENSBTAG00000002020	513587	CREBRF	16.16	10.61	16.16	11.77	12.29	14.01	12.67	20.06	9.43	15.36	12.48	11.32	10.5	11.71	16.45	8.38
ENSBTAG00000002021	614520	BNIP1	7.08	6.67	5	6.51	8.45	9.25	7.42	6.71	9.21	8.42	6.81	7.96	6.38	5.22	6.52	9.03
ENSBTAG00000002026	515238	RPL5	347.83	318.05	285.1	333.99	317.5	368.24	221.09	394.07	262.23	296.75	346.91	310.76	295.35	313.68	279.73	247.22
ENSBTAG00000002028	541171	DIPK1A	23.77	20.52	23.14	16.55	19.05	23.66	17.15	26.35	30.73	25.25	19.72	27.83	30.23	28.25	25.04	25.48
ENSBTAG00000002030	281500	SPP2	1971.4	2412.74	2557.42	3509.57	3496.2	3054.87	1560.94	2207.93	1466.13	2479.61	3287.95	2692.86	2198.88	2135.99	2033.38	1961.41
ENSBTAG00000002033	613578	UBXN2A	9.78	9.86	10.13	9.38	13.06	11.77	9.48	13.31	13.7	14.81	11.11	11.52	14.29	11.75	13.66	9.62
ENSBTAG00000002038	539373	RPL14	686.57	673.79	580.99	700.35	719.71	805.15	515.88	712.95	659.71	650.88	733.41	639.52	618.23	634.82	596.77	516.51
ENSBTAG00000002044	614027	SIRT3	17.66	18.36	18.34	21.43	23.4	19.97	20.05	17.91	19.51	18.65	20.63	19.17	19.49	16.98	18.89	19.71
ENSBTAG00000002045	513525	PSMD13	21.8	22.23	18.03	19.85	20.52	22.4	16.47	24.75	21.22	20.33	18.41	21.04	18.84	18.71	21.39	18.31
ENSBTAG00000002048	533590	PTPN11	32.64	23.83	22.26	22.03	23.78	30.11	29.33	34.58	29.15	29.17	24.78	32.06	27.73	25.8	28.34	26.33
ENSBTAG00000002049	532785	HADH	241.77	189.25	243.8	241.74	234.27	236.95	168.68	194.86	137	231.85	249.27	218	246.52	227.8	223.66	192.31
ENSBTAG00000002051	511889	ARAP1	5.99	6.48	7.66	5.7	6.76	7.3	14.33	6.08	7.43	7.67	7.92	6.26	7.73	10.7	10.06	10.05
ENSBTAG00000002052	281409	PLOD1	16.63	20.03	25.03	21.42	33.71	28.38	30.37	19.98	22.47	21	27.59	21.65	28.14	28.39	26.36	28.9
ENSBTAG00000002058	618099	ASF1A	10.49	10.66	10.19	12.82	9.29	13.07	9.38	11.67	9.63	12.56	9.51	15.8	8.99	11.21	11.29	9.61
ENSBTAG00000002060	510615	RPL19	108.57	118.35	100.78	120.37	120.41	124.75	68.16	99.05	112.79	102.55	130.29	103.97	112.65	116.58	103.15	92.36
ENSBTAG00000002068	282379	TAGLN2	59.35	59.98	52.25	41.69	40.54	67.98	74.77	58.5	78.9	71.77	66.23	81.17	94.35	99.51	62.89	79.12
ENSBTAG00000002069	515712	BOLA	68.17	252.49	17.29	80.41	13.67	16.13	169.29	158.39	126.21	145.8	275.4	351.89	294.64	150.74	377.39	418.55
ENSBTAG00000002073	513600	RAD17	14.03	12.02	10.81	13.04	12.06	14.43	9.81	13.75	14.6	10.52	12.59	13.16	11.19	11.66	12.61	9.47
ENSBTAG00000002078	512622	KDM4A	22.45	20.53	17.18	18.9	23.43	23.7	23.03	21.31	20.99	23.8	17.02	18.26	22.51	18.2	26.53	17.09
ENSBTAG00000002082	613548	MARCKS	10.65	8.81	8.76	8.78	9.2	11.58	10.69	14.85	10.88	11.03	12.23	11.16	8.89	12.02	10.46	8.46
ENSBTAG00000002083	615936	AUTS2	7.66	8.06	8.41	6.99	10.9	15.77	24.53	14.89	5.42	14.38	8.07	8.49	10.51	6.03	22.29	9.28
ENSBTAG00000002086	512236	PRPF4B	25.16	19.44	17.06	21.7	22.96	25.46	25.33	30.67	20.46	27.96	22.97	22.92	17.87	17.97	24.86	19.15
ENSBTAG00000002094	506492	ATP5MF	49.46	53.88	44.49	55.19	62.45	62.51	44.19	60.71	75.39	58.74	55.87	77.15	62.59	59.52	58.41	61.56
ENSBTAG00000002096	281766	FCGR3A	29.08	31.56	21.77	31.71	25.4	21.66	22.44	32.62	30.44	24.25	28.53	24.74	30.12	36.11	34.01	28.63
ENSBTAG00000002098	616156	CDC34	21.73	21.94	21.75	20.23	27.29	28.1	31.59	19.39	27.03	24.34	32.34	26.89	29.66	27.44	31.67	29.64
ENSBTAG00000002101	539978	GDE1	7.34	8.86	5.62	10.82	10	10.75	9.35	9.24	12.02	9.25	7.53	9.31	7.38	8.01	8.58	7.01
ENSBTAG00000002105	514869	TEX261	22.52	24.14	21.88	22.56	26.14	28.73	26.11	22.31	23.98	23.32	31.18	23.6	33.88	28.08	32.46	23.44
ENSBTAG00000002108	768311	YWHAQ	52.51	51.13	50.34	64.91	64.91	60.06	47.98	59.17	59.04	55.45	58.32	53.98	58.76	54.97	55.09	54.74
ENSBTAG00000002112	534440	INSIG2	32.49	30.75	29.15	36.18	28.45	25.72	31.17	30.34	17.84	21.51	21.89	27.77	27.23	20.36	34.15	22.22
ENSBTAG00000002121	517206	CDK2AP2	13.4	9.38	6.2	11.57	16.71	12.1	30.5	10.3	24.54	12.22	13.18	10.88	14.69	9.67	18.96	21.11
ENSBTAG00000002126	287019	PFKFB2	6.19	3.57	4.76	3.42	2.55	4.77	3.86	5.38	4.92	3.49	5.53	4.98	4.74	3.88	4.68	4.51
ENSBTAG00000002127	541012	TCP11L2	11.84	7.63	9.33	8.15	7	5.45	6.58	10.59	6.91	7.95	9.82	10.44	8.83	11.66	10.4	6.72
ENSBTAG00000002137	515509	SUGT1	22.53	18.5	16.36	16.59	23.87	23.79	18.73	22.54	20.66	19.68	19.71	19.2	18.79	16.56	18.58	19.93
ENSBTAG00000002144	281605	ADRB2	5.34	1.85	3.69	2.96	2.05	3.97	3.01	4.7	2.07	8.19	1.56	2.35	2.89	4.43	9.53	1.81
ENSBTAG00000002147	504900	PPP4R2	56.99	45.94	48.72	51.39	63.63	55.68	45.34	63.06	51.78	55.87	48.28	55.55	53.22	46.71	53.11	42.69
ENSBTAG00000002148	100139105	RAB3D	6.88	7.47	8.91	4.85	4.44	6.77	7.5	9.02	19.5	8.93	6.04	15.62	12.54	14.5	7.66	10.88
ENSBTAG00000002175	505945	SRPK2	20.32	15.56	19.32	16.53	14.31	21.62	15.22	20.61	17.57	17.43	17.56	15.09	17.97	20.36	18.67	13.99
ENSBTAG00000002176	534249	NSMCE1	30.48	30.21	25.9	34.46	29.34	32.09	18.23	28.77	24.16	24.18	30.23	24.88	25.98	29.04	27.52	24.59
ENSBTAG00000002178	522886	PPL	12.18	8.58	14.05	9.79	10.3	13.74	61.81	11.42	26.5	15.36	23.64	9.71	19.35	20.08	17.95	30.81
ENSBTAG00000002182	100295800	COX17	48.01	69.24	57.1	64.56	70.8	69.4	61.57	39.13	70.67	63.79	66.3	67.14	70.64	76.86	73.37	85.05
ENSBTAG00000002185	515595	RNF7	20.7	20.75	18.86	24.29	22.7	26.81	16.21	19.09	22.81	18.55	20.91	23.92	19.53	18.32	20.11	18.48
ENSBTAG00000002187	511861	SERINC3	51.25	52.65	51	56.76	54.16	60.66	42.61	49.59	43.52	46.28	49.1	47.32	49.38	51.86	54.12	41.52
ENSBTAG00000002191	528990	RRP12	8.87	6.68	7.08	5.3	8.03	7.58	16.56	7.73	8.15	9.55	8.17	7.73	7.93	6.55	9.08	9.77
ENSBTAG00000002203	327697	NDUFS2	85.57	89.34	71.16	90.25	95.68	95.12	66	79.11	99.95	82.17	90.46	105.28	94.12	95.73	77.25	77.93
ENSBTAG00000002210	507924	LAS1L	29.22	23.95	21.66	29.89	31.61	29.29	28.81	28.22	25	30.75	27.45	27.59	21.47	19.13	26.59	21.75
ENSBTAG00000002219	784353	ATAD3A	5.28	4.55	3.99	5.27	10.07	5.97	13.98	4.02	5.77	6.36	7.58	7.6	5.84	4.43	8.76	7.55
ENSBTAG00000002220	614165	SPTLC1	38.62	40.24	38	40.52	43.77	48.08	29.74	45.19	38.88	40.75	37.48	43.38	40.65	38.85	39.54	34.47
ENSBTAG00000002223	614870	POP4	8.18	8.4	7.67	10.63	12.2	12.62	8.59	9.12	9.49	11.18	8.97	9.88	8.76	7.78	9.53	7.89
ENSBTAG00000002226	513951	FBXO31	4.87	6.19	6.05	4.75	6	5.57	11.12	4.31	7.71	7.45	7.99	7.85	9.75	11.27	10.81	12
ENSBTAG00000002236	532834	TRPC4AP	45.76	34.27	36.49	34.72	42.55	44.49	54.54	42	51.08	38.27	45.19	40.14	50.02	41.78	43.45	45.6
ENSBTAG00000002238	511349	ARL2	4.79	7.42	6.49	6.3	9.1	7.06	10.27	5.33	8.82	6.71	8.61	7.54	8.05	9.51	8.11	10.4
ENSBTAG00000002242	534394	PSME3IP1	9.73	11.29	10.79	10.69	13.07	12.29	11.63	11.73	12.78	11.36	10.85	12.96	11.98	10.74	13.13	13
ENSBTAG00000002256	615330	YEATS4	9.96	11.22	7.25	8.35	14.9	10.69	8.34	11.14	12.83	13.75	9.21	14.13	10.29	9.35	10.42	10.03
ENSBTAG00000002267	522429	ANKRD40	15.74	12.9	13.86	11.8	14.6	14.5	13.84	13.39	13.49	12.78	14.54	13.89	15.4	12.99	14.96	12.72
ENSBTAG00000002271	512184	CDADC1	12.5	9.98	9.64	8.52	7.13	11.07	8.89	11.07	9.74	7.89	9.84	10.37	11.49	13.85	7.91	10
ENSBTAG00000002275	613326	PTP4A1	47.08	39.21	43.34	33.73	47.02	43.81	44.83	63.85	23.17	40.31	27.5	26.19	30.66	26.02	46.73	32.74
ENSBTAG00000002279	539955	LUC7L3	24.38	15.22	13.75	19.27	13.41	22.23	19.53	29.23	14.47	21.67	20.51	18.14	14.63	13.97	19.99	13.23
ENSBTAG00000002280	514261	KIF5B	55.31	37.81	32.31	39.7	52.03	49.67	36.44	46.8	44	50.86	36.17	40.56	37.42	30.48	39.83	34.14
ENSBTAG00000002282	509764	EIF1	105.92	75.14	89.03	68.22	103.27	108.96	112.24	129.14	58.52	110.51	66.96	55.04	64.42	45.29	95.63	76.77
ENSBTAG00000002287	539275	CHD9	29.49	23.48	20.96	24.22	33.91	35.42	29.81	31.63	21.19	28.87	21	20.55	21.2	14.4	24.91	18.02
ENSBTAG00000002291	538902	ZBTB41	12.79	9.29	9.31	9.5	12.54	11.88	12.76	13.21	11.02	11.7	9.08	8.63	9.36	7.6	12.8	7.25
ENSBTAG00000002292	535439	SMARCA1	48.15	31.47	37.75	62.72	56.37	51.1	65.49	48.93	35.06	53.1	49.61	63.01	37.61	35.3	49.1	39.75
ENSBTAG00000002293	519694	ARL5A	23.04	20.99	22.2	20.64	21.41	28.06	20.07	26.03	24	19.47	22.78	21.41	24.02	21.78	22.95	18.29
ENSBTAG00000002295	509827	ATF2	16.01	11.45	10.35	12.82	15.09	15.87	12.12	17.39	13.06	15.57	11.44	12.05	11.25	9.71	13.32	10.11
ENSBTAG00000002302	505574	CD59	735.37	683.39	800.19	788.59	661.91	753.07	472.18	734.99	886.07	789.02	822.93	891.62	822.81	798	847.26	718.6
ENSBTAG00000002303	281196	GLG1	22.42	15.01	20.72	13.68	17.3	21.4	26.68	21.84	20.08	20.51	22	17.02	21.45	18.89	21.24	17.27
ENSBTAG00000002306	537675	UTP11	11.9	8.07	8.01	12.35	15.41	14.47	11.8	12.05	11.36	9.76	10.96	7.58	7.04	5.69	9.67	6.76
ENSBTAG00000002313	281878	ITPR2	37.41	26.62	32.6	26.64	23.77	34.08	26.82	38.79	15.58	29.26	27.5	21.12	27.06	24.71	27.13	18.96
ENSBTAG00000002317	280904	PTN	17.74	12.45	14.2	11.74	21.44	17.02	13.17	26.58	15.4	18.54	9.97	16.07	16.69	10.33	12.93	15.24
ENSBTAG00000002321	280719	AMT	12.21	14.28	21.07	18.13	18.18	13.94	10.8	12.29	15.17	15.62	17.38	14.81	25.78	32.07	15.83	14.91
ENSBTAG00000002323	508902	USP28	8.25	7.14	6.87	7.23	5.82	7.46	6.2	9.31	6.99	7.31	7.26	7.94	9.3	9.38	8.47	6.29
ENSBTAG00000002327	507222	TMEM208	36.87	43.55	36.32	48.94	49.15	53.68	40.13	33.2	56.27	38.8	47.15	48.98	40.35	43.97	41.47	35.56
ENSBTAG00000002333	281270	HOPX	24.76	22.24	9.82	29.23	72.45	11.6	11.18	49.49	167.4	93.59	11.24	7.3	7.14	11.64	17.06	13.76
ENSBTAG00000002341	540313	ETS1	26.22	19.75	18.8	18.66	18.34	21.08	22.97	21.83	22.02	18.86	22.89	18.41	19.72	22.13	21.35	20.27
ENSBTAG00000002348	282360	SLC4A4	7.31	6.32	8.62	14.51	7.44	8.47	5.77	9.8	5.31	8.04	7.8	4.86	8.88	7.66	6.8	4.4
ENSBTAG00000002352	517031	GGA2	13.28	11.89	8.88	10.96	13.04	12.2	12.64	14.34	12.68	11.23	13.42	10.61	9.4	10.66	13.3	11.71
ENSBTAG00000002357	539350	TICAM2	7.25	8.82	6	8.76	8.96	10.46	7.23	10.51	6.93	6.7	7.93	8.9	9.8	8.96	11.02	6.52
ENSBTAG00000002367	535210	HCFC1R1	2.51	3.64	3.87	3	2.88	4.73	4.87	2.26	3.51	3.36	5.1	3.82	5.94	5.76	3.61	3.4
ENSBTAG00000002376	508179	PPIL1	21.87	21.12	17.98	19.43	20.32	21.68	16.21	20.74	29.37	19.83	22.03	27.77	24	24.67	21.15	18.94
ENSBTAG00000002377	516919	PSMB2	72.32	78.5	49.05	70.87	78.62	93.03	58.51	70.26	103.03	86.21	69.35	103.49	70.95	70.83	77.16	77.88
ENSBTAG00000002378	505351	NUCB1	70.46	88.04	88.88	67.48	92.67	82.99	119.49	70.97	86.93	78.12	96.87	69.7	106.98	90.97	86.18	80.17
ENSBTAG00000002381	533250	ZDHHC5	4.42	4.77	4.98	3.74	5.23	4.78	13.62	4.41	6.79	7.57	6.1	6.62	7.99	5.29	10.74	9.9
ENSBTAG00000002389	509245	MED19	5.89	5.64	4.56	5.31	5.97	6.83	7.59	5.8	5.26	5.54	6.77	6.03	6.17	6.81	7.16	8.29
ENSBTAG00000002393	618886	C23H6orf89	37.52	28.42	35.88	28.02	31.32	37.19	30.73	33.87	32.67	29.25	33.86	26.61	34.11	30.2	32.75	33.4
ENSBTAG00000002402	281849	IGF2R	23.53	24.27	31.37	16.69	21.08	21.91	46.57	23.6	23.11	24.55	24.18	18.12	32.29	35.57	36.18	33.46
ENSBTAG00000002404	509244	TMX2	34.89	35.26	34.41	32.05	37.07	37.03	33.99	30.04	43.12	41.83	38.07	46.65	41.55	37.62	41.14	36.23
ENSBTAG00000002411	515187	CTNND1	21.76	18.83	23.07	13.8	16.49	20.66	34.96	21.86	18.92	21.51	21.34	20.84	22.15	21.81	27.79	24.41
ENSBTAG00000002412	506370	CYB5B	70.52	42.88	39.6	54.33	60.27	61.76	52.93	57.47	99.3	74.99	58.26	75.86	54.05	53.05	62.79	54.24
ENSBTAG00000002413	508130	MCAT	6.68	7.83	8.74	8.59	9.99	7.8	10.46	5.92	7.04	7.16	7.81	8.41	9.39	9.63	8.11	11.7
ENSBTAG00000002415	616881	TSPAN3	155.3	165.86	164.83	166.42	143.3	181.4	129.7	159.62	169.18	132.73	173.11	155.6	161.04	162.01	114.47	128.23
ENSBTAG00000002423	538204	PSMD12	39.76	33.29	26.93	27.04	36.47	37.01	27.99	40.68	37.46	36.62	31.84	35.85	30.44	25.73	34.3	32.78
ENSBTAG00000002428	615820	PPA2	53.3	66.58	70.8	85.77	68.86	77.66	51.82	64.39	65.01	52.92	69.64	55.48	54.76	57.66	53.03	55.07
ENSBTAG00000002431	537246	TRIM24	15.68	9.53	12.05	9.8	9.98	12	15.72	15.31	13.55	11.85	10.95	8.38	10.08	10.85	11.33	11.47
ENSBTAG00000002432	513848	ABHD13	21.03	17.73	16.63	20.31	20.73	20.24	18.38	20.6	19.43	18.1	16.18	20.5	16.92	16.24	19.39	14.29
ENSBTAG00000002452	505503	ASCC2	7.47	6.13	6.85	6.32	9.13	9.8	24.45	6.24	10.99	6.56	8.98	9.2	9.65	7.76	9.69	9.79
ENSBTAG00000002457	506986	SEC61B	84.57	72.51	65.62	109.7	138.9	111.72	97.57	69.87	237.95	75.02	113.39	116.07	101.64	97.41	128.81	118.38
ENSBTAG00000002462	534317	MRPL47	17.41	16.82	12.57	20.15	26.39	28.12	14.52	20.18	23.03	17	18.91	24.31	23.69	15.09	17.64	16.36
ENSBTAG00000002463	338061	NDUFB5	35.23	37.75	30.87	40.33	52.35	43.39	25.17	43.58	43.48	46.94	41.19	56.09	44.49	40.84	37.89	40.77
ENSBTAG00000002468	282877	RPS28	159.05	269.91	229.06	199.03	238.14	198.57	313.5	127.02	154.92	150.3	189.76	146.66	178.46	213.8	250.45	240.98
ENSBTAG00000002473	509963	ANGPTL4	19.55	29.64	12.03	26.93	50.64	44.65	63.34	14.68	29.22	4.49	25.23	4.6	16.34	6.26	14.93	14.95
ENSBTAG00000002475	532723	RAB11B	6	6.18	7.35	4.97	7.44	6.26	13.19	5.4	6.89	4.59	7.48	5	7.31	6.69	8.74	8.96
ENSBTAG00000002476	514510	DNAJC16	19.79	17.73	19.87	13.95	14.95	18.44	15.29	18.45	17.4	13.19	16.93	14.01	19.46	20.29	16.11	14.53
ENSBTAG00000002477	790010	MRM2	10.7	6.06	9.65	10.9	6.06	8.92	5.93	12.84	7.42	11.6	11.2	10.01	12.56	12.44	7.2	5.76
ENSBTAG00000002481	511836	HAGHL	3.18	6.54	5.4	3.93	4.23	5.64	7.7	2.99	4.07	3.76	4.01	4.37	5.01	5.14	5.69	7.22
ENSBTAG00000002484	511837	CIAO3	5.19	6.7	5.63	4.15	7.48	4.83	8.36	3.15	5.72	5.34	5.62	5.63	6.8	5.48	8.14	11.43
ENSBTAG00000002485	286798	TNS1	8.55	6.21	9.66	3.98	5.45	7.41	19.1	7.02	6.35	7.13	9.53	6.28	7.61	6.86	11.37	10.74
ENSBTAG00000002487	533136	UBE3A	39.78	30.64	32.29	33.15	35.23	38.84	32.8	41.19	34.92	35.05	35.87	30.37	33.94	30.51	33.73	28.66
ENSBTAG00000002490	511291	CHPT1	388.82	338.48	374.71	322.63	302.33	436.46	237.17	357.99	336.6	328.33	386.92	404.95	453.12	397.1	360.4	329.78
ENSBTAG00000002492	615896	SYCP3	91.52	68.52	68.14	62.15	62.67	80.03	41.46	78.31	59.63	70.21	77.82	74.64	86.68	71.17	84.21	58.03
ENSBTAG00000002493	521864	VPS35	38.2	33.6	31.86	35.14	37.67	36.99	24.54	38.26	36.81	36.05	36.76	39.9	38.18	35.42	37.21	29.44
ENSBTAG00000002495	614048	BRD4	9.01	4.28	5.68	3.15	5.13	5.63	16.67	8.2	4.92	6.88	5.82	4.74	5.88	5.6	9.79	7.25
ENSBTAG00000002501	516091	CUEDC2	26.33	26.77	25.2	24.42	26.05	27.83	23.47	25.35	25.3	24.77	29.84	26.45	31.06	28.28	27.11	22.73
ENSBTAG00000002504	539404	IREB2	49.78	40.09	39.1	41.13	44.26	43.56	44.31	50.44	36.37	37.11	37.18	38.93	37.75	35.26	41.97	34.49
ENSBTAG00000002507	282578	ATP5F1A	293.43	316.57	264.42	349.49	438.68	363.41	261.09	291.98	359.65	383.18	320.33	430.31	334.46	330.09	279.6	301.32
ENSBTAG00000002510	616476	HNRNPUL2	25.76	16.23	18	16.13	15.89	20.29	30.47	27.58	13.67	16.22	13.77	16.01	14.13	12.54	24.41	16.79
ENSBTAG00000002520	540475	CELF1	16.56	12.72	13.63	12.7	16.09	16.81	22.14	16.39	18.56	18.49	16.44	18.09	18.87	17.28	20.32	16.71
ENSBTAG00000002525	614800	C7H19orf53	25.39	29.85	29.76	29.58	27.67	32.3	22.76	19.89	21.42	20.72	25.63	22.91	22.45	25.33	30.54	26.87
ENSBTAG00000002526	515321	BDH2	57.57	75.31	28.35	31.17	24.78	115.93	20.23	29.22	66.36	52.83	55.33	37.9	76.56	30.63	54.18	44.77
ENSBTAG00000002528	506564	EIF3A	46.27	33.78	28.7	36.7	42.02	42.87	47.23	51.32	44.5	51.01	37	40.52	33.08	28.27	40.98	38.22
ENSBTAG00000002534	617105	EEF1E1	9.6	9.53	7.72	9.49	12.38	10.37	8.59	9.29	10.52	11.16	8.16	11.79	7.34	6.42	9.94	9.32
ENSBTAG00000002542	507166	KRCC1	39.49	39.01	37.08	39.91	41.61	39.72	32.8	50	52.35	35.69	41.29	42.17	37.63	31.96	42.7	36.9
ENSBTAG00000002549	786336	PTMA	284.09	263.16	222.41	302.97	288.92	309.32	326.85	284.81	282.66	253.96	299.08	271.1	287.49	315.36	303.85	320.6
ENSBTAG00000002554	533126	TCAF1	14.24	12.75	16.36	11.82	11.06	12.43	15.61	9.16	9.56	12.23	12.44	8.42	9.15	16.22	20.68	13.14
ENSBTAG00000002557	510957	MRPL19	43.71	44	44.9	42.77	50.27	50.58	30.1	49.61	67.34	48.85	48.91	65.95	66.44	51.12	48.92	51.05
ENSBTAG00000002563	539190	WDR45	18.1	14.39	15.62	17.38	18.32	18.41	18.01	18.63	19.88	15.63	19.47	18.27	18.81	19.74	21.83	16.22
ENSBTAG00000002566	615089	PGPEP1	61.09	65.45	43.61	50.28	71.55	81.88	81.85	62.59	53.95	35.51	57.42	40.82	41.5	36.18	46.33	44.81
ENSBTAG00000002568	536745	GPKOW	7.41	8	7.46	7.93	9.57	9.57	8.87	6.33	9.85	6.24	9.48	8.52	8.79	7.91	8.75	7.77
ENSBTAG00000002573	507005	UBA2	23.17	18.58	17.69	17.57	23.21	20.97	18.86	26.39	17.77	21.61	17.16	20.76	17.33	14.39	18.47	14.94
ENSBTAG00000002575	614837	SSU72	17.29	16.95	23.85	21.74	26	18.19	24.5	19.22	32.17	21.41	20.22	19.49	22.03	26	20.81	23.14
ENSBTAG00000002578	506325	ZMYND11	20.21	16.26	17.81	16.31	18.26	20.37	16.29	21.02	15.8	15.03	18.3	15.21	16.89	15.88	16.79	13.05
ENSBTAG00000002579	538548	FBL	19.25	17.26	13.25	20.72	27.54	21.78	23.12	19.03	21.75	26.83	19.18	23.69	18.65	18.57	20.4	18.51
ENSBTAG00000002580	514212	MYH14	24.24	30	38.31	15.55	22.15	25.14	89.5	27.02	32.24	24.13	37.45	31.36	42.44	43.18	52.94	69.7
ENSBTAG00000002586	509039	TCF12	15.9	12.66	12.42	12.08	13.76	16.01	14.46	17.76	13.42	14.62	14.89	16.01	13.13	14.16	16.32	12.35
ENSBTAG00000002590	535340	EXOSC10	18.68	18.68	12.43	19.16	23.72	24.43	19.77	23.6	22.27	22.15	18.6	17.66	16.8	16.82	17.97	15.52
ENSBTAG00000002591	327678	GLTP	8.74	9.97	9.45	7.83	10.56	11.13	8.84	9.78	12.66	8.38	10.47	9.45	8	11.35	10.77	10.74
ENSBTAG00000002603	505547	PRPF39	13.94	10.71	9.31	12.47	9.23	13.07	9.44	16.19	9.31	13.93	10.89	10.22	8.16	8	11.36	7.52
ENSBTAG00000002606	505423	LGR4	20.41	24.4	29	17.4	17.88	21.86	20.4	32.88	25.38	35.05	22	34.14	30.34	29.72	32.9	24.14
ENSBTAG00000002608	511612	SEPTIN2	54.3	43.12	42.54	59.08	58.69	57.58	52.96	51.01	51.83	44.61	50.19	44	47.43	50.79	51.85	42.78
ENSBTAG00000002610	515069	FKBP3	37.46	36.6	35.22	36.63	44.3	35.89	27.34	40.47	43.22	38.86	38.82	44.49	42.7	38.12	39.33	35
ENSBTAG00000002614	539779	RUFY2	7.09	4.36	5.27	5.59	4.14	7.34	5.5	7.53	4.26	3.5	5.59	4.77	4.7	5.41	5.16	4.17
ENSBTAG00000002615	508189	LONRF3	8.72	7.42	4.93	3.91	7.56	11.92	11.57	10.83	4.77	5.67	4.69	7.02	6.58	2.76	8.58	4.38
ENSBTAG00000002624	523223	PSTPIP2	9.33	9.31	4.48	7.42	6.38	6.59	5.55	10.12	8.77	12.44	7.89	6.31	7.51	10.54	8.2	10.35
ENSBTAG00000002625	529146	MAP3K7	17.46	12.12	12.42	13.8	13.85	17.47	14.2	17.83	14.97	14.08	13.07	15.59	11.92	10.85	13.53	11.55
ENSBTAG00000002627	508905	ZRANB2	96.32	71.19	66.3	72.35	63.09	87.5	63.39	94.54	85.73	60.96	79.34	76.82	63.79	57.11	66.87	56.59
ENSBTAG00000002628	617624	SLC44A2	22.65	18.58	16.56	15.42	17.99	19.3	20.05	21.15	22.02	20.63	23.09	17.23	21.45	22.47	20.28	18.44
ENSBTAG00000002633	100140583	SEPTIN9	4.94	4.61	4.01	3.31	3.88	4.32	9.72	4.99	4.82	5.54	5.93	4.73	5.75	6.21	5.81	7.35
ENSBTAG00000002639	617052	ZDHHC7	6.58	6.19	6.29	5.18	8.33	5.98	11.2	5.98	8.09	7.56	8.07	7.36	7.96	6.8	9.64	8.38
ENSBTAG00000002643	511364	VPS52	11.62	8.9	9.47	10.64	11.55	12.02	18.25	12.47	11.45	12.01	11.91	10.84	8.56	7.96	13.99	10.37
ENSBTAG00000002645	520254	SH3BP5L	5.25	5.41	5.55	4.97	5.84	6.94	7.85	4.33	4.74	6.27	6.9	7.53	7.53	7.66	7.35	7.94
ENSBTAG00000002646	526329	DYNC1I2	29.34	25.73	23.94	25.86	25.28	29.03	18.95	30.5	26.43	26.4	26.58	29.95	30.23	30.79	26.17	23.5
ENSBTAG00000002648	326602	RPS18	416.23	564.18	371.62	447.98	479.2	463.97	374.33	377.93	571.55	471.71	449.89	430.71	477.63	505.44	418.21	397.27
ENSBTAG00000002650	504523	ZPR1	30.65	23.22	27.84	28.83	25.32	39.61	36.45	37.16	20.35	35.96	46.62	20.08	19.26	16.63	33.21	16.33
ENSBTAG00000002654	530254	DNAJC7	15.07	11.31	10.21	13.26	14.4	14.83	13	17.84	13.15	14.43	12.96	14.6	12.07	10.63	15.08	10.8
ENSBTAG00000002658	512734	STAM	21.7	16.26	15.67	16.19	24.71	21.68	26	25.69	24.22	22.29	16.64	19.17	18.36	15.43	23.86	19.97
ENSBTAG00000002670	613715	DEPP1	5.06	12.13	13.38	12.39	14.53	11.38	10.92	10.99	7.03	12	9.79	5.49	11.64	7.34	9.77	9.42
ENSBTAG00000002676	505512	SAE1	21.15	19.44	15.5	19.79	24.3	22.19	24.42	20.25	22.57	20.6	18.59	19.99	20.8	16.16	21.52	20.24
ENSBTAG00000002688	519758	ATP1B1	50.01	50.83	41.2	49.12	71.66	53.06	48.83	58.65	39.38	57.74	46.85	61.73	43.96	40.81	52.58	49.9
ENSBTAG00000002689	534611	NME7	14.43	13.38	13.44	14.96	15.24	15.63	9.38	17.05	14.04	17.48	12.77	14.15	13.42	15.12	15.68	11.16
ENSBTAG00000002690	504820	BLZF1	27.19	20.97	17.76	26.61	39.77	35.21	22.78	33.99	28.55	32.01	23.46	23.97	21.14	17.32	22.88	19.82
ENSBTAG00000002693	540194	KANSL2	13.55	10.87	12.49	12.16	10.81	18.11	12.17	17.79	12.78	17.52	13.06	10.87	13.35	12.13	14.91	8.91
ENSBTAG00000002697	540881	KCTD10	6.35	5.08	4.88	5.78	6.76	7.47	8.43	6.5	7.1	7.42	6.1	5.55	5.38	5.52	7.9	7.16
ENSBTAG00000002698	512750	UBE3B	9.04	6.36	8.52	7.13	6.94	7.82	12.45	10.61	8.73	8.44	9.33	7.63	9.15	9.5	11.63	11.5
ENSBTAG00000002703	282147	ATP6V1A	33.21	30.45	29.11	32.21	32.21	34.82	25.75	32.9	39.79	31.93	31.29	32.19	34.26	32.22	32.64	28.99
ENSBTAG00000002706	514822	GSTZ1	173.92	184.45	171.18	188.9	207.06	183.45	160.79	147.85	162.42	206.64	191.59	195.47	215	217.77	216.28	234.16
ENSBTAG00000002708	614148	MRPL42	19.72	16.27	11.96	15.06	18.82	18.05	14.21	18.08	25.31	19.37	16.94	24.16	16.59	14.44	17.37	15.46
ENSBTAG00000002709	539478	TM9SF1	16.83	16.76	15.48	24.7	24.19	25.62	19.64	18.11	25.07	16.13	21.92	17.88	17.17	18.32	16.65	16.24
ENSBTAG00000002712	613626	MDP1	7.39	5.99	5.18	9.48	7.41	8.55	5.53	6.56	2.9	5.88	8.15	4.85	6.9	7.41	8.22	5.61
ENSBTAG00000002714	281790	GNAI1	6.49	7.55	7.92	8.1	6.64	5.24	4.11	10.11	9.87	13.24	8.08	7.3	8.91	10.38	9.38	6.6
ENSBTAG00000002716	516314	NOL10	7.28	7.4	8.42	6.88	9.99	9.54	9.66	9.36	8.71	9.46	7.18	7.79	6.57	6.8	9.31	8.25
ENSBTAG00000002720	507240	PRPF38A	7.88	6.31	5.99	7.28	7.03	9.57	7.07	8.99	5.29	8.1	5.43	5	5.12	5.06	7.71	5.08
ENSBTAG00000002721	528986	TUT4	10.45	6.97	8.2	7.71	6.59	9.71	9.95	11.7	7.41	11.92	8.42	6.88	7.37	8.93	8.71	6.98
ENSBTAG00000002725	511408	RNGTT	13.91	10.27	10.43	12.94	14.75	13.42	11.4	13.45	13.17	11.45	10.77	11.63	10.27	9.91	11.44	8.95
ENSBTAG00000002726	540660	CDC27	17.29	16.02	14.81	15.75	18.1	18.42	15.5	20.2	18.86	16.51	16.41	19.04	16.67	15.31	17.05	14
ENSBTAG00000002728	505229	ARID1B	4.89	3.16	5.1	2.83	3.13	4.91	7.57	6.05	3.9	3.99	4.47	3.51	4.18	4.36	6.01	5.11
ENSBTAG00000002730	784720	ELP3	13.94	10.81	11.65	12.6	14.58	13.9	14.03	13.32	15.88	11.48	10.96	17.21	11.41	11.72	13.42	13.88
ENSBTAG00000002734	615695	EIF3G	80.86	98.28	80.81	96.43	116.47	104.99	87.24	77.55	96.04	88.45	90.68	91.02	90.78	95.01	97.45	92.39
ENSBTAG00000002735	514636	METTL26	16.96	23.65	23.25	20.52	25.29	22.18	27.34	14.29	23.57	19.7	25.82	24.07	25.63	28.17	27.91	28.92
ENSBTAG00000002743	507512	OSGEP	28.59	29.64	23.57	36.94	31.43	36.78	24.24	33.46	35.69	39.05	31.7	33.37	28.09	30.29	35.02	27.22
ENSBTAG00000002745	281630	APEX1	39.77	36.62	30.38	33.44	43.82	39.2	31.31	46.7	42.4	50.03	31.57	52.15	32.7	28.8	40.1	35.96
ENSBTAG00000002746	281961	OSTF1	36.58	34.69	33	35.25	38.11	42.13	25.72	37.65	53.1	41.74	34.64	44.53	43	39.93	39.48	40.88
ENSBTAG00000002747	510497	ABCA5	16.19	13.78	19.43	13.07	11.8	14.59	12.75	19.37	9.99	13.68	15.72	16.27	21.71	17.38	11.09	14.77
ENSBTAG00000002748	615077	PIP4P1	14.58	9.1	11.02	10.93	12.06	12.28	10.04	14.43	12.64	12.69	12.08	12.23	13.96	13.86	16.58	10.75
ENSBTAG00000002750	407996	KRIT1	11.32	9.33	9.55	10.46	11.09	12.48	8.94	12.85	9.87	9.81	9.36	9.73	10.72	8.22	9.05	8.93
ENSBTAG00000002755	534739	ANKRD12	24.15	15.14	18.83	19.36	15.24	21.24	27.1	29.22	17.13	23.91	15.44	21.49	19.81	16.45	20.8	14.59
ENSBTAG00000002769	507677	AP1G1	62.34	52.78	55.82	43.82	51.36	60.9	53.89	65.74	51.89	41.47	54.07	40.28	54.24	41.52	48.76	43.99
ENSBTAG00000002770	281518	TCN2	78.03	106.39	100.48	78.14	103.03	108.34	184.21	81.86	88.29	99.15	92.72	62.23	130.26	112.1	112.63	161.75
ENSBTAG00000002778	531931	SF3B2	20.77	19.32	19.41	18.7	19.99	22.11	23.33	22.04	20.07	19.77	22.58	18.89	19.67	21.48	23.78	21.15
ENSBTAG00000002783	100125835	PCYOX1	129.27	123.73	168.96	113.07	104.59	128.72	79.13	144.91	109.05	111.24	125.45	153.34	148.55	160.73	136.54	102.96
ENSBTAG00000002784	507179	COPS5	39.42	37.66	34.46	42.93	41.93	42.32	29.39	43.52	54.59	39.98	44.85	49.55	42	43.69	41.83	37.36
ENSBTAG00000002791	509488	SEC24C	50.47	31.92	39.58	47.49	49.94	53.69	65.09	38.54	56.87	41.27	55.36	44.3	47.51	39.38	47.94	45.58
ENSBTAG00000002795	100335533	NKTR	28.05	16.13	16.58	22.77	24.68	27.88	28.17	30.05	16.13	18.54	20.26	16.45	12.33	10.5	17.13	15.42
ENSBTAG00000002798	533842	NABP2	6.16	5.37	3.96	5.39	6.68	5.62	9.51	6.16	9.15	7.04	6.05	9.19	7.67	6.44	8.68	7.41
ENSBTAG00000002804	527165	PDGFRB	10.05	8.91	9.75	6.09	8.02	9.85	13.42	9.64	9.89	10.54	11.58	9.76	13.17	12.35	13.75	12.75
ENSBTAG00000002808	505176	PSMA3	101.44	87.05	68.43	93	96.74	106.45	70.6	105.86	118.93	104.54	93.14	133.15	97.26	93.07	100.49	99.56
ENSBTAG00000002813	540085	GAB1	5.61	3.23	4.28	3.08	2.86	4.88	5.04	4.94	3.37	2.89	5.01	2.67	3.92	3.77	3.41	2.61
ENSBTAG00000002820	537402	RBBP7	22.94	19.68	19.82	22.18	23.51	24.58	18.37	22.97	20.4	23	22.46	24.35	21.42	21.19	21.1	20.08
ENSBTAG00000002823	539387	MPZL1	12.78	14.42	16.24	16.13	16.28	22.9	10.39	14.83	16.09	12.39	14.36	16.15	15.63	16.15	16.94	12.35
ENSBTAG00000002827	512044	ACAT2	137.62	93.62	112.33	91.57	90.3	121.7	59.48	140.67	98.9	185.84	136.94	170.06	137.38	149	143.56	117.53
ENSBTAG00000002828	524459	RNF185	27.79	39.16	25.89	31.63	39.54	48.68	48.03	25.02	30.84	35.8	26.42	28.24	34.51	26.28	43.5	49.32
ENSBTAG00000002829	512043	TCP1	114.49	92.19	90.02	117.2	131.9	111.14	77.87	107.6	109.02	136.77	113.53	132.64	100.17	104.49	110.21	92.72
ENSBTAG00000002830	507895	U2AF2	15.72	17.15	15.88	13.49	17.69	16.36	31.68	13.8	18.5	16.93	17.22	17.49	19.23	17.16	26.53	24.18
ENSBTAG00000002833	536605	FBXO22	13.38	13.75	14.1	14.23	14.03	12.88	12.17	15.15	12.44	11.25	12.07	13.53	11.78	10.79	12.72	10.52
ENSBTAG00000002835	540488	SMAD1	13.25	10.54	11.73	10.11	11.08	17.17	12.25	17.65	11.49	23.01	9.86	11.89	12.41	10.9	14.97	9.32
ENSBTAG00000002837	533928	TOR1B	6.84	7.52	6.46	7.7	8.98	7.64	7.57	6.25	8.56	9.08	7.64	7.15	9.04	7.15	8.88	6.16
ENSBTAG00000002843	511431	ACOT4	14.17	17.57	13.23	15.36	10.74	21.72	10.44	14.91	15.21	10.71	17.82	20.49	20.18	16.03	14.89	13.7
ENSBTAG00000002847	533003	D2HGDH	3.89	7.15	7.15	6.19	8.75	5.11	11.46	2.67	5.62	5.09	6.3	5.69	8.02	8.69	8.07	11.27
ENSBTAG00000002863	522006	ACAA2	274.24	478.92	491.34	566.21	581.04	571.41	441.24	501.33	300.75	464.94	538.35	476.27	291.1	477.72	439.25	401.84
ENSBTAG00000002866	613376	RPIA	7.15	9.81	7.01	10.37	14.63	10.07	10.69	9.5	7.38	11.13	9.59	9.48	8.87	5.62	7.02	7.35
ENSBTAG00000002869	767906	ARL4A	17.41	22.69	19.96	20.14	23.23	29.94	20.27	28.48	18.44	17.91	21.81	13.46	16.17	11.76	17.13	13.01
ENSBTAG00000002871	512756	COPS6	32.37	23.63	26.27	24.55	27.56	30.99	29.95	33.39	28.88	25.24	24.57	28.14	28.83	28.99	29.55	28.67
ENSBTAG00000002874	534797	TMEM183A	18.21	17.02	12.83	17.62	25.57	19.66	17.92	18.87	18.57	16.88	17.58	17.87	14.33	15.05	16.55	14.49
ENSBTAG00000002880	504625	SORBS1	25.13	16.45	25.8	20.84	18.58	32.56	31.5	26.83	19.86	14.64	30.65	19.48	20.1	24.6	17	16.73
ENSBTAG00000002890	505749	RBM10	10.97	11.29	9.82	8.79	13.13	10.17	26.88	11.82	15.87	14.27	12.37	15.11	14.31	10.92	19.46	18.53
ENSBTAG00000002896	531602	KPNA6	22.74	17.93	17.61	15.53	24.58	24.58	26.9	25.88	19.05	28.4	16.36	22.49	19.79	15.15	23.34	19.99
ENSBTAG00000002902	521784	ANO6	20.32	23.47	24.24	17.48	15.98	21.62	14.94	19.62	11.75	11.71	33.23	12.34	20.86	16.35	12.26	14.14
ENSBTAG00000002910	513795	ECHDC2	76.29	79.47	64.75	68.33	74.86	92.25	75.49	62.39	49.08	64.96	74.34	49.88	86.16	72.51	74.9	63.85
ENSBTAG00000002920	535403	KAT6B	6.24	3.63	4.48	3.01	2.7	5.23	4.85	7.02	2.29	4.48	3.65	2.83	3.64	3.08	4.81	2.61
ENSBTAG00000002935	511252	TMEM248	29.17	24.71	27.39	25.54	32.23	31.3	30.5	29.96	29.45	24.74	29.49	25.17	27.7	26.59	28.16	27.11
ENSBTAG00000002938	617867	CPED1	45.92	31.81	31.81	27.04	28.13	43.98	21.89	46.55	53.99	32.68	49.06	29.75	48.47	45.62	47.02	34.09
ENSBTAG00000002939	281374	FURIN	40.04	54.16	59.84	40.26	67.41	49.74	117.94	45.97	51.44	64.09	65.07	56.6	77.26	73.97	111.5	107.36
ENSBTAG00000002944	540176	ATP5MC3	102.19	112.75	89.32	137.37	177.72	124.41	96.68	90.66	135.97	142.39	119.02	190.49	129.34	125.51	120.36	128.59
ENSBTAG00000002948	539860	SETD2	19.54	13.17	13.93	12.91	14.52	17.68	19.63	20.43	13.26	17.24	13.33	13.43	12.74	11.46	15.83	12.28
ENSBTAG00000002949	616506	CBX1	9.53	6.18	5.83	6.67	6.02	8.49	6.48	9.37	8.02	4.77	8.8	6.36	6.93	7.69	7.54	7.27
ENSBTAG00000002953	280950	TXN	243.32	217.59	154.68	208.66	234.16	245.55	152.75	239.3	386.28	255.92	219.77	282.56	284.27	268.65	226.49	210.59
ENSBTAG00000002960	783336	WDR82	23.08	20.39	18.27	21.72	29.84	24.32	21.51	26.2	21.03	30.02	20.53	22.63	21.48	18.36	24.37	17.18
ENSBTAG00000002962	510238	PPM1M	16.73	18.84	12.28	21.56	26.53	23.84	26.96	14.14	23.22	20.09	19.24	18.79	16.51	15.67	24.49	19
ENSBTAG00000002966	504472	DNAJC13	22.56	15.69	19.55	16.39	17.23	21.19	18.89	21.34	18.5	20.72	19.11	18.11	15.74	16.69	17.23	16.89
ENSBTAG00000002970	509695	INTS6	23.74	16.77	16.19	16.45	17.97	19.98	17.53	23.56	18.36	28.67	17.52	20	18.07	15.92	19.58	14.98
ENSBTAG00000002971	535065	CUTC	19.51	19.72	16.27	20.32	21.07	25.89	20.58	21.28	22.76	19.36	19.45	23.45	20.82	17.36	18.56	21.93
ENSBTAG00000002973	615098	RPP30	10.44	8.08	6.95	8.65	6.39	11.44	6.03	10.06	7.73	5.59	8.58	8.94	7.8	9.14	8.72	7.34
ENSBTAG00000002977	281133	ECE1	24.35	28.47	43.52	18.43	25.64	22.53	47.67	33.49	26.29	31.29	36.19	31.31	32.47	39.43	48.32	44.7
ENSBTAG00000002980	618400	GPT2	10.65	9.31	14.19	19.55	16.5	9.28	9.04	8.91	6.09	11.22	15.72	8.58	14.66	19.28	14.76	10.39
ENSBTAG00000002988	540726	MACO1	32.71	25.66	28.31	26.11	30.11	32.93	30.95	32.24	27.75	20.7	31.79	26.13	23.95	24.18	23.09	25.63
ENSBTAG00000002993	524821	SFT2D1	27.52	22.38	20.25	22.3	21.07	27.35	24.26	29.03	24.96	23.3	22.91	20.86	21.41	20.31	24.55	20.43
ENSBTAG00000002995	504889	GMPPA	13.14	8.46	8.35	15.51	13.83	15.47	19.61	12.64	38.57	13.64	14.93	15.31	12.9	12.3	18.9	14.53
ENSBTAG00000002999	505356	ANAPC15	20.57	17.29	17.3	24.45	25.22	22.67	16.58	21.79	18.74	19.08	23.23	17.48	19.05	18.93	16.63	16.01
ENSBTAG00000002999	101905242	LOC101905242	20.57	17.29	17.3	24.45	25.22	22.67	16.58	21.79	18.74	19.08	23.23	17.48	19.05	18.93	16.63	16.01
ENSBTAG00000003001	614849	LAMTOR1	20.53	25.05	20.2	22.68	28.96	25.81	26.79	17.79	29.29	20.95	24.45	28.48	25.2	25.87	29.8	27.45
ENSBTAG00000003002	521240	WDR75	6.83	6.21	4.42	6.42	7.32	7.54	5.69	9.24	6.72	10.47	6.49	6.64	5.76	5.3	6.5	5.2
ENSBTAG00000003015	538226	SESN1	6.84	6.24	7.61	6.95	6.3	9.23	5.35	8.01	4.91	10.35	7.44	7.5	7.63	7.81	8.6	5.46
ENSBTAG00000003021	540741	SP1	25.15	17.82	18.82	17.91	18.78	23.52	22.03	24.74	19.21	18.01	19.85	17.99	18.52	18.78	20.3	18
ENSBTAG00000003025	509354	NME6	8.36	7.25	7.59	7.42	7.74	9.16	5.56	7.13	10.45	6.87	8.07	8.04	10.01	8.99	9.31	9.33
ENSBTAG00000003033	504939	GADD45G	2.81	3.8	8.2	2.59	4.29	5.16	5.86	3.61	2.15	26.37	4.36	4.08	4.48	2.7	3.86	7.2
ENSBTAG00000003034	508384	GATAD2A	6.21	5.66	6.22	4.34	7.27	6.23	21.3	6.12	9.14	8.7	9.07	6.82	9.05	7.47	10.87	11.55
ENSBTAG00000003035	517248	IMPACT	8.02	6.07	6.27	6.54	8.09	9.17	6.35	9.75	8.65	6.01	9.72	7.73	9.56	8.36	7.48	6.29
ENSBTAG00000003039	282013	PSMB8	19.97	29.19	19.48	20.33	22.06	25.71	21.24	27.07	23.42	26.3	20.13	22.52	23.43	31.64	23.74	31.07
ENSBTAG00000003040	787596	RALGAPB	10.06	6.09	6.94	6.1	7.01	8.53	9.67	10.07	6.05	8.26	6.66	6.29	6.87	6.08	7.84	5.51
ENSBTAG00000003043	281203	GNG2	12.37	12.47	9.4	9.65	17.99	13.34	12.56	17.64	14.4	14.76	14.15	10.38	12.41	13.62	12.85	11.69
ENSBTAG00000003044	541068	SPIN1	20.88	21.13	18.64	19.91	24.55	23.24	14.93	21.47	21.05	21.85	21.09	20.27	24.7	21.48	23.38	19.68
ENSBTAG00000003051	536759	FER	7.06	4.71	5.74	6.14	4.4	7.8	4.43	6.9	4.34	6.06	5.58	3.42	5.05	4.78	5.76	3.61
ENSBTAG00000003052	515398	PCSK7	6.48	8.31	7.77	5.82	9.69	8.93	13.04	5.24	10.28	5.05	8.65	7.49	11.15	9.25	8.39	11.56
ENSBTAG00000003058	519729	ADRM1	20.82	22.09	18.45	15.26	23.98	27.66	42.5	18.13	26.39	21.53	24.72	25.25	26.64	22.22	31.07	40.23
ENSBTAG00000003059	535482	CFAP298	12.17	12.94	11.79	13.36	11.23	12.99	11.33	14.41	12.25	10.81	11.5	11.55	13.8	14.5	15.5	12.69
ENSBTAG00000003062	522276	FHIP2A	18.5	11.62	12.71	14.84	16.89	17.74	17.87	16.66	19.6	12.54	13.85	12.1	12.75	11.95	13.4	11.99
ENSBTAG00000003063	282087	SYNJ1	6.71	4.64	5.8	4.47	4.18	7.09	8.34	6.96	4.72	5.49	4.48	4.42	3.93	4.03	6.03	4.85
ENSBTAG00000003064	514918	PAXBP1	19.52	14.19	13.58	14.05	13.14	22.55	16.47	24.87	13.93	21.93	17.14	18.83	12.35	11.11	22.31	12.5
ENSBTAG00000003066	522309	NSA2	39.9	41.07	45.34	49.7	46.97	42.56	25.26	37.33	25.67	36.63	28.37	36.05	36.74	35.07	39.48	22.91
ENSBTAG00000003067	511207	PSMB7	107.81	84.77	71.77	83.42	88.29	112.13	60.48	100.21	132.64	91.59	95.3	115.15	105.89	113.76	92.55	86.82
ENSBTAG00000003068	504481	MSMO1	325.13	133.41	217.96	158.89	232.73	219.83	72.49	214.07	157.04	510.57	311.87	392.46	234.48	348.81	434.1	237.83
ENSBTAG00000003072	282130	ACADVL	266.56	208.31	170.88	259.79	266.49	329.78	333.63	219.26	228.53	165.37	230.65	207.05	214.33	198.78	230.24	182.96
ENSBTAG00000003074	529171	SLC16A6	8.74	21.94	15.49	25.58	26.66	24.49	20.3	25.87	13.19	32.8	13.5	20.27	23.9	20	27.4	26.38
ENSBTAG00000003077	513235	DPF2	14.88	12.72	12.26	11.76	12.97	13.97	16.48	16.74	14.53	13.12	13.65	15.36	15.34	13.21	14.42	15.64
ENSBTAG00000003081	509865	RWDD4	31.91	38.87	41.19	29.1	40.52	36.24	36.28	49.42	49.99	28.62	35.51	40.75	40.54	40.59	42.51	39.4
ENSBTAG00000003084	509393	GPATCH2L	9.95	8.02	8.9	7.61	9.05	9.81	8.86	9.88	7.6	8.71	9.11	8.13	8.74	7.13	8.91	8.07
ENSBTAG00000003087	508759	DCUN1D5	10.03	7.95	6.89	7.29	8.71	11.43	8.26	9.9	9.46	11.8	9.3	9.01	7.6	8.18	7.74	7.4
ENSBTAG00000003092	540537	ANAPC5	10.83	10.76	10.57	10.19	7.32	14.45	11.24	12.03	11.71	9.2	11.43	11.29	13.33	13.05	11.65	10.3
ENSBTAG00000003094	615704	SART1	6.06	5.88	5.41	5.36	6.29	5.94	13.47	4.86	7.89	7.43	7.03	6.63	8.29	6.84	10.29	11.72
ENSBTAG00000003097	536760	DENND4C	21.91	15.95	15.29	17.23	15.42	19.71	17.11	22.96	16.69	24.06	16.79	16.89	16.15	15.83	18	15.21
ENSBTAG00000003098	509788	MTDH	64.73	58.11	54.7	55.59	65.4	66.33	56.98	66.63	69.44	62.69	67.61	68.9	63.41	60.43	58.7	60.71
ENSBTAG00000003109	510575	ITM2B	368.69	365.19	394.81	314.01	325.81	376.41	312.57	439.94	275.98	338.89	350.47	337.14	342.89	331.54	334.07	324.52
ENSBTAG00000003111	526824	ATM	17.59	13.06	14.45	16.57	14.38	17.59	13.03	20.04	12.96	11.97	13.51	13.47	11.3	10.34	14.64	10.39
ENSBTAG00000003112	508940	THUMPD3	29.57	27.19	21.19	29.51	26.8	33.91	23.34	31.4	31.93	28.59	33.13	33.1	25.3	29.48	25.94	24.03
ENSBTAG00000003114	534141	AVL9	9.48	7.13	6.32	7.3	5.3	9.14	8.65	10.52	5.05	5.71	7.65	5.61	6.99	6.41	8.01	5.81
ENSBTAG00000003115	514920	KBTBD2	14.32	13.05	10.95	12.21	14.24	15.3	12.63	14.59	12.92	13.66	12.38	11.39	12.28	10.82	13.58	10.69
ENSBTAG00000003116	540589	MTMR6	13.82	12.13	13.54	9.37	10.25	13.79	12.34	15.24	9.78	11.61	11.19	9.02	10.78	10.38	11.21	8.88
ENSBTAG00000003120	613328	ZNF385B	5.27	3.77	3.51	2.85	2.49	4.23	7.53	6.69	10.38	9.01	5.06	6.58	4.09	3.04	4.12	5.22
ENSBTAG00000003124	510635	MFSD14B	11.52	10.14	9.29	10.87	11.46	12.44	10.08	10.17	10.75	9.74	9.96	8.95	10.12	9.66	9.18	8.04
ENSBTAG00000003126	510447	PEX16	14.62	15.98	10.74	19.16	18.94	24.88	20.9	12.98	15.77	12.98	15.48	14.44	12.05	12.25	14.83	19.46
ENSBTAG00000003147	537201	JAK1	60.81	48.87	47.6	41.84	44.91	54.17	55.79	62.03	51.83	53.3	53.82	49.53	59.39	56.68	51.87	47.97
ENSBTAG00000003148	534293	MCM3AP	11.19	10.6	10.08	10.03	9.76	12.01	14.76	11.46	11.05	11.96	11.12	10.93	10.16	10.13	13.18	11.47
ENSBTAG00000003152	507138	IFI27	27.5	45.2	93.27	52.04	181.33	36.49	72.31	56.3	33.69	40.82	31.87	711.8	32.47	46.38	51.98	45.05
ENSBTAG00000003161	768063	YBEY	12.05	13.36	11.74	22.39	17.15	17.51	14.47	11.98	12.66	13.01	14.84	12.14	11.16	10.41	14.14	12.73
ENSBTAG00000003162	281093	CRYZ	129.53	112.19	129.96	97.69	101.85	124.35	63.85	109.59	126.6	115.59	134.76	132.84	139.85	147.43	100.28	114.13
ENSBTAG00000003166	516598	AXL	5.92	6.93	4.87	4.74	4.81	6.99	10.7	7.53	8.34	9.23	8.21	6.62	6.74	6.96	10.12	8.07
ENSBTAG00000003168	533197	HNRNPUL1	33.43	31.19	31.67	28.68	33.7	36.76	46.13	31.92	40.47	31.31	34.95	37.33	41.07	37.27	41.78	37.99
ENSBTAG00000003174	615440	NDUFAF4	7.31	7.09	5.6	6.25	12.8	6.66	6.37	5.89	9.06	8.31	7.69	10.64	6.36	6.01	6.74	9.45
ENSBTAG00000003176	513412	JAM3	5.7	5.6	4.86	8.32	7.41	5.88	9.45	7.59	7.7	9.14	6.09	9.31	7.55	8.44	10.54	7.85
ENSBTAG00000003177	533794	SLC25A33	20.53	9.21	9.06	15.42	19.3	25.63	10.33	13.31	12.16	15.26	12.55	5.15	9.64	5.29	12.09	4.95
ENSBTAG00000003178	534601	ATE1	18.29	14.94	13.98	14.94	16.8	17.13	15.04	20.12	13.96	16.05	17.01	15.08	16.52	13.88	17.94	13.32
ENSBTAG00000003186	508963	OTULIN	8.28	9.17	8.96	8.99	12.13	12.62	11.47	9.1	11.56	10.49	8.7	10.61	10.35	10.7	11.64	10.49
ENSBTAG00000003189	522998	CCDC6	10.3	6.06	9.34	7.08	6.21	8.38	11.69	9.37	7.24	5.73	8.07	6.69	7.91	10.11	7.74	7.42
ENSBTAG00000003201	281169	FNTA	35.45	32.78	31.58	35.85	41.75	42.83	33	40.98	38.51	34.39	34.48	36.15	32.91	32.74	36.31	29.05
ENSBTAG00000003205	515534	RPL35	267.48	249.39	233.31	259.05	258.73	283.52	178.4	272.52	255.56	237.06	282.5	249.24	259.56	261.55	234.7	219.19
ENSBTAG00000003208	519982	RAB33B	9.75	9.53	8.55	9.95	13.65	11.4	10.12	8.8	11.55	8.22	9.6	7.11	8.72	6.88	7.79	7.34
ENSBTAG00000003209	281649	BLCAP	20.96	16.03	15.1	15.24	20.27	24.18	22.25	15.57	17.74	16.35	17.63	17.31	15.07	15.22	20.58	14.95
ENSBTAG00000003212	353114	NNAT	2.85	1.38	4.39	0.82	1.75	3.08	5.42	2.06	1.58	1.76	9.01	1.23	1.81	0.91	1.32	7.56
ENSBTAG00000003218	536021	RAB28	13.74	13.44	13.39	13.59	13.49	16.13	9.2	15.88	11.55	12.31	13.48	11.7	14.58	12.14	15.1	10.57
ENSBTAG00000003221	781834	ATF7IP	25.13	16.26	20.87	15.48	12.25	23	18.02	27.07	18.98	15.28	18.76	23.32	19.66	20.2	20.5	21.15
ENSBTAG00000003222	514209	ASNS	6.89	5.72	4.28	7.08	3.57	8.26	4.68	6.63	6.04	5.92	6.84	5.6	5.87	5.1	4.52	4.95
ENSBTAG00000003225	513405	IMP4	21.05	22.85	23.31	23.28	31.69	25.92	28.42	19.35	26.22	26.21	21.13	24.53	22.8	22.54	24.27	21.19
ENSBTAG00000003228	282688	RPL3	379.85	377.6	326.72	408.24	411.44	382.61	297.32	341.16	444.27	407.49	394.29	370.89	395.52	395.47	348.97	340.87
ENSBTAG00000003229	504876	RPL23	1127.95	1073.86	914.16	1077.2	1060.14	1236.59	747.5	1143.6	1020.98	969.12	1085.69	982.4	1056.95	1099.23	931.81	869.36
ENSBTAG00000003239	510487	UTP20	15.2	13.19	7.93	13.66	29	19.28	16.47	20.86	16.43	22.46	10.9	16.21	9.96	6.61	10.82	8.27
ENSBTAG00000003257	514886	STK4	7.45	4.8	5.83	4.87	4.42	5.52	8.81	6.65	5.22	5.95	6.22	4.29	5.53	5.69	6.42	5
ENSBTAG00000003259	540964	TCERG1	11.7	6.73	6.09	7.28	7.53	9.92	9.72	12.49	8.75	12.47	8.05	10.05	7.02	6.27	7.91	7.17
ENSBTAG00000003263	327683	TBCA	85.49	107.54	107.53	102.16	96.18	110.1	61	115.36	117.72	117.52	107.77	109.21	125.71	132.25	102.39	97.58
ENSBTAG00000003264	509622	NR1H2	7.43	9.69	8.67	7.47	10.09	8.7	15.02	6.43	8.65	9.13	9.04	7.75	9.88	11.55	13.99	14.33
ENSBTAG00000003265	505225	ADD3	21.93	20.4	21.38	20.68	19.59	18.47	13.65	22.33	18.92	24.26	15.94	17.13	22.49	18.74	18.42	17.88
ENSBTAG00000003268	528728	PELO	15.23	15.9	15.08	15.73	18.22	23.67	17.66	18.6	16.71	18.19	18.37	16.14	16.6	14.78	22.19	16.21
ENSBTAG00000003279	338060	NDUFA10	44.73	54.18	47.58	47.04	69.58	68.11	56.45	53.81	52.04	44.74	45.04	57.45	53.19	59.9	54.92	52.08
ENSBTAG00000003288	511088	CCZ1	11.7	9.85	10.62	10	12.04	13	8.26	12.32	11.93	10.14	10.01	11.06	10.02	11.28	10.56	9.7
ENSBTAG00000003294	282277	MRPL43	13.4	15.82	12.24	12.48	15.34	12.05	21.66	11.47	18.38	15.23	16.93	23.15	19.3	18.85	18.94	21.7
ENSBTAG00000003296	538467	TWNK	10.25	6.27	9.4	6.16	6.25	5.27	13.41	8.89	7.33	7.89	8.67	8.39	8	6.72	9.26	7.79
ENSBTAG00000003303	515465	MRPL58	25.01	28	25.73	27.66	30.68	31.51	25.72	19.35	29.16	24.8	27.2	29.93	31.7	31.51	29.63	31.47
ENSBTAG00000003307	508853	IMMT	30.88	28.81	25.87	30.02	37.92	32.5	31.32	33.1	34.83	35.3	27.83	34.11	30.93	32.97	28.75	28.67
ENSBTAG00000003312	534506	CHST15	11.29	8.87	8.04	8.09	9.57	10.11	16.01	11.23	8.89	9.47	10.52	7.98	7.74	8.54	11.28	10.57
ENSBTAG00000003315	615666	MRPL57	7	13.95	12.33	9.59	10.69	9.93	33.1	6.6	9.9	8.8	9.65	10.12	10.75	12.43	17.36	27.57
ENSBTAG00000003316	509355	SYAP1	18.82	16.56	14.39	18.16	18.42	19.57	15.12	19.29	17.24	16.44	17.34	16.52	17.5	18.75	17.12	14.93
ENSBTAG00000003325	536909	SNRK	15.08	12.73	12.21	13.99	16.03	15.37	15.49	14.65	13.81	12.77	12.21	12.6	11.75	12.17	13.94	13.62
ENSBTAG00000003330	515124	ATL3	44.33	48.97	42.95	49.82	52.11	50.39	39.02	50.13	48.56	53.36	45.96	59.52	48.91	50.41	49.3	48.69
ENSBTAG00000003338	787651	LRRCC1	24.45	20.18	22.8	24.58	23.35	29.82	19.39	27.88	21.03	23.84	26.62	20.27	17.24	21.33	25.41	22.03
ENSBTAG00000003342	280997	AMD1	40.07	43.53	32.23	37.94	48.01	58.05	33.43	50.07	54.27	86.93	31.52	40.85	44.85	36.26	45.95	38.18
ENSBTAG00000003354	537894	SMCHD1	32.58	23.75	20.95	26.21	25.11	31.82	26.4	32.08	22.76	20.95	24.56	22.02	18.95	15.88	23.68	17.86
ENSBTAG00000003358	616647	MCFD2	94.47	101.56	83.21	84.62	103.42	90.57	92.26	94.38	159.05	112.49	102.73	130.01	100.85	79.49	125.57	92.28
ENSBTAG00000003359	617293	ELOVL5	470.14	261.99	126.59	409.18	630.92	517.14	501.05	265.12	139.2	116.28	360.08	184.54	114.42	75.64	164.25	128.78
ENSBTAG00000003362	282646	HSP90B1	618.8	305.66	258.89	503.57	781.62	562.32	871.09	518.07	1245.42	719.45	535.67	660.94	1047.8	698.21	601.73	501.46
ENSBTAG00000003366	504760	DDX58	21.1	17.87	24.1	21.4	32.23	27.46	19.27	30.34	27.96	29.11	17.45	25.4	16.85	27.64	21.64	22.41
ENSBTAG00000003371	509181	JKAMP	9.58	8.49	8.35	9.69	8.88	11.13	8.3	10.74	10.07	7.54	10.27	9.9	10.45	10.3	11.18	7.95
ENSBTAG00000003378	506187	ACAP2	6.88	6.82	5.4	6.82	5.8	7.8	7.1	7.53	6.33	5.41	5.31	6.09	6.12	5.4	7.31	6.06
ENSBTAG00000003388	523737	DPM2	35.98	26.08	26.96	40.51	47.95	46.68	43.36	30.17	64.61	36.13	34.37	34.35	33.32	28.06	35.76	33.75
ENSBTAG00000003390	504381	SF3A1	9.08	5.31	7.72	4.02	5.36	5.76	14.14	8.88	5.55	6.68	6.35	5.54	5.9	5.14	8.02	7.91
ENSBTAG00000003395	523338	ZRANB1	34.46	31.72	32.89	26.4	30.65	34.58	25.49	36.43	30.08	27.8	30.3	28.4	32.66	35.3	30.98	27.49
ENSBTAG00000003396	532376	MAFB	7.7	13.22	15.63	5.88	7.45	9.67	58.09	4.57	8.17	5.65	9.01	6.26	10.28	14.73	16.41	28.8
ENSBTAG00000003399	537503	SMARCA5	46.2	36.97	38.39	36.49	46.64	51.54	43.4	50.54	36.89	45.7	36.63	39.46	35.25	34.45	40.12	34.77
ENSBTAG00000003401	281597	ACTR3	48.11	49.52	40.22	47.1	49.42	47.33	38.81	54.77	54.46	49.04	46.3	52.94	50.43	52.67	48.7	46.01
ENSBTAG00000003407	508876	SF3B6	70.57	70.43	67.7	74.4	88.39	92.86	73.51	85.93	106.21	102	70.96	96.22	80.15	82.32	76	81.01
ENSBTAG00000003415	535653	ESD	89.59	83.23	79.63	80.4	74.17	102.96	49.04	72.83	96.7	81.23	87.62	89.81	101.39	88.32	84.97	83.15
ENSBTAG00000003418	540426	MSN	21.94	17.71	14.58	15.04	14.78	16.11	19.31	24.5	17.98	20.11	17.35	16.87	16.27	21.02	17.31	15.17
ENSBTAG00000003421	539901	RNF40	9.91	9.16	10.23	8.5	13.28	10.47	18.03	10.98	12.29	14.49	12.48	11.59	11.89	9.72	16.46	15.21
ENSBTAG00000003422	514423	SNX5	74.41	73.99	70.94	84.19	78.26	84.99	59.78	73.99	80.74	72.99	78.82	75.21	75.87	73.25	71.27	69.24
ENSBTAG00000003423	529613	DDX24	24.62	20.43	19.09	22.16	30.04	26.03	25.01	26.35	23.85	27.46	20.43	24.98	19.87	17.3	26.66	20.27
ENSBTAG00000003450	282657	ATP6V1H	9.03	8.44	7.2	9.03	11.11	9.79	7.84	11.02	7.77	10.1	8.9	9.2	9.81	8.06	10.85	8.2
ENSBTAG00000003457	515654	ATF5	96.19	31.99	41.78	41.99	61.65	84.24	135.65	44.28	29.38	45.59	78.54	65.85	82.02	81.85	96.69	64.23
ENSBTAG00000003460	505722	TCEA1	40.57	37.03	33.82	35.4	43.38	39.8	40.88	43.86	36.32	39.72	33.78	40.06	34.34	30.12	37.52	34.14
ENSBTAG00000003469	616539	CHURC1	22.11	20.74	19.95	24.58	24.25	24.78	18.43	23.5	30.56	21.68	21.58	20.64	20.61	22.03	21.48	21.81
ENSBTAG00000003476	516550	FEM1A	15.88	21.08	17.13	16.92	28.19	19.69	28.68	15.53	21.57	20.74	19.55	20.01	20.74	18.72	27.04	30.28
ENSBTAG00000003481	100847538	OTUD6B	60.29	46.58	40.75	58.46	93.92	67.54	52.44	79.44	47.05	122.53	40.43	83.11	43.69	32.31	60.42	46.39
ENSBTAG00000003485	505417	MAGOH	27.18	23.32	17.97	30.48	37.14	30.51	22.98	27.72	29.67	32.01	23.28	33.3	27.2	22.47	29.74	26.44
ENSBTAG00000003490	509821	ELMO1	9.21	7	8.39	8.73	7.34	11.15	7.59	11.21	7.02	8.99	8.45	6.28	8.34	10.66	8.39	6.18
ENSBTAG00000003494	519774	DNAAF9	3.79	2.19	4.17	3.28	1.91	4.02	2.85	4.72	2.14	3.78	3.2	1.96	3	2.8	3.49	2.62
ENSBTAG00000003495	521504	KDM7A	9.73	6.76	7.33	7.05	6.74	9.78	8.26	10.72	4.88	7.67	6.37	5.69	5.96	5.34	8.28	5.07
ENSBTAG00000003496	614409	AIG1	45.6	31.85	37.78	53.28	49.66	51.05	36.02	40.35	30.15	36.82	39.19	39.71	38.73	39.18	36.8	28.8
ENSBTAG00000003500	516678	DCAF7	10.08	8.17	9.13	6.96	7.97	10.69	12.17	11.33	8.81	9.41	9.92	8.6	11.08	9.81	11.3	9.47
ENSBTAG00000003501	530577	SACM1L	40.21	28.53	24.71	39.07	49.38	40.99	42.12	34.98	37.26	34.34	32.99	29.27	27.37	24.12	28.54	26.31
ENSBTAG00000003503	614339	C18H16orf87	12.86	10.8	14.35	21.38	14	21.91	9.24	19.82	9.68	13.04	12.57	8.6	11.22	11.32	13.41	9.45
ENSBTAG00000003505	280760	DCN	69.19	56.26	65.15	62.24	72.46	76.37	49.43	85.69	65.69	66.21	69.96	75.01	68.82	72.38	72.03	64.53
ENSBTAG00000003510	512308	MMRN2	6.54	7.42	9.05	5.12	6.19	8.52	11.04	6.4	6.74	7.28	7.44	6.61	7.01	9.64	7.63	7.56
ENSBTAG00000003514	614788	HSF4	2.28	3.38	3.43	3.56	2.35	3.97	6.12	1.85	1.81	2.49	3.51	2.19	2.97	2.94	5.87	3.73
ENSBTAG00000003530	507640	DDX31	28.22	21.89	25.52	19.3	24.09	27.32	37.95	29.11	25.79	26.18	29.2	24.95	28.42	27.67	30.1	30.03
ENSBTAG00000003532	508893	TLE4	4.03	4.04	4.34	3.53	5.24	4.39	4.28	9.25	3.53	10.33	2.88	4.25	5.64	3.78	4.99	3.6
ENSBTAG00000003535	509745	DPM3	9.74	14.12	10.83	13.61	15.74	12.93	25.41	8.42	20.18	9.62	12.52	11.3	11.57	15.96	16.8	26.91
ENSBTAG00000003536	540371	MARCHF6	74.07	62.85	60.57	62.58	72.94	73.72	69.4	70.63	74.24	74.19	67.29	79.03	73.72	65.87	65.97	65.05
ENSBTAG00000003541	100137855	ZNF614	8.63	7.28	6.16	7.88	10.66	10.06	8.37	10.24	7.94	13.05	6.21	9.48	7.49	7.63	8.97	7.5
ENSBTAG00000003543	532791	KEAP1	17.8	18.02	21.67	14.13	19.08	19.95	32.97	14.08	19.9	15.06	19.46	17.37	21.56	20.23	24.08	30.23
ENSBTAG00000003545	505533	TAF1D	20.91	15.83	14.09	19.58	17.73	25.99	15.94	32.11	15.31	26.34	16.39	16.47	14.12	13.22	18.41	11.49
ENSBTAG00000003546	510059	TFAM	23.7	22.7	20.44	21.63	28.49	25.96	19.44	26.79	25.34	24.91	19.03	23.82	20.4	18.98	23.44	20.17
ENSBTAG00000003550	530784	C29H11orf54	131.84	128.01	117.04	120.84	116.12	133.88	71.74	123.67	115.16	117.52	134.73	113.63	131.45	121.03	116.9	108.34
ENSBTAG00000003552	541303	MED17	21	22.67	18.97	19.53	25.33	24.6	16.42	25.77	23.23	24.05	21.32	22.57	18.67	18.98	22.79	18.23
ENSBTAG00000003553	767898	ZFP36L2	12.8	11.94	13.05	7.71	11.74	11.38	21.32	14.88	10.58	15.18	11.71	10.08	13.22	11.92	16.74	14.23
ENSBTAG00000003556	511413	ZFYVE21	18.1	26.92	18.79	23.45	30.21	24.24	48.38	16.2	24.53	25.1	25.21	26.58	23.26	22.71	37.27	43.84
ENSBTAG00000003557	615668	CCDC117	13.18	11.04	11.66	13.44	16.88	10.34	9.63	17.73	9.66	19.49	12.39	10.75	12.45	6.88	11.37	8.35
ENSBTAG00000003577	532337	GSPT1	37.92	26.86	27.66	26.6	33.54	30.72	46.47	39.32	31.51	35.18	27.37	29.86	24.49	24.55	29.37	32.64
ENSBTAG00000003578	516908	DPCD	11.55	11.4	7.89	15.42	12.57	13.57	8.95	11.16	12.63	11.12	13.55	13.98	10.56	12.89	11.36	11.85
ENSBTAG00000003585	282661	CD47	82.67	78.7	82.22	65.66	64.45	90.15	66.65	90.18	68.67	65.81	69.14	66.16	76.68	72.44	72.24	61.24
ENSBTAG00000003586	532645	MAN1A2	60	51.08	56.73	54.36	49.83	56.06	53.74	65.75	42.41	42.02	48.6	48.56	48.63	44.01	50.67	38.72
ENSBTAG00000003588	533574	ZFAND1	12.28	9.8	7.92	9.99	9.62	14	9.97	15.35	10.97	9.72	9.56	8.43	9.54	8.94	10.91	8
ENSBTAG00000003589	767926	COMMD3	26.71	23.14	22.29	27.32	25.51	31.31	21.28	28.77	28.78	23.99	26.02	26.59	24.22	24.77	27.74	25.11
ENSBTAG00000003602	767928	RBPJ	17.02	12.55	14.65	12.64	13.82	16.77	16.39	20.11	14.21	15.53	12.42	12.46	12.66	13.31	13.83	11.99
ENSBTAG00000003607	534672	FAM20C	16.97	18.3	21.95	12.1	17.11	14.35	39.59	14.3	18.57	13.1	19.91	20.27	23.85	26.15	21.4	28.63
ENSBTAG00000003614	512078	AP4B1	7.65	4.75	4.53	7.04	7.24	7.19	9.49	5.96	8.92	5.86	5.99	5.14	8.36	5.67	6.68	5.94
ENSBTAG00000003617	512094	ALKBH4	2.7	5.98	5.59	4.08	7.71	3.92	12.75	2.43	5.74	4.26	4.92	5.3	6.27	5.46	6.24	11.83
ENSBTAG00000003619	504422	SEC24D	55.36	11.47	18.16	33.68	45.6	39	84.51	29	64.25	16.24	39.44	19.83	20.64	13.52	22.61	24.01
ENSBTAG00000003634	531444	CISD1	53.13	54.04	52.26	58.43	59.41	57.19	36.56	58.44	39.53	55.21	60.2	68.55	64.54	74.81	55.41	57.57
ENSBTAG00000003635	514485	SLC35C2	7.83	8.33	8.39	9.26	10.82	9.29	13.42	5.94	9.99	8.42	10.38	9.11	10.65	10.35	11.21	11.19
ENSBTAG00000003636	100125267	LIPA	44.26	61.9	55.93	54.49	38.05	46.2	38.58	52.92	54.02	53.24	44.9	52.41	46.23	52.71	41.23	58.36
ENSBTAG00000003642	281997	PRDX1	34.31	37.02	26.24	30.28	42.11	34.39	24.93	49.32	38.49	43.78	37.05	42.22	34.86	35.61	37.34	33.74
ENSBTAG00000003652	513824	TMEM128	21.48	23.59	19.28	28.66	28.92	28.34	17.31	19.52	27.31	27.31	25.36	26.38	24	23.98	26.26	22.83
ENSBTAG00000003679	533348	PAAF1	23.46	17.17	14.92	14.03	17.26	24.84	15.76	21.47	25.12	18.24	18.86	23.74	22.39	16.36	19.07	19.65
ENSBTAG00000003687	532359	FOXK2	4.51	3.89	4.4	3.77	5.83	5.81	8.92	5.42	5.25	6.6	5.09	4.55	5.44	4.24	7	6.36
ENSBTAG00000003690	534327	NHLRC2	9.26	7.98	8.98	9.93	9.4	10.18	7.78	10.33	7.25	8.16	8.23	7.19	7.81	7.51	8.12	7.04
ENSBTAG00000003692	281562	UCP2	7.11	6.22	7.16	3.23	7.59	4.97	12.85	6.63	3.29	7.68	5.17	3.23	4.3	4.11	4.72	7.98
ENSBTAG00000003693	618392	SUN2	12.37	15.39	15.89	11.81	15.64	13.19	24.73	14.53	13.7	17.23	17.74	18.84	17.94	17.78	31.48	28.39
ENSBTAG00000003695	506232	WDR45B	10.08	9.36	9.65	11.39	14.92	12.17	13.61	12.3	11.49	10.11	10.11	10.78	9.37	10.06	12.8	11.26
ENSBTAG00000003697	540632	TARDBP	25.72	16.06	13.99	20.11	13.95	25.01	19.68	27.14	17.69	17.83	18.64	21.09	16.87	16.73	19.1	15.15
ENSBTAG00000003702	540507	ANGEL2	11.98	11.04	11.47	12.75	11.2	14.75	8.57	14.14	11.19	9.9	9.84	8.76	10.94	10.13	12.44	8.53
ENSBTAG00000003708	533994	SEC23A	71.74	51.61	50.66	83.04	90.7	88.77	69.54	58.68	85.85	46.45	70.65	51.81	56.97	50.18	51.66	44.71
ENSBTAG00000003710	506392	XPO4	6.58	5.59	6	6.52	5.7	7.62	8.02	6.57	5.69	7.35	6.45	7.13	5.48	5.54	6.67	6.42
ENSBTAG00000003711	282711	EPAS1	68.86	51.71	68.55	40.29	57.25	67.36	83.48	77.28	47.81	66.11	63.29	53.73	66.79	64.81	77.39	65.53
ENSBTAG00000003718	512676	HACL1	191.42	101.9	128.32	156.99	134.25	205.92	121.78	150.1	101.47	123.91	159.95	114.82	119.59	117.26	107.57	105.97
ENSBTAG00000003719	506702	TDRD7	10.67	8.9	10.83	8.38	9.82	12.13	9.56	13.8	9.16	14.09	8.34	8.74	9.6	10.39	11.66	9.31
ENSBTAG00000003728	327680	NDUFS4	19.63	21.97	17.24	20.01	21.48	21.84	13.5	21.17	27.37	22.62	21.72	28.68	23.23	25.59	22.67	22.91
ENSBTAG00000003740	280952	KDM6A	10.46	7.25	8.47	8.77	7.95	10.59	8.5	11.84	7.98	10.6	7.57	7.2	8.16	7.41	9.09	6.87
ENSBTAG00000003745	618860	WDR48	18.84	16.7	20.14	18.3	17.21	19.53	13.22	20.66	13.85	16.92	17.83	15.42	18.1	19.57	19.36	13.09
ENSBTAG00000003746	508918	SCP2	983.27	688.43	785.68	705.1	569.16	1030.01	434.66	838.33	471.73	571	821.57	548.72	770.62	649.21	671.76	608.38
ENSBTAG00000003747	506263	PTGR2	75.83	52.52	42.09	45.5	61.48	64.27	39.84	66.15	62.62	67.99	57.77	65.77	62.47	52.61	62.26	51.05
ENSBTAG00000003748	533945	CNOT2	17.43	13.99	13.45	13.84	14.96	17.09	16.03	18.54	15.27	16.32	14.74	15.72	13.77	12.56	14.36	11.96
ENSBTAG00000003757	360006	DNAJA2	69.25	71.69	49.49	80.2	99.46	85.8	57.49	81.88	77.84	83.94	64.98	82.26	60.49	50.89	74.09	65.86
ENSBTAG00000003758	445425	TKT	19.97	19.28	17.7	12.14	13.24	21.42	21.2	16.91	16.58	18.26	17.64	22.03	26.61	32.43	20.24	20.03
ENSBTAG00000003764	614292	AKIRIN2	10.59	9.86	9.41	7.46	9.5	10.82	15.45	11.7	11.37	12.03	10.62	9.71	9.86	9.8	12.24	10.57
ENSBTAG00000003777	280941	TIE1	3.85	3.02	4.66	3.78	4.78	4.73	5.82	3.2	3.22	2.73	4.38	2.52	5.34	4.62	4.28	5.6
ENSBTAG00000003784	507897	DNAJC2	26.54	18.62	19.92	23.59	26.07	27.95	23.5	30.23	25.29	23.08	21.47	23.18	20.43	17.75	22.7	19.25
ENSBTAG00000003789	782848	VIRMA	20.36	14.45	13.94	17.89	18.41	19.06	16.23	21.08	15.6	17.17	17.21	15.49	13.37	13.32	15.71	13.39
ENSBTAG00000003793	533736	NGLY1	21.84	23.45	21.54	23.3	28.52	25.89	18.49	26.26	21.42	25.61	20	27.69	23.35	23.8	27.08	24.21
ENSBTAG00000003798	507541	AMFR	95.99	98.18	105.15	82.01	97.97	103.37	99.37	94.2	92.63	92.18	103.67	118.97	132.05	129	112.85	97.9
ENSBTAG00000003799	511740	TARS2	12.29	11.08	12.73	13.01	12.52	14.05	13.52	13.55	14.13	14.12	11.8	15.12	14.23	12.25	17.2	13.3
ENSBTAG00000003804	507289	SCCPDH	68.46	69.3	61.32	61.55	55.55	67.91	47.72	78.6	87.56	63.41	67.86	73.37	77.31	71.7	65.38	59.98
ENSBTAG00000003806	524222	ECM1	13.33	10.46	12.95	7.88	10.96	12.43	12.48	10.05	12.77	13.98	12.15	11.94	12.44	12.89	13.79	17.98
ENSBTAG00000003807	536537	CNOT9	20.88	14.09	15.07	17.57	16.75	17.13	20.89	22.7	14.82	14.11	15.95	18.23	15.34	16.55	16.97	17.55
ENSBTAG00000003809	540771	PLCD4	8.43	4.57	6.5	2.53	5.45	5.81	3.32	2.72	3.06	4.73	6.17	4.1	8.03	3.61	5.08	3.07
ENSBTAG00000003813	539713	BCS1L	7.44	6.34	7.16	8.05	8.36	7.57	6.34	7.44	10.09	5.74	6.37	9.05	9.58	7.69	8.34	7.45
ENSBTAG00000003815	513253	EDEM2	13.28	15.05	17.01	16.55	15.99	19.57	15.3	14.81	22.42	12.74	16.75	11.21	15.42	18.08	16.11	13.62
ENSBTAG00000003825	531877	PTPN12	16.58	17.8	19.35	16.7	13.11	18.93	19.84	21.88	12.6	12.05	16.23	15	14.69	17.49	17.58	13.87
ENSBTAG00000003830	533874	PSMB3	88.11	84.61	67.58	86.09	95.95	97.4	71.05	80.68	112.94	91.6	90.6	111.88	84.37	96.22	93.91	86.57
ENSBTAG00000003842	282335	RABGEF1	5.9	6.3	5.81	7.34	9.37	9.49	5	7.91	7.73	11.6	5.33	6.61	5.56	4.46	7.8	5.04
ENSBTAG00000003843	338072	SMARCAL1	6.59	5.41	6.75	4.28	4.87	6.89	7.9	6.62	7.66	5.04	7.54	6.07	7.94	7.46	7.24	5.73
ENSBTAG00000003845	515406	CSRNP1	1.57	2.83	2.37	2.27	3.32	3.17	3.78	1.84	2.49	4.83	1.9	1.88	2.75	2.76	5.54	3.57
ENSBTAG00000003848	281017	ATRN	48.96	32.18	35.97	27.52	29.91	37	40.34	41.35	36.31	33.12	38.25	38.49	44.7	42.34	35.82	33.86
ENSBTAG00000003849	507369	GNL2	9.2	6.68	6.3	9.32	12.38	11.54	7.8	9.27	8.36	12.48	7.95	9.93	6.01	6.16	8.87	6.98
ENSBTAG00000003851	514613	CCNL1	20.71	13.61	14.79	18.38	15.79	26.33	18.57	31.75	17.42	56.5	15.59	12.37	10.08	10.5	22.12	12.78
ENSBTAG00000003866	282319	PPP1R8	10.03	8.21	7.24	7.71	9.64	10.02	8.26	10.73	9.79	8.68	7.68	9.19	8.4	7.91	9.03	7.9
ENSBTAG00000003872	519624	STX16	9.04	6.93	5.77	5.97	5.51	8.8	12.25	8.59	8.03	10.49	7.09	7.42	8.05	6.55	8.47	8.81
ENSBTAG00000003877	616669	ZCCHC24	22.82	39.99	33.84	28.56	43.84	30.66	33.46	39.26	28.63	25.65	30.81	46.92	53.24	33.14	66.02	50.87
ENSBTAG00000003878	533724	ZUP1	8.36	9.9	7.64	10.21	9.83	11.01	6.83	11.01	9.37	9.97	8.97	9.46	9	7.75	8.61	9.74
ENSBTAG00000003882	508371	EMC3	194.66	163.24	159.35	189.84	216.2	208.07	168.62	166.11	238.06	189.27	197.25	254.59	218.54	212.95	183.37	172.7
ENSBTAG00000003885	512677	PEX2	17.32	15.89	13.66	16.99	18.34	19.65	13.17	15.32	23.74	16.11	14.92	21.75	16.09	19.33	17.07	15.01
ENSBTAG00000003887	536284	ECHDC1	22.24	23.01	24.21	25.55	28.14	24.83	15.93	23.42	26.25	24.65	27.27	25.33	24.18	25.67	23.07	21.55
ENSBTAG00000003889	516318	PER1	3.44	8.32	7.63	5.26	7.16	10.68	13.84	9.73	5.53	12.63	7.13	6.74	9.19	8.84	20.45	11.94
ENSBTAG00000003897	615093	SMIM20	15.83	20.26	18.1	17.28	17.02	20.72	9.78	17.3	22.86	17.5	16.83	20.26	22.26	20.05	17.62	21.62
ENSBTAG00000003897	100335467	LOC100335467	15.83	20.26	18.1	17.28	17.02	20.72	9.78	17.3	22.86	17.5	16.83	20.26	22.26	20.05	17.62	21.62
ENSBTAG00000003897	104975039	LOC104975039	15.83	20.26	18.1	17.28	17.02	20.72	9.78	17.3	22.86	17.5	16.83	20.26	22.26	20.05	17.62	21.62
ENSBTAG00000003904	508522	GPN1	14.23	15.06	13.52	15.55	17.22	18.59	13.78	15.7	19.58	13.81	14.48	16.66	13.26	14.84	13.22	13.32
ENSBTAG00000003907	539055	TSPAN14	6.14	6.84	5.9	5.51	6.51	8.23	8.74	4.53	7.02	6.37	7.15	5.47	4.87	7.64	7.18	8.16
ENSBTAG00000003908	507845	MAPRE1	18.36	15.69	11.95	15.47	15.41	17.48	13.85	21.51	16.96	17.2	15.25	15.82	15.59	14.27	16.38	13.53
ENSBTAG00000003914	507199	MVB12A	13.3	19.24	16.63	13.99	22.72	21.16	25.98	8.63	25.54	13.48	15.84	14.12	22.51	20.58	21.55	23.88
ENSBTAG00000003916	511579	DPH3	13.24	9.89	10.09	10.25	16.08	13.33	12.93	12.11	13.61	11.65	10.89	9.9	9.24	8.44	10.63	9.37
ENSBTAG00000003925	100125289	C9H6orf120	19.83	20.03	18.27	16.9	19.57	23.95	15.21	21.52	20.21	16.55	18.83	23.52	18.06	18.46	22.03	19.08
ENSBTAG00000003927	767919	AAMP	80.49	89.98	73.52	102.14	111.59	98.96	101.77	69.07	93.49	90.83	82.53	79.97	78.04	78.79	87.57	81.82
ENSBTAG00000003929	507648	PHF10	14	13.63	14.09	12.42	14.72	17.51	17.8	20.09	15.53	18.12	16.32	12.98	15.41	16.41	19.42	14.47
ENSBTAG00000003934	506696	PSPC1	12.07	8.13	7.94	9.87	6.39	13.37	9.53	14.44	8.7	14.56	7.48	11.15	6.36	7.54	11.15	8.43
ENSBTAG00000003935	404134	TMBIM1	136.21	130.97	155.87	133.51	137.87	149.02	150.38	134.22	169.85	130.42	135.06	127.04	144.96	145.29	138.45	119.83
ENSBTAG00000003941	533664	AP1AR	11.28	10.09	12.39	10.78	13.47	11.09	7.96	10.67	9.2	9.1	8.85	8.48	10.92	14.39	9.72	7.69
ENSBTAG00000003942	540005	PIP4K2C	11.05	9.71	10.46	10.4	11.57	14.12	10.18	11.56	8.98	10.37	11.29	10.49	11.12	9.95	11.64	8.74
ENSBTAG00000003948	281156	FDPS	49.62	12.73	18.63	21.09	27.75	24.71	9.73	25.79	28.35	95.22	39.18	61.58	32.34	37.06	56.93	27.93
ENSBTAG00000003949	508722	RBM39	107.19	87.98	73.85	102.47	94.41	116.86	82.38	128.46	92.73	119.04	88.05	92.26	81.52	66.77	103.61	73.2
ENSBTAG00000003954	540563	ASH1L	17.88	11.29	13.86	10.06	9.96	14.6	18.05	19.92	11.13	14.18	12.13	10.48	11.35	10.79	12.98	11.95
ENSBTAG00000003959	539902	ARHGAP24	6.15	4.67	6.02	3.78	2.42	5.46	5.01	6.69	4.1	2.65	5.56	12.34	8.2	9.3	3.78	5.36
ENSBTAG00000003966	615432	DUSP3	12.86	11.78	12.49	10.75	11.99	13.76	10.31	15.39	11.34	9.58	15.43	11.1	11.12	12.82	13.46	10.8
ENSBTAG00000003967	540984	OTUB1	8.61	8.14	6.41	8.52	9.65	8.12	10.46	7	11.45	7.85	8.3	10.37	9.52	9.69	9.92	10.76
ENSBTAG00000003968	785419	UBP1	13.23	10.14	10.71	9.68	9.8	12.45	17.77	13.45	9.45	11.46	10.63	10.21	10.59	10.7	14.01	10.97
ENSBTAG00000003970	504291	MITD1	11.06	9.67	11.95	13.38	9.09	10.77	8.13	17.56	13.82	12.97	10.83	13.4	11.53	13.57	9.52	12.24
ENSBTAG00000003975	539289	LMAN2L	5.59	6.03	6.6	5.85	5.62	7.87	6.49	6.93	7.71	7.41	6.96	8.55	7.92	7.2	10.08	8.97
ENSBTAG00000003981	512925	RRP1	5.64	6.81	6.01	5.37	7.19	6.96	7.3	5.44	6.67	7.97	5.73	7.51	7.14	5.86	7.24	7.76
ENSBTAG00000003983	616315	TOM1L2	4.73	4.82	5.13	4.43	6.25	5.76	15.61	3.73	4.13	4.31	6.67	5.64	6.4	5.22	11.57	8.75
ENSBTAG00000003985	512305	CCDC15	6.43	4.75	6.3	5.87	4.02	7.3	4.23	7.75	5.12	5.09	5.68	4.25	5.25	5.65	6.58	4.88
ENSBTAG00000003986	538485	CXXC5	28.87	24.34	20.06	16.21	25.4	16.49	53.13	14.61	25.43	13.13	23.96	25.02	21.47	19.49	19.05	34.01
ENSBTAG00000003989	505642	GSTO1	4.29	9.68	8.58	6.06	8.57	9.78	7.54	8.11	6.89	10.68	10.67	7.03	6.6	8.67	8.22	5.68
ENSBTAG00000003994	282261	IGFBP3	111.04	93.85	78.86	60.25	69.94	140.33	139.61	182.06	90.54	118.55	90.41	87.16	113.2	88.66	107.65	68.96
ENSBTAG00000003997	511801	UBE2D4	9.85	9.44	9.01	8.85	8.27	12.78	10.82	13.23	9.26	9.79	12.52	11.71	9.72	10.67	11.61	11.78
ENSBTAG00000004000	533462	SAP30L	13.96	12.59	14.32	12.65	13.45	15.42	14.39	13.76	11.35	11.22	14.27	10.55	18.34	14.78	13.49	13
ENSBTAG00000004005	536469	WDR7	7.91	5.66	6.07	5.02	4.79	7.68	10.1	7.92	5	5.5	5.53	4.44	6.62	5.41	7.08	6.28
ENSBTAG00000004015	529373	KAT6A	10.34	6.49	7.94	5.81	6.1	9.12	12.59	11.58	6.62	8.49	8.42	6.23	8.2	6.69	9.64	7.49
ENSBTAG00000004021	519217	CDK2	4.17	4.91	3.34	3.83	4.52	5.6	2.77	4.44	4.91	5.54	4.04	7.19	4.63	5.59	5.26	3.79
ENSBTAG00000004024	511631	UBE2Q2	12.56	10.16	8.76	11.94	11.65	15.5	13.27	11.08	11.17	11.36	9.95	11.29	9.88	8.43	12.37	9.92
ENSBTAG00000004034	515914	SESN3	18.06	29.28	34.75	24.49	16.58	27.98	17.08	32.26	12.83	27.69	20.81	25.81	27.92	29.6	31.59	27.01
ENSBTAG00000004037	280831	JUN	5.11	6.59	10.48	9.09	12.11	9.35	16.03	12.17	8.51	18.95	9.26	6.24	10.7	8.88	18.83	8.79
ENSBTAG00000004038	280969	ABAT	122.72	129.78	131.35	113.78	139.34	106.79	153.63	143.99	95.25	144.66	127.86	97.23	118.6	139.91	131.98	123.18
ENSBTAG00000004043	407171	LOC407171	3.82	7.52	3.78	4.43	5.24	2.76	8.23	4.61	5.64	8.43	6.64	4.39	5.85	5.94	7.53	10.05
ENSBTAG00000004051	513237	SBDS	90.03	87.18	82.94	85.88	90.45	97.9	73.92	104.96	96.18	91.22	91.28	91.88	80.22	80.78	91.15	81.68
ENSBTAG00000004054	338051	PAPOLA	74.34	59.57	57.69	50.9	62.72	65.79	64.9	79.76	59.13	63.4	58.18	62.58	60.77	50.63	67.83	52.35
ENSBTAG00000004059	504287	SOAT1	15.54	13.01	12.62	13.8	12.1	12.14	15.25	13.6	14.95	14.18	8.96	15.82	13.83	16.21	18.88	10.32
ENSBTAG00000004064	521254	BPNT1	13.05	12.01	9.46	11.56	11.22	14.05	9.05	12.59	15.75	11.51	10.99	13.55	13.3	13.62	12.21	11.18
ENSBTAG00000004072	493728	CAPZA2	36.52	36.95	29.49	37.53	40.27	37.78	25.29	36.37	34.39	41.79	32.98	41.18	37.98	35.49	36.25	34.38
ENSBTAG00000004075	514293	IDI1	106.53	43.29	61.43	56.34	64.64	72.41	35.45	77.5	43.95	109.29	77.55	73.71	66.3	80.87	106.84	55.32
ENSBTAG00000004077	286862	YWHAG	52.06	39.88	37.97	35.86	47.94	42.35	45.46	47.18	32.37	44.56	34.88	36.4	37.09	27.28	41.16	39.75
ENSBTAG00000004079	788468	ZNF106	14.29	9.6	11.34	11.11	10.16	11.44	12.49	15.6	9.17	9.54	11.19	8.37	9.44	7.96	11.03	8.42
ENSBTAG00000004080	614540	TIAL1	44.17	49.34	55	42.87	72.3	96.38	47.36	96.6	43.47	92.79	50.67	46.42	37	53.05	52.57	42.05
ENSBTAG00000004094	507537	SPARCL1	85.35	66.9	60.36	74.31	89.71	98.21	60.25	116.29	67.32	76.59	69.21	71.23	73.31	69.07	73.13	63.35
ENSBTAG00000004106	780786	PRKRIP1	6.58	4.84	5.86	4.33	7.35	7.05	6.11	5.36	5.05	6.04	5.04	5.4	5.77	6.69	7.84	6.59
ENSBTAG00000004112	515270	GAMT	366.79	472.51	493.08	417.95	459.39	447.28	482.74	330.28	256.39	393.63	433.44	384.82	489.83	509.7	536.58	661.58
ENSBTAG00000004117	767932	AZI2	27.05	24.32	21.94	21.01	28.46	27.07	22.22	27	30.01	23.22	25.74	26.64	25.9	23.6	25.47	22.39
ENSBTAG00000004118	534286	ALAS1	40.45	136.46	100.93	121.29	117.38	206.76	27.91	167.32	73.05	299.62	103.22	164.41	143.83	167.31	179.77	188.23
ENSBTAG00000004120	515459	HEMK1	9.4	9.12	8.64	9.83	9.78	12.97	10.31	8.22	10.2	13.71	10.54	11.6	11.46	11.38	11.29	8.69
ENSBTAG00000004124	540283	CPOX	74.36	64.2	63.91	69.02	77.61	72.4	86.01	67.57	82.04	55.36	71.92	61.13	74.64	63.42	57.1	68.23
ENSBTAG00000004131	515181	RAP2C	25.98	19.06	30.62	18.55	15.84	24.12	23.46	28.59	36.14	30.81	27.44	38.96	37.85	40.53	25.23	30.03
ENSBTAG00000004136	510807	NFE2L3	12.03	6.74	7.95	8.2	3.44	10.41	12.39	17.82	4.55	9.45	8.35	4.46	5.87	5.65	9.98	5.39
ENSBTAG00000004139	531350	BACH1	17.61	11.97	13.12	10.12	13.28	16.03	18.06	17.59	12.99	13.36	13.86	10.87	10.7	9.41	12.93	11.49
ENSBTAG00000004154	527910	SKIL	11.25	10.32	9	9.14	8.41	11.05	10.29	17.33	6.88	15.36	7.92	13	9.1	10.52	24.27	8.12
ENSBTAG00000004155	511363	SPATA20	47.94	39.33	73.16	36.6	51.4	27.82	44.91	29.8	29.11	50.21	53.07	47.99	55	72.37	79.42	64.92
ENSBTAG00000004161	541003	UBE2D2	34.02	26.78	23.69	24.54	32.13	30.46	27.87	31.15	28.87	31.79	29.97	32.46	30.18	26.88	27.89	24.48
ENSBTAG00000004177	507983	TANC1	12.27	7.92	15.41	7.65	5.18	12.09	18.33	10.46	7.37	8.42	17.6	9.62	13.18	15.29	10.65	11.13
ENSBTAG00000004178	514969	ACOX2	259.13	270.18	318.67	250.55	298.23	319.71	265.67	234.26	167.19	194.29	290.44	172.37	254.86	241.1	282.93	248.5
ENSBTAG00000004179	513315	PSMD9	13.23	14.94	11.62	14.05	18.02	15.74	16.38	14.39	18.21	15.87	14.49	20	13.19	12.62	16.83	20.95
ENSBTAG00000004190	504657	ARHGAP29	24.36	19.01	19.85	18.5	22.14	26.48	21.94	21.98	23.24	18.96	19.99	23.14	21.88	22.77	22.11	19.53
ENSBTAG00000004193	539120	VEZF1	13.03	9.48	9.91	8.19	8.65	9.7	12.92	12.5	7.08	9.02	7.99	7.41	8.09	8.22	10.86	7.45
ENSBTAG00000004199	493999	DIABLO	18.7	19.73	17.15	22.46	23.99	22.28	19.12	18.63	20.77	16.54	19.31	21.24	17.17	19.02	22.32	18.45
ENSBTAG00000004204	617309	GPR107	21.37	13.68	18.93	17.73	19.05	24.63	26.42	21.21	15.17	14.79	19.1	13.98	18.18	15.37	18.05	17.61
ENSBTAG00000004207	539690	CD93	6.51	8.37	7.95	8.19	7.05	10.01	10.18	6.39	9.18	6.41	7.08	8.04	8.99	13.27	10.72	11.63
ENSBTAG00000004211	282527	TNFRSF1A	19.21	15.25	13.91	12.04	14.27	15.83	23.52	18.44	22.79	17.74	18.6	19.31	20.74	19.91	18.49	22.58
ENSBTAG00000004215	508990	RARRES2	589.88	727	747.56	682.38	734.82	731.4	800.13	505.64	610.46	594.47	719.95	647.1	738.63	820.63	865.61	963.91
ENSBTAG00000004216	504592	MAP3K2	35.95	21.04	24.85	24.74	25.38	29.33	34.33	32.38	24.82	21.79	29.86	18.51	23.63	23.18	25.31	24.03
ENSBTAG00000004222	359722	SAT2	61.06	47.48	45.98	55.2	46.03	66.51	61.72	37.89	29.42	11.59	55.33	25.11	36.74	34.12	28.31	21.27
ENSBTAG00000004225	510820	TSR1	12.02	6.95	5.85	12.58	15.19	17.21	10.59	10.74	9.57	10.5	10.81	7.59	5.1	4.27	7.45	5.38
ENSBTAG00000004230	505126	AIMP1	20.79	22.14	18.46	22.76	21.58	22.94	17.77	28.98	22.55	21.82	21.67	23.5	18.24	20.71	22.57	19.86
ENSBTAG00000004231	507389	GPM6A	12.94	11.68	12.13	9.92	11.63	12.65	8.66	13.15	9.09	8.42	14.18	9.49	11.81	8.8	14.9	9.26
ENSBTAG00000004237	280737	BTC	6.9	6.51	6.75	5.32	4.46	9.31	3.76	8.2	6.69	6.88	4.29	17.24	11.4	9.61	9.24	4.99
ENSBTAG00000004238	507012	TACC1	4.81	3.65	3.23	2.05	3.7	3.99	6.88	4.46	3.76	4.89	2.76	2.38	2.88	2.73	3.96	2.62
ENSBTAG00000004240	510267	TMPO	28.87	24.08	24.7	21.78	19.65	25.41	23.21	24.67	23.54	20.41	28.02	25.31	27.08	28.32	21.96	24.86
ENSBTAG00000004242	508402	ARPC1A	49.22	51.98	54.85	49.28	53.99	60.26	52.58	49.47	50.08	42.83	57.64	47.27	49.92	52.87	55.52	47.56
ENSBTAG00000004243	539992	LYPLA1	93.76	95.19	90.71	82.7	99.01	98.23	66.72	88.88	85.45	82	92.3	107.6	110.81	97.31	97.16	95.9
ENSBTAG00000004248	512341	MLYCD	15.01	18.77	16.98	21.19	24.66	21.13	33.57	11.79	16.92	10.95	17.9	12.14	16.02	13.87	17.37	21.35
ENSBTAG00000004256	281365	ODC1	14.82	9.2	9.11	25.19	33.82	17.66	17.21	17.16	16.97	20.7	18.26	16.79	13.25	7.61	17.34	13.77
ENSBTAG00000004258	281138	EEF2	497.57	548.26	548.39	547.98	494.73	556.87	534.32	504.86	416.24	422.61	598.22	395.32	501.92	510.35	536.81	524.51
ENSBTAG00000004268	504874	TRAPPC5	4.35	10.7	8.82	7.43	10.15	6.9	24.32	2.8	7.68	4.47	5.15	4.46	8.48	11.96	10.72	22.52
ENSBTAG00000004269	515854	SGK1	28.08	30.28	39.94	28.4	30.96	43.3	24.5	40.07	49.71	109.78	27.08	29.27	31.48	34.13	37.28	33.27
ENSBTAG00000004271	100125221	UBAP2L	15	8.43	8.55	8.35	10.13	12.77	20.05	16.26	9.83	13.51	10.23	10.14	8.9	8.42	11.63	9.09
ENSBTAG00000004278	535740	APMAP	85.08	49.34	55.95	56.44	56.72	73.53	52.33	25.21	50.93	28.84	61.16	47.27	75.23	40.05	52.94	54.09
ENSBTAG00000004279	338049	RHOA	74.77	52.24	58.87	45.58	54.51	56.81	80.33	81.38	60.49	58.16	42.36	57.44	54.25	55.92	63.69	58.22
ENSBTAG00000004283	407130	PPFIBP1	12.24	12.94	14.23	12.76	9.79	14.93	9.64	18.25	13.19	13.58	14.42	15.06	16.57	18.62	12.86	12.83
ENSBTAG00000004284	507124	UFD1	30.98	31.49	31.58	37.68	35.94	36.99	35.32	27.8	37.69	32.91	38.86	35.89	34.03	35.42	40.21	36.35
ENSBTAG00000004288	533917	GSTA4	100.59	95.93	82.46	115.96	48.53	69.93	16.49	163.67	29.07	40.82	76.14	203.4	112.82	110.05	80.63	139.28
ENSBTAG00000004295	327710	NDUFA8	27.79	32.61	26.08	33	33.45	32.15	28.85	22.51	35.66	32.12	30.11	40.47	32.83	32.99	33.17	37.04
ENSBTAG00000004310	505130	UBR7	9.1	9.85	7.37	7.23	7.89	10.07	7.78	9.87	9.11	8.01	7.37	9.94	8.12	8.16	8.84	8.19
ENSBTAG00000004315	767882	HDLBP	88.6	66.19	76.61	84.34	134.88	112.76	238.55	79.02	168.76	84.74	109.14	92.02	115.74	111.73	143.46	131.35
ENSBTAG00000004316	508527	BOD1L1	9.22	5.17	7.13	4.97	5.04	7.72	16.29	10.41	6.83	7.55	7.66	7.4	6.45	5.32	9.49	7.59
ENSBTAG00000004318	540040	ARL3	14.46	12.4	14.88	12.94	12.47	13.85	9.13	16.54	14.02	14.88	16.95	9.72	18.39	15.43	15.6	10.47
ENSBTAG00000004333	100126041	COPA	106.57	60.31	60.21	125.13	127.27	145.83	114.32	88.45	121.89	69.27	90.3	72.98	65.98	61.36	76.61	60.61
ENSBTAG00000004334	514929	NCSTN	14.17	13.07	13.2	12.15	12.26	14.19	19.51	13.54	15.96	11.66	12.92	12.73	12.66	12.49	13.97	13.2
ENSBTAG00000004343	515022	CCS	14.82	17.88	14.14	19.25	11.68	13.04	19.84	11.1	13.14	9.54	18.31	17.57	21.04	19.81	20.54	23.46
ENSBTAG00000004344	537161	ACSL1	297.48	260.27	148.52	210.36	433.77	346.17	415.53	293.19	185.44	295.62	203.58	258.77	141.21	89.17	262.05	130.43
ENSBTAG00000004347	532674	ADGRF5	25.71	23.9	21.11	17	24.37	25.9	22.27	25.05	21.76	24.06	24.52	20.44	22.92	18.51	25.57	17.95
ENSBTAG00000004349	540286	DAZAP2	74.32	71.35	60.21	63.98	70.58	76.1	73.49	73.46	68.29	65.59	59.93	69.5	70.02	72.69	65.47	61.15
ENSBTAG00000004364	541205	THNSL2	11.49	7.59	13.61	16.1	8.02	16.58	8.48	13.34	8.02	13.69	15.55	10.16	13.74	15.65	16.52	13.72
ENSBTAG00000004368	541127	NFATC3	14.13	9.73	11.18	10.1	9.4	11	14.1	12.95	9.53	10.85	11.95	9.79	10.05	10.79	11.96	10.74
ENSBTAG00000004371	280682	CS	25.33	15.95	11.55	13.91	21.82	21.17	24.44	19.76	31.42	21.33	18.04	27.36	21.59	13.03	20.45	18.49
ENSBTAG00000004374	506534	CNPY2	66.11	58.43	47.3	78.33	89.97	98.46	68.95	60.37	119.63	53.55	76.72	76.88	62.56	69.53	65.13	56.41
ENSBTAG00000004379	509150	ETHE1	95.3	86.47	91.92	118.49	122.65	102.12	129.89	76.87	140.63	103.54	96.97	113.19	115.13	117.21	114.47	127.57
ENSBTAG00000004380	511023	STAT2	85.13	60.27	60.26	79.16	65.95	70.78	108.33	75.73	82.38	54.87	76.26	70.33	51.73	57.5	69.6	58.67
ENSBTAG00000004383	616665	FNBP1L	12.22	9.46	8.99	11.66	9.83	12.38	13.87	12.41	9.45	9.59	9.56	8.86	8.03	7.42	11.63	8.93
ENSBTAG00000004387	511412	MTPAP	13.88	12.58	11.05	13.54	16.09	14.63	9.73	14.68	14.96	17.46	12.91	15.67	12.33	11.6	11.94	12.52
ENSBTAG00000004392	509055	C29H11orf24	3.05	3.47	3.38	3.41	7.64	5.47	19.46	2.93	4.88	4.28	4.6	3.98	3.63	2.76	7.63	7.51
ENSBTAG00000004398	101902373	IMMP2L	37.29	36.92	35.99	39.65	35.61	43.03	27.09	49.42	24.08	33.91	38.74	32.55	29.38	31.86	39.93	40.18
ENSBTAG00000004400	505073	PRRC2B	4.84	3.36	5.33	2.12	2.93	3.92	12.32	4.45	3.7	4.73	5.63	4.62	5.84	5.21	7.88	6.59
ENSBTAG00000004402	616523	PRELID3B	28.96	30.84	23.78	28.12	48.69	36.14	25.73	37.89	32.96	49.69	28.31	33.01	27.89	23.03	34.71	25.38
ENSBTAG00000004409	510440	IVD	90.35	83.74	125.16	109.41	123.02	73.49	79.14	73.9	85.75	98.92	90.93	83.38	85.66	108.25	79.43	66.06
ENSBTAG00000004413	530930	RHOBTB3	26.36	22.18	29.98	29.72	25.25	22.41	24.31	28.48	20.45	20.79	29.08	22.72	32.63	32.31	26.84	20.8
ENSBTAG00000004416	513277	NUDC	31.4	37.39	32.76	37.52	45.61	38.24	51.62	30.38	35.72	35.12	39.9	41.64	35.87	37.22	48.62	45.35
ENSBTAG00000004422	506537	ALG14	12.12	13.88	12.55	11.51	12.81	19.21	10.4	14.07	25.03	11.81	17.47	15.19	17.2	16.55	13.04	11.74
ENSBTAG00000004427	533350	OSBPL8	50.23	59.02	48.77	42.95	53.87	57.46	43.5	62.17	68.36	65.71	49.89	71.06	59.36	57.39	61.53	49.81
ENSBTAG00000004428	287016	H2AZ1	24.44	31.11	23.41	27.49	29.82	28.07	21.49	25.68	30.6	31.79	21.54	33.91	31.16	29.95	28.55	26.86
ENSBTAG00000004432	100336905	CHRDL1	5.34	8.24	2.51	1.69	6.77	4.94	3.91	4.17	5.52	6.21	8.79	7.28	7.92	3.19	20.89	4.8
ENSBTAG00000004436	516797	PPT2	10.52	9.91	9.7	12.13	9.2	12.53	8.28	7.56	9.13	12.08	10.73	9.77	13.71	14.36	11.73	12.21
ENSBTAG00000004438	513156	XPNPEP1	17.63	16.23	13.37	19.79	22.18	21.63	28.23	19.1	24.73	21.6	19.64	20.73	15.03	13.99	16.91	15.29
ENSBTAG00000004463	618184	KDELR1	24.05	20.72	20.66	21.1	26.87	27.38	30.21	22.7	30.1	20.9	29.13	22.84	26.57	25.29	27.65	24.09
ENSBTAG00000004471	444860	ST3GAL6	28.48	22.33	21.94	20.4	19.92	28.52	20.25	23.84	19.96	13.44	26.97	17.43	21.95	19.65	18.52	15.3
ENSBTAG00000004476	507711	ADHFE1	53	39.71	54.72	51.36	52.57	50.24	53.93	68.7	37.95	41.08	41.82	42.5	43.56	42.48	50.2	45.8
ENSBTAG00000004489	505734	APPBP2	19.56	17.49	18.53	20.58	24.47	24.62	19.16	23.24	19.07	26.85	19.45	21.7	18.74	17.34	20.86	17.28
ENSBTAG00000004495	509292	UBA5	28.81	19.24	21.28	26.69	29.13	29.73	20.51	28.38	39.82	25.03	25.62	26.63	22.57	22.68	26.19	24.32
ENSBTAG00000004512	508004	MKRN2	4.78	5.52	4.03	4.19	6.41	6	7.87	5.34	5.46	5.64	5.01	4.58	4.49	4.6	6.89	6.57
ENSBTAG00000004521	509920	LSM7	9.69	13.58	11.31	14.42	19.09	14.67	18.02	11.42	14.93	12.69	12.52	11.68	14.16	14.44	16.07	12
ENSBTAG00000004531	613336	CCT4	70.42	74.49	61.61	76.04	92.07	75.55	69.25	89.57	80.74	86.91	70.61	90.7	65.76	58.22	72.24	67.63
ENSBTAG00000004532	532881	FGFR1OP2	9.58	7.47	8.7	9.11	9.72	10.43	6.8	10.83	10.72	10.73	8.13	10.47	9.35	8.16	9.62	7.95
ENSBTAG00000004540	511298	NUB1	33.81	27.19	29.41	30.46	25.53	32.46	26.48	35.95	24.43	26.41	30.32	28.38	24.67	24.83	27.1	26.98
ENSBTAG00000004544	539143	TXNDC9	12.58	11.46	10.76	13.51	17.2	15.96	8.86	12.17	14.22	11.29	11.17	11.38	12.18	8.96	12.56	9.6
ENSBTAG00000004552	506485	PBXIP1	13.44	12.19	17.61	15.79	12.96	11.64	21.11	14.42	11.97	13.05	13.81	17.06	16.07	18.05	24.35	23.64
ENSBTAG00000004553	535277	TPM4	26.77	19.39	23.83	31.62	30.04	31.75	23.19	41.2	28.33	27.48	27.38	33.39	29.46	33.92	25.92	22.33
ENSBTAG00000004554	338052	CAPZB	10.24	9.33	8.59	8.21	9.27	9.05	11.69	12.1	11.27	11.74	10.49	11.46	9.6	10.09	11.29	9.45
ENSBTAG00000004564	781653	MBNL1	40.74	25.15	28.32	24.57	17.84	30.28	22.9	35.77	27.3	21.59	33.19	34.98	26.64	30.13	26.63	25.08
ENSBTAG00000004571	508735	PRPF4	14.93	12.84	11.61	14.59	15.3	16.93	11.94	13.91	15.09	17	14.07	15.38	11.88	11.28	14.28	13
ENSBTAG00000004575	540584	FAM126A	13.64	14.25	12.68	12.57	13.12	14.17	8.14	15.62	11.22	12.54	11.52	13.2	11.29	12.25	12.09	9.98
ENSBTAG00000004586	107132045	LOC107132045	16.29	16.69	14.66	15.76	15.42	19.09	10.92	18.25	17.75	16.14	15.86	18.04	16.15	17.86	14.38	12.4
ENSBTAG00000004587	515310	DUSP6	57.89	37.05	23.59	45.05	21.02	21.38	46.32	20.1	22.69	8.7	24.12	43.29	27.55	28.09	29.69	44.14
ENSBTAG00000004593	282097	TOP2B	50.15	36.14	42.12	39.69	36.81	47.09	39.52	55.66	38.59	40.86	45.45	39.31	45.24	38.19	49.7	42.4
ENSBTAG00000004598	510412	GOLGA5	40.83	20.83	23.57	43.29	49.09	47.07	33	37.02	37.19	22.21	33.44	23.68	21.02	17.09	26.21	21.35
ENSBTAG00000004600	539145	OTUD5	19.99	20.38	20.85	16.92	23.67	24.51	32.63	23.32	22.52	25.59	28.59	23.43	25.26	23.47	29.81	26.09
ENSBTAG00000004601	515563	ABHD10	17.07	16.55	19.05	16.43	16.35	19.56	12.81	21.07	18.87	15.24	19.03	19.62	20.4	22.36	17.37	17.55
ENSBTAG00000004603	537511	PHC2	5.52	6.24	5.14	5.06	7.42	6.22	8.68	4.72	7.53	6.32	5.52	8.02	7.26	6.55	8.31	8.92
ENSBTAG00000004604	510778	CCDC124	4.08	8.61	6.77	5.54	6.65	5.73	10.73	4.11	6.97	5.38	5.97	7.17	7.43	8.33	10.74	11.27
ENSBTAG00000004632	515670	ASPSCR1	16.17	18.71	16.53	18.01	17.12	21.87	26.37	12.09	17.35	13.93	18.85	16.13	21.22	25.08	22.65	28.89
ENSBTAG00000004636	513040	PLEKHA1	20.16	16.27	16.17	17.17	21.38	17.36	20.07	21.51	18.67	20.51	17.4	23.26	19.55	17.37	18.28	18.67
ENSBTAG00000004643	281577	WASL	23.09	17.04	20.23	13.89	18.99	19.25	18.5	21.16	18.47	24.34	17.73	17.92	17.63	16.6	24.47	16.44
ENSBTAG00000004651	404189	NME1	26.41	16.04	25.65	21.08	29.9	25.52	28.34	30.29	61	21.62	31.27	35.1	27.88	28.17	27.17	19.71
ENSBTAG00000004653	541147	ADGRA3	29.59	24.61	22.78	28.27	26.49	29.09	24.17	27.44	25.52	20.01	26.01	20.02	26.44	25.54	24.86	21.14
ENSBTAG00000004654	514147	PWP1	17.83	18.72	16.59	20.93	27.34	25.18	16.98	19.5	20.2	25	17.54	19.13	17.08	14.55	17.68	17.77
ENSBTAG00000004659	514221	COQ10B	15.14	17.7	13.43	21.12	30.49	30.34	11.98	24.5	19.6	50.84	15.4	13.5	14.32	10.78	21.27	15.07
ENSBTAG00000004664	511987	COQ4	13.22	21.67	23.11	18.8	25	23.56	26.1	12.72	20.11	17.74	25.26	23.59	22.73	19.27	19.88	27.05
ENSBTAG00000004672	517111	RDX	90.53	63.4	76.04	65.9	73.99	79.35	69.13	80.13	72.34	71.96	72.43	81.78	85.37	79.76	74.52	72.74
ENSBTAG00000004675	506638	ZNF18	6.18	9.11	8.38	8.08	8.35	7.07	7.37	6.89	12.49	10.59	6.65	10.73	10.82	11.49	12.78	13.68
ENSBTAG00000004679	281576	WARS1	15.33	17.19	12.38	13.06	16.07	16.85	20.5	19.08	17.23	15.43	15.94	13.37	14.15	17.53	18.47	19.58
ENSBTAG00000004688	533726	DHCR24	175.68	134.92	263.55	100.71	131.8	112.03	144.36	103.06	87.42	179.97	157.28	136.49	185.25	218.63	180.97	162.79
ENSBTAG00000004695	520580	CDK9	29.16	36.77	33.48	26.64	37.06	35.14	44.1	27.72	39.82	33.46	34.68	35.7	37.4	37.46	42.13	35.31
ENSBTAG00000004709	534125	MAPK9	19.47	14.78	14.5	15.83	17.64	19.38	15.64	20.65	23.46	22.17	17.64	25.43	16.79	14.8	23.43	18.28
ENSBTAG00000004715	615039	AKIRIN1	18.13	19.13	13.95	17.4	20.61	20.83	15.1	21.71	17.51	22.78	16.75	18.26	15.9	15.32	19.37	16.16
ENSBTAG00000004723	513262	TEX2	11.96	11.07	13.54	9.43	10.47	13.46	13.82	13.87	12.54	11.44	13.97	12.36	15.6	15.59	15.15	13.31
ENSBTAG00000004736	535298	GRB2	45.98	39.19	36.21	45.81	47.9	43.8	45.4	39.78	44.76	40.07	40.8	46.47	39.96	38.51	39.62	38.9
ENSBTAG00000004738	616209	LRRC47	7.81	8.84	7.66	7.4	13.01	8.62	16.3	7.61	8.67	9.54	9.92	9.61	10.25	7.46	11.46	14.93
ENSBTAG00000004745	536676	NAA15	16.58	12.51	11.76	12.99	17.9	17.41	15.21	17.87	14.57	18.89	12.05	16.65	13.02	9.6	14.27	12.35
ENSBTAG00000004746	539501	HELZ	13.82	6.89	8.79	6.29	5.68	9.72	14.03	13.11	6.73	7.43	7.4	6.81	6.4	6.03	9.26	6.04
ENSBTAG00000004749	511455	NEK4	10.05	7.55	11.89	8.9	11.8	11.56	8.62	10.61	8.93	8.4	9.71	7.39	9.03	9.82	9.18	7.9
ENSBTAG00000004772	787270	THEM4	24.95	23.76	26.61	31.76	24.59	37.73	24.01	27.8	36.68	42.55	32.39	33.88	24.33	28.02	23.27	23.62
ENSBTAG00000004776	513978	DUSP23	7.75	8.84	7.2	8.66	10.38	11.09	18.95	6.28	17.33	6.95	9.84	9.59	9.63	9.33	9.77	13.65
ENSBTAG00000004777	525716	S100B	4.41	5.37	4.01	3.07	3.46	5.33	3.13	4.89	6.06	4.54	2.73	3.17	5.45	5.5	4.27	4.04
ENSBTAG00000004783	510128	CORO1B	12.98	20.01	12.64	13.96	14.53	15.73	24.79	12.6	19	15.19	16.78	15.73	19.56	23.28	23.17	19.38
ENSBTAG00000004787	534297	METRNL	3.77	4.14	3.35	3.38	3.77	2.34	6.73	2.72	2.77	1.55	3.99	5.6	4.77	6.49	5.79	9.35
ENSBTAG00000004788	520897	SDR39U1	6.13	5.66	5.39	5.31	4.7	8.37	5.66	6.48	6.11	6.73	7.2	6.52	7.59	6.93	8.2	7.63
ENSBTAG00000004799	512632	DENND2A	7.89	2.93	5.64	6.21	5.88	4.79	4.38	5.91	8.43	5.81	8.25	4.41	13.62	15.8	4.83	9.16
ENSBTAG00000004801	505868	PDXDC1	40.79	28.48	28.82	47.32	46.36	53.57	42.68	34.92	42.59	32.05	37.31	34.27	31.56	30.93	31.75	27.44
ENSBTAG00000004803	505869	NTAN1	43.68	41.64	45.69	37.85	37.2	43.94	26.97	41.61	35.84	36.71	52.22	43.55	50.41	50.77	40.8	41.98
ENSBTAG00000004804	515964	RRN3	11.9	11.21	9.36	12.05	14.84	16.1	10.05	15.73	11.07	20.22	9.61	11.5	9.53	9.05	13.06	9.75
ENSBTAG00000004805	512545	ITFG1	34.91	34.94	34.3	37.11	36.28	38.67	28.08	36.59	32.39	30.98	36.33	38.12	34.12	33.72	28.65	27.79
ENSBTAG00000004806	511783	PHKB	19.86	15.73	14.75	15.4	15.62	20.65	11.47	20.42	17.45	19.85	15.23	19.41	18.17	15.05	16.18	15.97
ENSBTAG00000004815	509006	LOC509006	12.61	15.15	14.34	14.75	14.64	22.24	14.66	10.34	13.78	15.06	17.53	14.1	13.34	10.77	13	14.03
ENSBTAG00000004820	534232	POLR2F	9.98	9.52	10.52	10.53	12.55	12.56	8.98	7.41	12.47	9.5	9.47	10.64	9.18	10.44	10.41	10.2
ENSBTAG00000004823	540278	MRPL35	29.63	29.46	25.71	25.49	38.03	36.21	24.81	29.55	34.82	30.37	27.67	40.28	30.5	25.24	28.43	29.57
ENSBTAG00000004826	517002	ACP5	29.99	39.5	30.61	25.68	30.45	22.69	40.24	21.11	40.96	27.74	40.18	35.48	46.01	34.17	50.08	53.51
ENSBTAG00000004829	506336	YIF1A	27.54	28.04	24.66	40.66	50.3	44.57	40.54	17.92	44.5	22.25	33.23	24.18	31.51	31.55	38.94	33.53
ENSBTAG00000004833	520620	NIT2	42.28	32.28	26.31	36.16	31.07	44.41	33.67	29.96	29.89	27.16	32.57	35.04	33.77	32.75	29.42	31.55
ENSBTAG00000004834	540938	CNOT10	7.62	5.63	6.8	8.38	8.2	7.94	6.48	8.2	8.6	6.73	6.82	8.28	7.92	6.99	9.09	7.06
ENSBTAG00000004840	767827	C1S	2365.11	1875.19	2285.19	1945.55	1846.27	2458.68	1555.76	2170.18	2092.58	1997.25	2621.99	1918.49	2391.72	2144.58	1535.11	1680.44
ENSBTAG00000004844	613462	ARL2BP	13.92	13.46	12.87	14.69	15.47	14.86	10.65	13.37	12.13	8.66	15.49	12.33	13.39	13.07	12.74	11.65
ENSBTAG00000004852	788251	PLEKHO1	6.73	5.26	4.59	6.34	4.73	5.28	6.47	4.61	5.38	4.71	5.89	3.77	4.66	6.73	7.65	7.52
ENSBTAG00000004854	781411	SLC24A5	4.22	3.06	4.06	4.07	3.53	6.01	1.91	5.13	6.04	5.15	4.15	4.66	5.34	8.52	4.49	2.69
ENSBTAG00000004855	282438	PRDX6	174.64	169.86	209.57	190.2	170.71	196.57	166.12	282.35	137.28	218.67	176.41	226.73	176.74	188.13	223.3	180.36
ENSBTAG00000004856	525735	RNF130	63.64	74.2	79.77	76.09	69.02	84.1	51.11	74.61	72.49	65.6	83.71	63.25	73.03	77.69	70.72	64.57
ENSBTAG00000004861	513793	EIF3F	43.15	35.18	38.79	30.83	30.48	36.83	51.67	43.2	32.81	34.96	39.97	31.17	41.54	38.31	46.12	50.49
ENSBTAG00000004871	282290	NDUFV2	97.03	85.6	84.07	97.94	108.81	98.71	71.71	100.08	120.83	93.01	91.87	119.54	106.7	113.89	95.98	91.93
ENSBTAG00000004872	506358	MRPL20	32.8	29.14	25.89	32.51	44.06	34.38	34.24	28.01	35.32	33.36	29.34	32.98	26.45	24.88	35.88	33.98
ENSBTAG00000004873	538796	CCNL2	12.57	11.27	10.28	11.36	12.37	15.57	17.78	13.01	12.25	17.32	13.08	11.5	10.6	9.46	17.66	10.94
ENSBTAG00000004874	506359	AURKAIP1	34.64	35.36	29.14	35.27	43.82	36.87	31.71	27.49	39.93	36.14	35.08	40.83	36.94	36.57	37.61	38.98
ENSBTAG00000004887	511045	DCTN1	14.83	14.07	14.63	11.14	12.94	15.63	19.62	14.94	15.07	14.51	15.73	14.03	15.75	15.9	18.55	17.21
ENSBTAG00000004893	510065	ACOX3	11.13	20.59	10.3	5.28	10.4	15.02	16.78	21.35	9.84	10.45	22.67	14.95	16.74	9.31	28.72	14.92
ENSBTAG00000004896	613794	ABLIM3	57.45	44.22	53.86	40.44	35.55	52.64	51.63	50.88	56.58	44.05	51.41	49.7	53.65	55.96	60.31	54.66
ENSBTAG00000004899	504968	ABLIM1	18.25	11.16	14.15	10.21	9.07	13.79	15.25	19.58	11.13	15.43	14.14	13.28	14.11	13.77	16.53	12.61
ENSBTAG00000004901	537790	PIK3C2A	20.26	17.68	14.78	19.45	25.13	24.14	15.11	29.17	18.81	25.24	15.74	17.49	17.33	12.69	23.33	13.54
ENSBTAG00000004902	100124522	INTS8	34.55	29.95	28.5	27.03	28.59	31.62	25.83	36.49	31	26.85	28.89	28.34	32.62	26.99	29.04	24.9
ENSBTAG00000004906	538436	CCNE2	3.94	2.61	3.86	3.48	3.14	5.35	2.19	5.68	1.84	4.77	3.03	2.54	2.07	2.1	4.51	2.34
ENSBTAG00000004908	281688	CHRNE	1.77	3.06	7.55	6.12	4.48	5.85	6.33	6.35	1.46	1.92	8.07	5.1	6.15	2.97	6.02	8.13
ENSBTAG00000004910	282523	SLC25A11	46.78	37.92	43.9	59.6	61.42	61.71	38.63	44.89	40.28	35.37	55.57	50.12	54.17	47.13	42.4	44.4
ENSBTAG00000004912	508405	ANKRD17	16.76	9.98	12.43	10.55	11.87	13.63	15.02	18.44	10.67	14.62	12.35	13.12	11.9	10.96	14.22	11.14
ENSBTAG00000004913	616030	RNF167	24.87	19.03	20.15	22.12	23.46	27.12	26.19	24.06	29.24	25.07	26.57	27.15	25.92	25.51	27.22	23.27
ENSBTAG00000004915	513895	PFN1	146.29	153.41	111.48	152.54	172.72	156.76	208.91	139.79	187.06	146.44	160.42	160.85	172.11	166.66	150.38	205.25
ENSBTAG00000004916	506471	ARFGAP1	7.99	7.53	6.72	10.49	16.15	13	19.95	6.61	14.68	9.12	11.13	8.63	9.4	9.72	13.5	10.45
ENSBTAG00000004922	530414	AGPAT5	19.05	16.89	13.56	16.19	14.65	20.83	18.02	18.13	17.54	15.08	16.07	17.06	15.22	18.17	15.86	13.44
ENSBTAG00000004929	112443003	C20H5orf51	18.03	10.13	13.81	9.8	10.21	12.11	12.92	19.03	14.11	17.17	9.74	11.83	12.97	12.36	14.2	11.07
ENSBTAG00000004933	535436	KLHDC2	40.14	37.41	36.55	47.97	47.51	42.48	40.25	41.59	42.74	47.73	43.03	44.75	36.82	35.46	49.55	38.23
ENSBTAG00000004934	541292	NEMF	15.66	11.47	10.72	11.79	11.39	15.12	12.44	18.67	11.81	14.59	13.42	12.97	10.74	11.55	12.66	11.01
ENSBTAG00000004937	505064	SEC61A1	41.73	36.13	39.3	43.6	58.39	49.95	120.65	39.34	133.85	38.63	67.63	48.28	62.31	56.87	77.82	81.58
ENSBTAG00000004942	508005	EXOSC9	20.19	21.73	18.3	21.85	23.27	27.79	14.46	25.68	18.37	25.39	19.07	21.16	18.17	19.14	21.05	16.43
ENSBTAG00000004953	540309	ELK4	31.79	22.1	23.34	19.13	23.86	27.1	33.57	31.35	20.59	27.91	19.35	19.37	17.19	16.97	24.56	19.48
ENSBTAG00000004961	511030	GOSR1	24.87	19.87	19.96	24	24.53	28.31	18.45	26.55	22.63	24.32	20.52	23.01	19.37	19.67	21.91	21.33
ENSBTAG00000004964	528946	PCGF5	40.96	35.36	37.92	33.25	36.04	41.36	31.28	42.06	30.6	30.8	34.98	32.63	33.75	37.02	32.84	26.43
ENSBTAG00000004979	508554	MRS2	36.8	28.06	34.17	30.33	29.82	34.27	26.36	38.05	31.8	33.39	27.55	27.73	36.7	32.78	28.36	27.34
ENSBTAG00000004991	505465	ELP1	9.46	7.26	7.59	8.44	9.66	10.3	8.53	9.61	7.15	7.12	8.47	7.28	6.65	7.04	9.16	7.07
ENSBTAG00000004992	537183	TNPO3	14.7	11.37	11.17	13.2	13.91	15.13	14.66	13.12	17.3	12.32	13.8	13.31	13.3	11.36	13.43	12.06
ENSBTAG00000004995	539417	C1GALT1	26.73	23.04	23.95	22.83	30.94	29.82	22.97	30.05	34.38	37.5	23.42	30.07	27.47	25.26	24.22	22.52
ENSBTAG00000004999	510651	RESF1	17.93	14.63	12.28	12.84	13.4	13.82	14.87	21.01	13.37	16.76	13.02	14.32	12.33	12.42	13.73	11.87
ENSBTAG00000005008	614851	WSB1	21.62	17.83	17.74	19.45	16.1	22.93	22.12	25.93	17.47	24.51	18.66	17.3	18.91	21.02	23.52	16.48
ENSBTAG00000005009	523609	PRELID1	78.6	74.16	68.92	85.77	100.8	91.66	96.34	74.82	105.57	86.56	95.56	108.92	89.44	86.96	85.67	89.15
ENSBTAG00000005012	507165	HSPH1	29.78	29.53	24.76	35.45	72.63	32.15	30.32	53.75	21.83	66.89	33.13	29.98	30.43	11.51	34.06	24.42
ENSBTAG00000005016	767602	AP3B1	19.93	14.9	15.58	19.28	19.59	21.83	16.46	21.23	20.65	16.1	17.63	17.13	15.09	16.89	19.41	15.87
ENSBTAG00000005025	507013	FAM91A1	57.84	47.31	43.92	51.37	68.23	62.22	62.71	54.93	54.9	57.84	46.77	53.34	44.92	36.85	47.26	49.28
ENSBTAG00000005026	512853	MANEA	52.89	56.58	53.92	40.98	57.27	55.67	31.69	50.06	63.14	41.11	54.88	58.94	65.66	57.48	55.16	41.4
ENSBTAG00000005027	511528	GLRX3	50.75	50.11	44.37	52.99	59.36	51.88	37.1	54.09	52.33	53.72	53.45	55.31	52.63	51.7	51.6	45.2
ENSBTAG00000005039	540421	ARAF	14.89	16.21	14.51	13.67	16.46	18.35	21.38	15.53	17.15	16.81	19.21	17.59	19.24	19.41	19.74	19.73
ENSBTAG00000005040	407220	PPP4R3A	32.1	22.28	25.44	19.12	24.99	27.19	28.85	35.32	23.41	28.84	25.05	22.05	22.02	20.76	26.38	20
ENSBTAG00000005057	507725	FAM204A	31.46	34.64	28.03	28.37	33.76	51.04	31.08	41.41	45.62	32.08	38.44	36.44	26.21	28.58	31.6	32.06
ENSBTAG00000005067	497012	UBTF	21.77	18.73	19.89	19.38	18.76	19.3	26.85	22.95	18.37	20	21.19	21.45	20.51	20.58	23.48	22.61
ENSBTAG00000005068	511081	COMMD2	8.22	6.62	6.21	7.56	5.82	8.97	5.55	8.74	8.1	6.88	6.25	9.1	7.6	8.32	7.84	6.87
ENSBTAG00000005071	783019	SLC49A4	9.1	9.4	9.12	7.95	9.94	10.9	7.56	10.25	8.55	10.3	9.05	8.8	7.5	8	9.73	6.99
ENSBTAG00000005075	508359	MRPL49	31.65	28.94	27.82	30.42	31.98	37.54	29.57	33.52	42.37	32.04	31.21	38.55	33.2	33.19	35.94	35.57
ENSBTAG00000005077	613811	CXCL12	18.31	20.13	22.93	18.24	22.2	20.5	18.62	23.28	18.33	21.08	20.87	21.92	24.86	21.69	22.03	18.91
ENSBTAG00000005082	539496	MED21	21.09	23.03	20.73	18.04	14.68	25.28	14.62	23.23	23.17	14.53	23.15	24.29	23.96	24.34	20.23	16.9
ENSBTAG00000005086	529700	RPRD1B	13.49	11.19	10.95	9.58	13.13	13.23	11.54	13.04	12.21	14.07	12.04	13.35	13.98	11.39	14.12	10.8
ENSBTAG00000005090	515491	CEMIP2	15.03	15.36	13.02	13.16	15.37	13.8	12.05	16.41	12.8	15.68	12.72	11.45	12.58	13.6	14.77	11.93
ENSBTAG00000005093	505928	CES2	277.87	289.69	344.25	317.39	276.05	361.37	262.68	307.38	205.8	320.65	286.45	283.41	239.31	209.28	451.39	306.12
ENSBTAG00000005096	327688	COX7A2	64.38	63.51	64.04	90.64	104.77	74.2	70.61	62.16	80.24	85.23	72.67	110.13	79.65	73.78	71.76	79.48
ENSBTAG00000005100	505797	TMEM30A	55.07	58.99	56.73	52.53	72.96	59.64	50.32	50.14	65.99	54.84	54.64	60.44	59.08	56.93	54.78	46.23
ENSBTAG00000005116	783009	FKBP15	14.86	10.8	12.94	10.86	9.47	14.9	12.49	15.71	10.94	11.37	13.94	15.59	14.13	12.88	15.63	14.54
ENSBTAG00000005119	511803	PSMD1	71.41	49.8	44.08	47.9	54.84	63.54	49.23	73.1	66.06	64.83	56.15	69.59	56.73	48.43	63.15	56.75
ENSBTAG00000005127	505050	PSMA7	158.66	154.45	129.32	151.75	210.13	178.74	144.64	126.5	190.95	155.58	148.86	175.1	162.51	170.13	131.68	168.16
ENSBTAG00000005137	541208	LPGAT1	63.21	46.51	45.51	39.77	49.75	55.38	49.88	60.25	66.01	74.54	50.75	69.13	53.34	45.94	62.01	47.05
ENSBTAG00000005142	768317	RPL37	991.57	938.72	835.43	915.02	883.21	1018.49	697.55	1116.38	806.85	793.39	925.23	839.42	852.72	929.33	822.37	736.28
ENSBTAG00000005144	508493	PNPLA2	9.37	14.87	14.51	11.72	18.02	13.83	52.44	9.96	16.02	18.01	14.87	12.27	18.94	20.02	38.48	37.37
ENSBTAG00000005154	509040	APCDD1	2.25	3.55	5.4	1.84	3.73	3.1	7.46	2.07	2.14	2.26	3.31	1.44	4.2	5.11	4.12	7.83
ENSBTAG00000005155	512781	ARL13B	16.14	15.91	15.62	14.38	14.78	18.7	12.28	20.08	17.54	21.79	14	14.77	13.27	14.53	16.45	14.25
ENSBTAG00000005158	509041	NAPG	10.83	8.53	9.21	10.09	11.5	12.93	12.24	11.13	11.79	10.66	12.07	11.92	11.64	10.66	12.91	13.38
ENSBTAG00000005160	513510	GTF2H1	15.46	11.79	11.44	13.29	16.93	14.86	11.06	15.97	12.32	16.11	11.73	11.7	12.65	9.8	12.75	11.25
ENSBTAG00000005166	616638	CHTOP	25.09	19.67	17.86	21.01	21.27	26.7	24.76	24.33	22.87	23.24	21.19	21.91	20.05	16.29	24.28	19.54
ENSBTAG00000005178	617636	MMAB	44.75	23.78	35.62	32.17	40.41	41.13	26.85	40.63	27.39	45.88	41.81	32.13	36.69	29.42	36.65	36.88
ENSBTAG00000005180	526135	RBMS1	21.75	19.23	19.62	19.11	19.36	24.86	19.12	23.95	19.94	21.27	20.42	16.16	18.09	20.15	19.23	17.27
ENSBTAG00000005181	614236	SYS1	13.96	11.61	12.15	11.89	18.73	16.01	18.9	12.24	21.66	11.93	15.41	17.16	15.9	15.98	14.69	17.63
ENSBTAG00000005182	533050	BoLA	8.84	19.83	21.36	13.96	20.22	15.59	21.53	17.49	19.71	11.25	17.24	8.64	15.83	27	36.88	34.41
ENSBTAG00000005182	782684	BOLA-A	8.84	19.83	21.36	13.96	20.22	15.59	21.53	17.49	19.71	11.25	17.24	8.64	15.83	27	36.88	34.41
ENSBTAG00000005190	533440	TSC1	7.26	4.94	6.14	5.06	5.05	6.64	8.29	6.94	5.17	5.94	7.3	5.46	6.56	6.28	8.74	6.2
ENSBTAG00000005191	507939	RPN1	76.09	77.7	81.43	74.99	107.58	98.05	135.49	71.65	211.91	76.99	124.12	102.64	120.64	127.42	109.8	96.82
ENSBTAG00000005197	508442	BAZ1B	20.32	13.94	14.72	11.85	14.37	17.36	19.76	21.25	14.45	16.72	15.72	14.26	14.62	13.15	17.83	15.02
ENSBTAG00000005198	281160	FGF1	2.72	2.25	4.42	3.3	2.31	5.26	2.19	3.58	0.94	2.3	3.33	1.63	4.66	3.45	2.66	1.57
ENSBTAG00000005206	510383	TMEM14A	14.45	12.52	13.52	14.59	11.38	18.91	9.74	16.19	22.66	11.76	14.07	13.84	14.77	17.2	10.44	12.67
ENSBTAG00000005211	510547	RPL4	532.48	525.53	439.13	595.34	582.16	604.54	412.66	533.52	469.99	500.17	581.35	499.6	490.48	509.68	468.72	421.15
ENSBTAG00000005213	534811	ZWILCH	10.14	7.72	8.2	9.36	8.43	11.57	7.02	8.85	9.33	7.99	8.18	8.56	9.14	6.64	9.22	7.22
ENSBTAG00000005215	513478	IL10RA	12.99	14.2	9.15	10.65	10.53	10.42	14.99	11.48	11.46	13.28	13.21	10.78	14.36	13.25	13.89	17.19
ENSBTAG00000005218	533323	PDE3B	46.18	32.05	42.66	32.15	33.91	39.28	38.75	56.84	32.72	55.42	49.25	38.7	38.54	39.79	46.04	32.18
ENSBTAG00000005221	506433	WNK1	12.49	9.49	12.83	7.83	12.31	10.55	26.7	15.97	11.32	18.24	11.18	17.54	13.96	10.36	21.75	18.59
ENSBTAG00000005225	512897	RAD52	6.03	4.6	4.75	4.82	6.05	6.59	8.68	6.24	6.18	8.75	7.43	7.64	7.17	5.75	7.44	5.6
ENSBTAG00000005227	530610	ATF6	38.29	28.42	27.64	29.21	29.44	38.91	33.52	38.27	37.59	33.35	27.15	32.51	28.51	29.11	33.17	28.72
ENSBTAG00000005244	101903585	RASL11A	1.48	3.57	4.76	2.91	2.97	1.6	8.25	2.03	3.3	1.59	2.68	1.49	4.96	12.75	4.05	2.54
ENSBTAG00000005249	540274	RNF14	30.07	23.42	28.18	25.77	23.56	30.9	19.38	28.48	26.64	28.66	28.22	27.66	32.2	32.12	29.37	25.21
ENSBTAG00000005250	280733	BGN	29.05	26.4	28.75	23.38	25.93	30.79	54	29.65	29.37	30.47	35.2	30.12	34.57	31.29	41.21	36.55
ENSBTAG00000005257	540337	PEX13	38.24	35.76	29.76	37.8	42.37	43.13	30.67	38.33	37.96	34.04	37.92	31.47	36	31.45	29.6	30.85
ENSBTAG00000005263	533936	KLHL2	21.16	16.84	16.75	18.12	17.75	22.42	16.18	22.92	19.44	20.17	19.45	19.51	19.89	17.67	18.07	15.86
ENSBTAG00000005265	506049	ZCCHC9	23.95	19.58	21.18	24.14	27.99	28.17	17.63	26.88	26.27	25.17	22.54	24.9	21.94	21.8	22.44	17.62
ENSBTAG00000005280	280712	ADA	13.99	25	11.02	10.28	18.01	13.32	18.38	15.2	19.03	18.47	23.47	17.18	17.01	23.3	18.11	23.97
ENSBTAG00000005285	523435	MRPS33	63.6	58.64	45.96	57.87	62	73.23	43.66	62.47	76.25	61.5	53.8	65.13	49.31	53.79	62.96	52.92
ENSBTAG00000005295	533774	SLC35E1	9.8	8.22	8.86	8.57	10.8	10.69	19.07	8.11	13.31	8.19	10.26	10.66	11.8	10.04	12.82	10.43
ENSBTAG00000005296	767925	RPL13A	416.04	579.55	430.3	468.41	497.17	462.79	402.18	364.36	535.13	405.8	426.12	425.92	456.49	521.8	462.66	428.67
ENSBTAG00000005299	281750	EDNRB	19.37	14.26	20.69	19.97	20.05	27.76	17.75	23.27	17.87	19.69	25.45	25	20.63	18.62	19.93	19.4
ENSBTAG00000005304	505916	SRM	4.12	2.66	3.1	2.87	6.31	3.65	6.44	2.87	5.23	4.24	3.59	1.96	2.89	1.97	3.78	2.5
ENSBTAG00000005314	534574	MFN2	31.53	26.65	30.15	24.72	36.51	35.11	40.85	28.93	31.46	34.27	31.17	34.54	34.37	31.04	39.15	34.79
ENSBTAG00000005316	509832	GDI2	119.36	84.54	93.98	95.39	112.68	121.64	116.55	116.74	92.43	88.84	96.75	94.88	93.96	83.2	97.37	85.12
ENSBTAG00000005318	527056	RNF6	7.13	7.96	8.2	7.84	9.39	8.24	7.16	8.91	7.15	11.42	5.15	7.13	9.04	7.64	10.12	7.23
ENSBTAG00000005326	282684	CSNK1A1	93.2	88.98	74.4	91.34	104.63	102.97	80.17	99.15	103.77	111.15	77.24	94.56	85.9	78.8	95.47	86.58
ENSBTAG00000005338	515543	EIF3M	77.09	79.12	70.36	90.82	75.99	80.5	48.4	88.65	51.89	62.79	70.23	59.46	56.98	59.18	59.44	49.37
ENSBTAG00000005339	281572	VEGFA	22.78	15.93	16.81	16.21	19.32	27.36	39.49	25.5	21.79	29.31	23.82	21.1	21.65	18.49	33.02	20.04
ENSBTAG00000005344	512299	GNPNAT1	42.55	29.76	24.7	39.94	50.19	39.59	43.59	38.46	76.06	38.81	35.66	42.45	31.77	23.85	45.64	47.05
ENSBTAG00000005345	506596	ARPC3	72.58	83.03	59.62	82.97	83.33	81.82	55.82	87.05	85.51	86.63	79.34	84.87	76.11	83.05	81.98	71.93
ENSBTAG00000005349	404190	RPL27A	194.59	190.43	169.71	207.16	194.68	218.49	145.75	209.51	195.29	175.35	201.39	182.69	180.46	198.27	168.14	146.66
ENSBTAG00000005353	280765	DES	6.43	9.39	8.45	9.68	12.34	9.76	12.09	12.77	10.42	9.07	13.22	9.57	9.37	10.75	12.2	10.92
ENSBTAG00000005354	616994	LRRFIP1	10.57	10.16	10.7	9.1	7.64	11.91	14.04	14.2	11.17	10.71	13.91	11.72	13.6	17.16	12.33	12.7
ENSBTAG00000005355	506107	BAG2	6.52	8.6	5.24	6.32	7.43	7.63	6.36	7.6	6.36	8.41	8.03	11.19	9.58	9.64	6.85	9.86
ENSBTAG00000005356	537907	DENND2B	4.34	2.81	4.83	2.13	2.43	3.99	5.51	4.94	4.69	3.75	5.34	4.01	6.35	6.59	5.85	5.37
ENSBTAG00000005364	515614	HMBS	32.31	26.56	22.9	24.86	30.76	38.49	28.25	26.33	39.02	28.25	32.76	42.19	32.59	33.82	30.16	36.3
ENSBTAG00000005370	533191	TMTC1	7.46	4.21	4.8	4.16	4	6.96	5.18	6.54	4.82	4.84	5.77	4.04	4.73	3.76	5.09	3.17
ENSBTAG00000005373	281544	TPM1	11.95	11.11	12.29	15.09	11.48	13.23	9.14	15.57	9.23	11.72	13.38	8.61	13.14	13.39	13.34	8.12
ENSBTAG00000005376	539435	FBXO30	18.56	12.01	13.71	15.88	15.56	17.85	15.72	18.31	13.46	11.52	13.12	10.46	12.45	12.36	15.47	11.1
ENSBTAG00000005380	507986	MOCS2	77.63	64.53	51.66	58.99	54.28	85.11	60.29	71.57	132.84	67.73	70.93	63.46	80.25	61.86	61.27	68.36
ENSBTAG00000005384	281707	COPZ1	44.03	28.43	25.75	50.02	51.66	58.74	47.27	35.84	62.05	35.18	45.25	43.3	36.2	32.41	37.77	33.92
ENSBTAG00000005390	514407	GMFG	14.93	16.49	11.8	13.5	12.67	10.82	12.06	18.41	16.62	17.42	15.17	12.24	14.35	16.6	16.04	12.81
ENSBTAG00000005393	540486	TIPRL	38.28	35.64	33.92	42	48.21	42.15	37.26	41.31	42.1	36.22	34.24	39.78	34.83	31.21	39.72	29.51
ENSBTAG00000005397	280851	CD46	80.8	96.57	101.76	100.5	90.93	89.23	87.78	91.77	93.39	76.72	90.51	68.44	90.98	66.19	83.11	93.36
ENSBTAG00000005400	532686	ATG5	23	21.41	19.64	19.71	23.04	23.66	16.96	23.97	21.86	21.36	20.62	21.37	19.38	20.4	18.72	16.67
ENSBTAG00000005403	615764	ADI1	189.69	149.3	195.44	157.66	210.02	199.94	238.14	135.36	139.65	157.58	141.3	164.23	198.07	164.01	213.85	165.74
ENSBTAG00000005408	613808	CLK1	89.98	69.49	86.72	100.8	72.26	103.29	57.8	124.27	54.9	86	73.56	62.89	54.08	47.59	72.27	41.86
[truncated: 5,058 more rows]

## Sheet: Table S3 Input for Liver-Sub
Table S3 Input for Liver-subcutaneous fat consensus
[truncated: 7,324 more rows]

[truncated: 1 more sheets: Table S4 Input for Muscle-sub]
