# Supplementary material for: Multi-transcriptomics reveals RLMF axis-mediated signaling molecules associated with bovine feed efficiency
Source: Front Vet Sci. 2023 Mar 22;10:1090517. doi: 10.3389/fvets.2023.1090517 (PMC10073569; doi:10.3389/fvets.2023.1090517)
Supplement: Supplementary file 2 [file Table_2.XLSX]

## Sheet: Table S5
Table S5 Rumen-specific genes for rumen-liver consensus
ENSEMBL	ENTREZID	SYMBOL	SRR7498099	SRR7498100	SRR7498101	SRR7498102	SRR7498103	SRR7498104	SRR7498105	SRR7498106	SRR7498098	SRR7498097	SRR7498096	SRR7498095	SRR7498094	SRR7498092	SRR7498091	m.mad
ENSBTAG00000000005	282136	GRK3	4.19	4.88	5.26	5.81	4.34	3.91	2.54	4.25	3.98	5.08	4.18	3.31	3.27	4.11	3.06	1.03782
ENSBTAG00000000013	540404	PRKAA1	11.55	15.14	12.57	11.46	11.68	11.78	11.72	12.5	12.11	11.17	10.15	10.56	9.91	10.39	9.53	1.40847
ENSBTAG00000000020	523538	TRPV3	22.87	28.69	27.12	26.35	29.98	23.26	18.48	32.81	16.32	37.11	20.11	19.42	13.22	20.33	8.07	6.50861
ENSBTAG00000000022	100139879	NUP37	7.56	11.6	10.01	6.51	6.02	6.76	9.4	7.93	7.2	8.12	7.44	7.53	8.95	8.28	5.66	1.18608
ENSBTAG00000000026	526538	VPS33B	9.7	11.19	16.81	13.94	13.48	12.44	9.05	8.06	9.29	14.66	11.48	9.97	9.76	7.95	7.02	2.83177
ENSBTAG00000000031	540259	TRPV4	7.05	8.79	15.23	13.91	13.43	8.36	8.26	8.48	5.49	15.29	6.68	8.07	7.08	5.96	2.93	2.34251
ENSBTAG00000000037	504397	CWC27	9.21	15.26	10.49	8.48	9.02	12.04	9.63	8.01	6.52	9.73	6.43	6.73	6.94	5.88	6.04	2.59455
ENSBTAG00000000039	505662	SIRT7	15.92	16.56	17.78	16.15	18.5	13.16	13.85	13.92	13.9	17.32	15.31	11.8	12.85	12.23	8.71	2.9652
ENSBTAG00000000040	515219	MAFG	6.24	7.43	8.06	8.61	9.73	5.2	6.61	6.52	5.05	10.82	6.41	7.93	7.38	7.54	5.46	1.43812
ENSBTAG00000000042	539606	PYCR1	7.67	7.89	11.35	7.34	6.27	5.68	4.84	6.4	5.49	9.51	4.76	10.65	7.57	7.95	5.01	2.46112
ENSBTAG00000000046	526046	SURF2	4.52	3.45	5.26	2.55	3.31	1.63	2.8	2.68	1.86	3.72	2.55	2.54	1.6	2.63	1.8	1.1416
ENSBTAG00000000049	527084	CCDC77	2.55	3.99	6.01	4.27	4.35	3.69	3.06	2.72	1.67	5.47	1.94	1.37	1.61	2.6	0.96	1.64569
ENSBTAG00000000061	514537	PCDH7	10.93	6.92	7.08	9.76	16.72	11.39	11.51	9.75	8.93	10.23	7.61	14.17	15.19	5.73	6.28	3.18759
ENSBTAG00000000064	616242	FEN1	6.27	7.78	6.1	4.29	4.24	4.19	6.84	4.94	5.18	5.79	4.41	4.98	3.32	5.41	3.82	1.17125
ENSBTAG00000000078	538565	GLIPR2	1.56	5.32	4.28	4.79	5.26	1.51	1.55	2.55	3.79	5.93	1.7	2.78	2.45	3.46	3.28	2.23873
ENSBTAG00000000079	532798	CCSAP	6.01	14.09	11.86	11.06	13.99	11.33	12.16	6.36	6.91	8.96	5.51	6.08	2.91	2.81	6.44	5.9304
ENSBTAG00000000106	517668	DIPK1C	8.54	9.63	11.67	13.16	13.63	10.44	8.23	10.33	9.67	10.9	15.5	13.78	13.05	12.07	9.16	2.57972
ENSBTAG00000000157	507644	CCDC138	4.68	6.19	7.57	5.71	5.01	4.5	3.13	2.99	3.23	4.83	4.78	3.34	3.06	4	2.27	1.79395
ENSBTAG00000000161	505490	TMEM40	79.17	90.46	71.45	82.28	76.65	56.14	76.37	76.91	69.08	100.21	69.65	81.83	67.26	79.41	75.65	7.70952
ENSBTAG00000000182	507484	SPINT2	263.85	260.22	226.39	318.02	290.34	268.67	283.85	252.88	287.45	262.72	298.48	309.27	340.38	280.04	284.96	29.652
ENSBTAG00000000185	511661	SLC6A14	11.57	2.66	1.28	1	1.55	1.12	1.88	4.25	26.19	0.78	3.62	2.41	1.76	3.69	1.83	1.15643
ENSBTAG00000000195	528802	LOC528802	4.4	7.75	7.5	6.08	4.98	3.93	4.29	4.72	3.07	5.42	4.33	3.46	3.27	6.22	3.76	1.39364
ENSBTAG00000000198	617219	LOC617219	370.06	99.47	56.3	114.47	248.02	150.98	103.5	140.05	332.61	52.49	177.81	123.9	126.19	154.87	62.7	42.521
ENSBTAG00000000199	280891	PDP1	4.52	6.38	3.72	2.69	3.47	2.55	4.56	4.06	3.25	2.86	2.35	1.87	1.77	3.11	2.1	1.12678
ENSBTAG00000000205	513155	MMD	10.66	18.12	31.09	14.03	13.75	16.59	13.54	11.77	12.19	11.65	11.04	13.66	12.97	12.28	9.63	1.77912
ENSBTAG00000000221	537542	RBM34	6.73	9.59	6.06	6.47	3.54	4.51	5.87	7.21	5.55	5.41	5.32	4.67	3.36	4.59	2.7	1.33434
ENSBTAG00000000222	534612	ARID4B	20.58	33.65	30.96	33.41	36.88	32.07	23.02	23.4	15.91	32.83	21.52	17.8	18.28	15	12.91	11.7718
ENSBTAG00000000224	522371	TSPAN15	2.15	5.33	8.37	6.04	6.86	4.63	3.14	2.77	5.6	7.58	2.89	5.11	6.02	6.34	4.43	1.49743
ENSBTAG00000000225	614688	POLB	9.8	9.06	7.46	6.36	7.39	7.21	7.7	7.66	8.89	7.28	8.18	6.53	6.72	6.55	4.97	1.17125
ENSBTAG00000000233	112441493	OR51E1	38.65	42.54	41.04	27.81	26.81	43.14	21.54	29.6	46.82	37.24	46.99	51.23	50.04	47.61	42.65	7.51678
ENSBTAG00000000267	516411	SMG6	7.52	10.38	12.24	9.07	8.63	7.92	7.69	7.42	4.23	10.95	6.62	4.09	3.42	3.98	2.6	4.24024
ENSBTAG00000000275	539763	PARP11	5.46	6.11	7.66	6.39	6.09	6.68	3.99	4.37	5.24	6.58	4.7	4.17	4.77	4.3	3.77	1.39364
ENSBTAG00000000283	281094	CSF1	6.73	8.05	11.41	14.82	11.23	6.59	8.76	8.88	6.5	10.44	7.83	6.23	5.51	6.54	4.5	1.97186
ENSBTAG00000000285	522459	GUF1	15.04	24.08	18.79	14.97	18.88	19.11	13.1	11.84	10.75	20.89	11.88	11.43	11.59	10.24	7.17	3.48411
ENSBTAG00000000286	506544	PFKM	6.95	11.03	17.38	11.36	9.25	7.94	9.59	6.63	5.75	9.99	8.45	7.22	7.23	6.59	6.31	2.00151
ENSBTAG00000000287	508383	GNPDA2	9.6	17.94	16.85	15.91	16.17	15.62	11.05	13.26	11.05	17.15	9.97	13.34	10.75	10.06	8.72	4.31437
ENSBTAG00000000295	517621	CLHC1	5.78	11.34	10.32	6.36	7.97	7.68	8.45	5.56	6.04	9.21	6.36	6.42	6.25	5.08	6.24	1.18608
ENSBTAG00000000296	504305	IMPDH1	21.39	36.9	54.42	48.9	51.07	36.04	36.45	26.18	21.07	55.22	33.21	36.46	22.61	36.35	23.91	18.4435
ENSBTAG00000000310	281908	MFAP5	0.63	21.11	9.23	11.06	13.71	0.89	0.54	2.59	2.44	16.25	0.62	0.99	0.2	4.32	0.42	2.81694
ENSBTAG00000000317	524806	MAPK8IP1	4.82	5.94	10.53	9.01	9.61	5.33	5.94	6.19	4.76	8.35	7.11	7.13	4.25	6.23	4.84	2.00151
ENSBTAG00000000376	530468	P2RX3	0.52	0.94	5.78	3.08	8.82	0.24	0.95	0.33	0.92	3.54	3.35	3.33	3.53	5.36	4.52	3.52859
ENSBTAG00000000377	531514	BMX	1.12	3.19	2.99	2.88	3.51	2.23	1.03	1.54	1.86	5.14	1.48	1.04	1.1	1.76	0.83	1.06747
ENSBTAG00000000382	525389	MED27	9.2	10.24	11.89	9.68	9.18	8.32	8.86	8.06	7.34	10.49	7.08	6.18	7.05	7.78	5.75	1.83842
ENSBTAG00000000385	538793	ZBTB18	8.62	11.81	12.21	9.29	10.81	9.37	9.66	8.48	7.91	10.14	7.75	7.14	7.85	7.18	6.69	1.5419
ENSBTAG00000000414	338077	FUT6	70.35	55.19	77.99	108.81	100.67	89.07	80.49	62.94	69.46	101.08	80.26	83.84	72.46	90.16	75.42	14.6777
ENSBTAG00000000422	101905039	TSHZ1	3.82	4.96	10.39	7.26	9.11	5.38	5.89	3.88	4.12	8.13	5.46	6.59	5.84	5.83	4.56	1.8829
ENSBTAG00000000436	508105	TNFAIP3	7.6	5.87	5.43	6.9	6.7	6	3.61	10.66	5.13	5.96	3.22	4.03	3.17	4.42	2.45	2.07564
ENSBTAG00000000439	512326	SFSWAP	10.52	15.4	22.1	17.27	14.55	12.43	9.26	11.37	6.66	16.85	9.01	6.12	6.23	7.52	4.45	5.97488
ENSBTAG00000000447	615724	FRA10AC1	5.79	9.28	9.16	6.67	6.21	7.85	5.59	4.79	3.58	8.1	5.2	5.02	5.77	4.41	4.01	1.45295
ENSBTAG00000000448	534090	BDH1	257.55	430.54	366.32	405.1	388.09	342.05	454.73	322.18	260.4	439.25	402.82	408.01	378.28	367.89	284.37	53.7146
ENSBTAG00000000454	514271	TMEM106C	4.22	9.25	10.17	9.06	8.53	8.77	5.63	7.02	10	10.03	6.42	8.85	8.21	9.56	7.41	1.8236
ENSBTAG00000000460	614406	SYTL2	25.29	52.87	38.01	34.65	33.19	39.38	31.36	29.56	21.74	37.88	33.82	26.42	22.69	25.81	18.58	8.99938
ENSBTAG00000000472	100138971	ZNF570	8.79	12.46	11.02	8.37	8.06	8.94	10.26	8.55	8.54	11.35	9.69	7.75	9.01	9.31	9.82	1.00817
ENSBTAG00000000473	536495	ATP10D	17.11	24.04	17.59	18	15.97	18.15	18.15	15.78	14.14	16.49	16.5	12.25	17.06	10.67	12.17	2.2239
ENSBTAG00000000475	617161	IMMP1L	13.59	23.64	19.6	15.67	17.51	14.88	13.19	12.33	12.11	19.37	12.67	9.99	9.01	8.61	7.69	4.74432
ENSBTAG00000000477	444870	TLR5	4.85	5.01	8.43	2.68	3.45	6.58	5.57	5.08	4.23	4.85	4.24	8.5	6.17	5.06	3.56	1.15643
ENSBTAG00000000511	541076	CNST	14.92	22.93	20.4	22.54	21.78	17.98	18.83	18.19	11.62	19.92	16.54	12.17	12.7	16.6	9.4	4.53676
ENSBTAG00000000517	526872	ANKRD29	11.25	16.21	16.56	11.64	12.79	10.47	14.18	13.33	9.32	16.64	11.61	11.06	15.72	12.86	13.71	2.38699
ENSBTAG00000000533	112441496	ZNF684	3.91	6.09	4.5	4.09	5.48	2.49	4.06	2.28	3.3	2.92	1.7	1.61	3	3.07	1.19	1.46777
ENSBTAG00000000548	505844	KLHDC10	16.77	24.41	24.97	24.27	26.32	23.57	18.16	18.4	16.85	27.42	16.18	16.79	16.54	16.02	11.62	3.17276
ENSBTAG00000000560	507271	LOC507271	3.26	3.27	2.55	2.62	2.41	6.23	3.02	4.69	3.54	5.93	3.72	5.55	2.63	4.08	1.66	1.06747
ENSBTAG00000000563	444881	MYD88	27	29.77	30.11	28.17	26.15	25.18	26.45	25.2	26.65	33.74	26.05	25.57	23.34	21.76	19.37	1.43812
ENSBTAG00000000565	541058	RFX7	2.76	5.09	11.41	6.76	7.3	4.57	3.53	3.02	2.39	7.82	3.54	2.79	3.29	2	2.28	1.69016
ENSBTAG00000000571	789296	ARHGAP27	17.06	14.52	17.38	15.08	16.05	13.9	11.95	14.48	13.71	18.03	15.96	12.03	8.19	11.53	7.84	3.63237
ENSBTAG00000000581	539421	DOCK10	4.22	5.5	5.65	4.3	4.58	4.36	2.53	5.06	4.16	3.65	3.39	3.05	3.09	3.3	2.59	1.27504
ENSBTAG00000000582	512743	LY6G6E	43.77	28.25	43.78	52.83	47.51	63.3	30.1	18.08	17.96	34.54	39.32	31.89	48.59	3.93	17.21	19.2293
ENSBTAG00000000585	505805	LY6G6C	88.15	142.5	104.3	98.85	139.77	158.35	123.14	83.7	73.83	132.22	108.88	104.8	90.09	102.73	81.13	27.9322
ENSBTAG00000000586	533903	CPLANE1	7.94	13.87	18.04	15.5	16.61	12	9.59	8.41	6.67	16.66	8.48	6.11	6.62	5.82	6.22	3.51376
ENSBTAG00000000590	785457	POLE	2.16	4.08	5.77	2.23	3.22	2.07	3.8	2.21	1.1	3.58	1.52	2.11	1.16	1.69	0.93	1.4826
ENSBTAG00000000602	504943	RXRB	18.15	20.46	24.1	21.38	18.75	15.47	16.58	17.01	15.23	21.59	16.32	14.91	14.56	16.18	10.98	2.47594
ENSBTAG00000000621	100141222	CATSPERG	2.06	4.57	7.25	6.74	6.32	4.38	2.9	2.49	1.28	8.51	3.21	1.75	1.24	1.89	0.58	2.40181
ENSBTAG00000000629	532916	MMS22L	6.83	8.28	8.4	7.1	8.28	4.66	8.24	6.17	3.33	9.04	4.21	6	5.04	3.69	4.02	3.06898
ENSBTAG00000000650	618908	TUBGCP6	3.44	2.19	8.93	6.06	6.91	1.83	2.87	2.58	2.2	5.66	3.06	3.14	2.4	3.23	1.6	1.27504
ENSBTAG00000000655	528380	MIPOL1	5.01	13.44	14.22	7.64	10.11	9.19	5.91	4.98	3.57	10.14	5.94	8.93	6.02	6.44	4.47	2.92072
ENSBTAG00000000660	508561	FAM83D	4.42	8.31	13.75	5.64	6.63	4.61	8.09	5.94	3.51	3.35	3.55	7.18	2.93	4.74	4.21	1.8236
ENSBTAG00000000662	523151	TCF20	14.11	18.07	23.34	17.87	20.15	16.89	16.83	16.77	10.83	23.64	14.42	14.85	12.36	13.39	9.11	3.94372
ENSBTAG00000000670	614025	RRP9	8.82	7.8	5.44	6.04	6.32	4.49	6.27	8.02	6.33	4.92	4.64	5.3	4.53	6.54	4.54	1.66051
ENSBTAG00000000671	507426	PARP3	4.4	3.42	3.71	5.87	4.64	3.1	3.4	3.52	4.39	4.75	3.44	2.02	2.57	2.81	1.33	1.28986
ENSBTAG00000000682	789597	RAPGEF6	11.05	17.62	14.49	13.45	15.4	12.57	11.22	12.27	10.13	13.14	11.07	9.36	8.5	8.95	7.07	2.84659
ENSBTAG00000000711	504499	NDRG1	127.46	192	207.05	144.31	104.36	89.87	194.11	135.39	130.96	173.16	131.69	119.77	121.07	167.8	107.31	36.1458
ENSBTAG00000000725	532721	USP42	2.66	4.2	4.28	3.14	3.77	3.06	2.82	2.9	1.63	3.14	2	2.1	1.67	1.89	1.07	1.21573
ENSBTAG00000000731	531979	WFIKKN2	0.28	1.21	5.58	6.3	6.84	5.76	3.02	0.71	0.78	11.11	1.43	2.07	0.78	2.97	0.67	2.01634
ENSBTAG00000000737	782535	DMXL2	10.86	24.78	18.98	35.65	34.05	23.33	24.28	19.22	10.46	34.15	17	22	18.95	14.96	8.26	7.50196
ENSBTAG00000000753	534722	PIAS4	6.31	7.8	8.94	7.99	8.65	5.8	7.46	6.71	5.51	7.24	6.8	6.21	5.41	6.28	4.47	1.34917
ENSBTAG00000000764	519617	GIPC1	28.7	23.9	29.47	27.43	29.81	20.84	22.09	27.42	28.63	28.97	23.65	29.51	25.33	25.97	20.45	3.09863
ENSBTAG00000000770	515366	PGM2L1	2.49	6.27	7.01	6.56	10.48	4.56	4.3	4.07	3.96	6.39	4.52	5.87	5.76	6.31	4.39	1.83842
ENSBTAG00000000773	786577	TTC9C	11.58	16.13	12.59	5.76	15.77	16.94	18.61	12.02	13.5	14.32	8.94	10.39	9.99	9.57	10.51	3.40998
ENSBTAG00000000781	505919	HIP1	1.81	3.36	8.2	5.59	6.72	3.51	2.74	3.3	1.51	7.55	3.13	1.84	2.19	2	1.63	1.91255
ENSBTAG00000000783	540388	TGFA	15.29	11.82	14.2	19.51	17.61	10.46	12.73	10.67	16.07	16.84	12.94	14.93	11.01	15.54	10.48	3.52859
ENSBTAG00000000793	511043	LAMC2	18.15	20.12	18.13	25.05	21.35	20.32	20.31	17.12	18.5	27.24	20.97	20.85	20.49	16.97	16.09	2.68351
ENSBTAG00000000799	535346	ICA1	8.25	12.76	8.79	7.73	10.88	8.76	4.91	8.94	10.93	10.65	11.19	8.55	6.16	4.67	8.16	2.80211
ENSBTAG00000000813	508124	HOMER3	10.12	10.27	13.06	16.65	16.8	9.06	8.41	7.65	10.66	18.03	10.43	10.56	12.47	10.51	6.59	2.9059
ENSBTAG00000000816	538384	PRDM1	28.47	34.95	37.78	24.11	26.81	29.54	29.84	37.61	22.27	36.21	29.39	24.98	24.13	24.52	18.18	6.43448
ENSBTAG00000000817	518435	SYNJ2	9.24	9.07	12.63	11.94	13.14	8.28	6.94	8.46	5.63	14.95	8.12	6.66	5.46	6.81	3.05	2.40181
ENSBTAG00000000824	511091	TSEN54	11.35	15.5	15.54	17.54	14.01	10.77	9.96	9.76	9.77	15.36	8.84	9.24	7.81	9.83	6.45	2.06081
ENSBTAG00000000838	515039	CCDC88C	3.33	3.63	6.4	6.03	6.33	5.1	4.16	2.95	2.51	6.13	3.9	3.32	3.3	3.34	2.15	1.00817
ENSBTAG00000000855	531367	NXN	6.81	7.55	18.62	7.7	6.79	4.99	7.14	7.79	5.54	7.89	5.83	4.53	6.62	5.49	5.1	1.4826
ENSBTAG00000000859	527491	SLC38A1	19.14	20.37	30.17	11.17	11.05	11.31	12.57	15.67	16.92	14.09	12.97	13.31	13.31	9.51	9.87	3.35068
ENSBTAG00000000879	513585	C14H8orf33	16.33	16.53	12.3	18.67	14.02	13.72	12.58	13.32	19.28	18.4	16.07	18.69	15.57	15.14	9.62	3.33585
ENSBTAG00000000928	506538	SPECC1	12.49	14.19	20.13	21.09	16.41	12.83	9.7	14.16	9.9	19.33	13.49	12.55	11.26	11.94	7.57	2.32768
ENSBTAG00000000940	515354	TBCC	24.98	27.1	28.47	27.37	26.43	28.65	28.14	23.79	25.21	21.44	33.16	23.21	21.94	25.97	25.64	3.21724
ENSBTAG00000000942	535132	SIPA1L2	10.89	14.72	15.69	17.51	16.57	16.46	15.07	10.88	6.22	16.5	11.67	7.03	6.39	7.7	5.43	6.87926
ENSBTAG00000000944	788450	LPCAT1	3.1	5.84	4.65	4.22	6.11	4.65	4.56	3.78	4.28	6.12	4.57	6.15	7.84	5.8	4.93	1.28986
ENSBTAG00000000949	510898	DNAJC9	9.5	15.45	15.5	9.5	9.55	6.94	10.41	8.57	6.53	12.71	7.41	8.99	5.8	8.88	4.62	2.34251
ENSBTAG00000000955	536054	RBM41	5.55	12.7	11.42	11.35	11.81	10.78	7.47	7.39	5.63	10.86	7.25	4.99	6.76	5.69	5.41	2.93555
ENSBTAG00000000967	541005	DET1	6.4	7.25	8.25	6.19	7.36	5.74	7.1	9.59	5.24	7.24	7.7	5.34	6.71	7.28	3.87	1.03782
ENSBTAG00000000988	507069	BRCA2	2.4	5.85	6.69	3.11	4.02	2.85	2.85	2.72	1.58	3.93	2.37	2.7	1.85	1.74	1.42	1.28986
ENSBTAG00000001002	782690	TCF7	1.78	4.2	7.14	4.74	4.59	3.62	3.04	2.46	1.15	9.14	2.59	2.6	1.75	2.65	1.63	1.43812
ENSBTAG00000001016	506175	NAA35	20.71	33.56	26.56	22.62	21.95	25.48	21.11	20.87	18.22	21.87	19.83	16.63	18.78	17.41	15.24	3.09863
ENSBTAG00000001060	281736	CXCR4	7.05	14.5	9.03	11.24	8.41	4.44	10.89	9.59	9.62	4.75	11.69	6.13	5.06	11.46	9.92	2.77246
ENSBTAG00000001061	282001	PRKCA	10.77	10.76	16.1	11.53	11.33	12.02	9.41	10.91	9.08	12.76	10.67	8.18	6.7	8.91	6.27	2.00151
ENSBTAG00000001069	281542	TP53	9.94	10.48	17.93	11.56	10.67	9.77	8.71	9.61	7.86	11.32	6.93	6.89	6.54	7.54	4.78	2.59455
ENSBTAG00000001071	509631	WRAP53	5.26	7.14	9.03	9.56	6.56	4.59	6.28	5.97	5.52	7.77	5.48	5.66	5.78	4.81	4.24	1.15643
ENSBTAG00000001081	617678	PALLD	5.78	6.59	24.39	9.96	8.43	5.7	5.85	5.96	5.21	9.72	5.4	6.26	4.32	7.53	3.93	1.11195
ENSBTAG00000001083	519251	MAP3K20	32.97	31.69	53.68	38.12	36.09	37.02	27.33	37.79	27.59	45	35.77	33.13	33.61	33.01	29.5	5.05567
ENSBTAG00000001092	507308	PHOSPHO2	12.12	14.3	11.21	11.36	9.42	13.49	13.96	13.06	12.29	9.39	12.76	9.46	10.76	11.64	12.44	1.39364
ENSBTAG00000001101	616826	IFNLR1	7.06	7.63	6.11	10.88	12.38	7.82	7.1	6.51	6.76	14.52	5.01	10.59	8.48	6.35	4.25	1.46777
ENSBTAG00000001102	510205	SERPINB10	132.01	253.07	138.93	120.4	97.66	182.61	148.17	145.67	102.16	194.84	167.97	180.96	232.81	146.85	125.57	39.2148
ENSBTAG00000001112	527211	SMOX	4.39	6.53	6.7	6.05	7.07	4.93	5.26	4.94	5.26	7.16	5.54	4.75	4.18	4.36	2.53	1.28986
ENSBTAG00000001116	507327	P4HA2	5.07	8.6	12.27	11.06	9.5	5.77	5.87	7.92	5.51	12.41	4.3	8.22	8.18	6.43	4.81	3.18759
ENSBTAG00000001126	505766	BMP2K	13.13	17.85	17.1	14.62	16.73	13.35	13.93	14.77	13.53	15.58	13.25	12.19	12.01	11.28	9.43	1.98668
ENSBTAG00000001134	527938	SRRT	24.04	31.09	28.57	28.55	25.43	22.66	28.34	23.82	17.93	26.04	20.58	16.08	13.72	16.23	13.28	7.0127
ENSBTAG00000001146	540396	HIVEP2	6.59	8.95	22.29	13.22	14.31	9.64	8.78	9.22	6.08	17.58	8.64	6.78	6.21	6.27	4.5	3.72133
ENSBTAG00000001160	540374	GMEB1	7.37	10.86	11.05	9.92	7.75	8.37	6.45	7.79	5.86	9.3	7.51	4.36	4.59	6.22	3.91	2.44629
ENSBTAG00000001161	538649	SINHCAF	28.12	38.04	20.11	35.11	39.4	48.47	35.46	22.91	30.18	32.03	38.19	37.03	40.95	34.77	34.1	4.56641
ENSBTAG00000001173	407770	PLXNA2	14.35	12.64	33.52	18.73	19.77	14.48	15.12	13.91	7.07	23.81	9.85	10.98	7.6	10.24	4.84	6.01936
ENSBTAG00000001186	506242	SH2D4A	21.11	18.31	28.34	22.57	25.37	21.84	12.31	17	10.27	24.86	22.82	12.81	10.65	18.87	7.19	8.88077
ENSBTAG00000001223	515858	CAAP1	19.15	25.56	18.39	15.27	15.96	20.42	22.08	21.39	17.95	18.58	18.44	18.28	14.77	17.19	14.98	3.00968
ENSBTAG00000001250	505849	TFAP2A	4.44	4.41	14.91	8.85	8.89	6.82	4.95	5.31	3.18	10.45	5.25	2.96	3.87	3.26	2.77	2.6242
ENSBTAG00000001257	534958	AGTPBP1	4.72	8.38	7.84	5.99	7.62	6.64	5.19	5.21	5.52	7.96	4.56	5.85	4.7	4.26	4.82	1.21573
ENSBTAG00000001269	532600	TMEM165	14.07	14.16	10.26	9.25	10.83	7.88	10.43	11.23	12.95	10.59	10.05	8.13	7.98	10.71	8.25	1.74947
ENSBTAG00000001280	520639	CLPB	15.13	15.53	19.18	14.82	14.4	11.52	16.1	13.91	12.02	13.58	10.48	11.7	10.4	10.85	7.39	2.89107
ENSBTAG00000001282	618573	RALGAPA1	12.52	26.46	27.42	24.15	24.1	18.62	14.9	15.34	11.1	23.14	12.76	10.93	11.79	11.07	9.49	5.67836
ENSBTAG00000001294	514688	PPP1R15A	13.88	14.45	12.01	13.63	12.27	14.19	12.85	16.79	9.06	11.81	10.83	7.46	5.6	9.9	5.86	3.12829
ENSBTAG00000001295	521542	DEPDC5	3.27	4.73	5.91	4.79	5.52	3.22	3.33	3.92	2.55	5.69	2.96	3.42	2.34	3.19	1.88	1.15643
ENSBTAG00000001324	282468	SLCO2A1	5	7.25	8.86	7.6	8.46	7.86	5.23	5.89	4.91	11.68	4.85	4.48	3.42	4.29	2.64	2.68351
ENSBTAG00000001328	444868	SLBP	12.42	18.96	19.58	13.52	15.77	11.25	18.75	12.16	10.36	19.05	13.87	10.6	8.01	11.35	7.19	3.05416
ENSBTAG00000001333	281993	PPARG	29.68	55.5	49.51	48.16	49.27	49.59	51.09	31.75	30.46	49.89	39.77	40.3	35.74	29.23	36.13	13.6547
ENSBTAG00000001343	527397	DEPDC1	2.74	5.81	5.83	3.53	5.67	5.68	6.13	3.69	1.8	2.87	2.64	3.1	1.7	3.37	1.76	2.32768
ENSBTAG00000001348	507292	COMMD8	15.27	18.74	13.61	16.24	13.56	11.64	20.47	14.49	16.58	17.35	16.82	20.6	17.38	14.68	17.14	2.81694
ENSBTAG00000001350	101906045	LOC101906045	4.37	5.89	3.57	4.64	3.07	16.57	5.08	4.46	2.75	9.31	6.19	10.07	4.81	4.31	3.04	1.85325
ENSBTAG00000001352	513180	ENTR1	15.39	18.93	16.52	18.65	18.82	14.09	16.89	15.02	15.03	14.64	14.52	12.42	13.25	17.22	10.79	2.63903
ENSBTAG00000001359	538799	B3GNT7	4.97	3.07	2.45	7.58	7.41	7.3	3.96	4.81	2.56	4.03	2.57	4.16	2.09	4.47	2.05	2.1646
ENSBTAG00000001390	511328	B4GALT4	26.74	31.53	24.89	23.78	22.59	22.19	21.44	25.94	21.81	24.15	28.34	18.33	17.11	22.12	20.18	3.40998
ENSBTAG00000001393	615211	MTF2	9.17	13.35	13.05	9.41	10.2	9.67	8.28	9.27	6.93	11.8	8.88	9.2	7.64	7.31	6.13	1.4826
ENSBTAG00000001403	528478	PRKCI	58.3	100.4	72.72	80.39	95.02	92.45	92.78	74.94	61.09	99.86	84.64	80.13	69.7	71.23	61.97	18.2656
ENSBTAG00000001416	520166	GABRR3	5.75	4.06	1.95	2.3	1.67	3.04	4.37	4.13	5.64	6.74	3.12	5.39	5.52	3.6	3.11	1.97186
ENSBTAG00000001444	282654	TNXB	3.58	12.1	28.41	28.46	32.66	6.17	2.71	6.34	4.6	38.32	4.11	4.22	2.28	4	1.37	2.80211
ENSBTAG00000001446	505914	ABRACL	19.78	22.74	17.26	12.78	20.94	21.15	14.99	19.19	27.48	26.64	17.42	38.24	28.25	17.19	23.43	5.45597
ENSBTAG00000001470	532767	DTX2	7.61	7.36	23.12	17.78	16.01	7.5	7.55	8.29	6.39	21	11.74	8.48	7.05	11.12	5.65	2.81694
ENSBTAG00000001471	534489	POC1A	9.93	12.94	14.06	14.01	13.94	10.56	16.02	11.79	13.3	15.68	11.41	15.16	12.27	14.72	11.36	2.23873
ENSBTAG00000001478	519650	DESI2	10	10.81	13.03	8.36	12.27	7.11	9.23	13.22	10.61	7.68	8.67	10.33	9.52	10.45	6.53	1.97186
ENSBTAG00000001483	519843	SRGAP2	4.63	6.39	11.21	9.63	8.26	6.51	5.35	5.35	3.75	12.89	5.96	4.17	3.67	3.13	2.52	2.37216
ENSBTAG00000001499	533296	TRIM33	21.81	35.48	33.48	29.77	30.22	29.46	24.56	25.49	19.32	32.09	22.96	16.58	14.86	17.73	12.71	8.39152
ENSBTAG00000001504	516995	NOP14	18.15	18.79	17.44	18.37	16.48	10.97	15.4	14.91	13.94	15.11	14.59	11.15	8.68	12.7	7.32	3.75098
ENSBTAG00000001507	493644	CLCN5	2.9	4.63	4.38	4.51	4.68	3.63	4.42	3.53	2.65	4.59	2.39	3.41	2.66	2.29	1.69	1.31951
ENSBTAG00000001508	528315	SH3RF1	9.49	10.58	17.57	11.91	12.39	10.57	11.63	9.31	8.1	13.17	10.02	9.9	8.14	8.82	7.13	2.38699
ENSBTAG00000001509	541125	ELK3	3.77	4.44	5.41	5.4	5.09	3.92	2.59	3.29	3.24	6.23	3.59	2.8	2.69	2.76	2.32	1.26021
ENSBTAG00000001510	539655	CDK17	21.27	36.17	26.86	28.04	35.03	29.24	26.78	25.51	21.91	27.05	23.51	22.81	23.93	20.06	17.06	4.00302
ENSBTAG00000001512	539018	ZFP64	6.72	10.29	13.21	9.87	10.84	9.28	8.74	8.75	5.93	9.05	8.76	6.21	4.57	6.63	4.19	3.00968
ENSBTAG00000001519	532204	METTL25B	4.38	5.14	6.67	6.63	4.75	2.46	3.95	3.83	3.25	5.29	3.23	3.73	3.31	4.59	3.19	1.06747
ENSBTAG00000001529	513054	NSD3	14.44	24.24	32.47	28.28	28.87	21.54	17.04	17.94	11.23	26.74	14.09	12.57	11.81	12.19	8.97	7.754
ENSBTAG00000001533	527565	HACE1	8.43	16.46	13.52	12.87	11.95	9.98	11.27	9.32	9.73	14.91	9.69	10.32	9.5	8.89	8.4	1.91255
ENSBTAG00000001551	520027	PLEKHG3	5.72	6.37	9.7	9.25	8.45	4.88	5.56	5.43	4.5	10.48	5.28	5.28	5.59	5.29	4.77	1.00817
ENSBTAG00000001568	535494	PPIC	18.39	20.3	21.93	14.95	10.19	8.55	15.22	15.43	23.03	19.3	13.98	17.17	15.51	16.07	12.91	3.85476
ENSBTAG00000001585	540304	WIPF1	3.37	5.2	9.74	4.64	4.48	3.45	2.16	5.55	3.86	4.55	3.6	2.65	2.7	2.62	1.8	1.40847
ENSBTAG00000001586	525579	OTUD7B	8.78	10.86	11.87	10.83	11.02	9.95	9.84	7.92	7.66	10.75	8.02	6.38	7.42	6.81	5.25	2.92072
ENSBTAG00000001597	523999	PITPNM2	4.66	5.18	14.91	9.48	10.34	5.1	6.27	5.69	2.89	10.15	5.9	4.34	3.91	4.19	2.92	1.61603
ENSBTAG00000001614	512411	ZNF174	6.46	12.8	7.96	8.43	7.42	7.43	7.85	7.24	6.14	7.74	5.51	7	5.85	8.21	5.89	1.17125
ENSBTAG00000001617	508575	G2E3	14.27	20.13	17.74	15.74	19.5	19.3	16.76	12.8	13.1	18.17	12.05	13.79	13.3	11.64	12.02	3.33585
ENSBTAG00000001629	540926	SCMH1	2.37	3.33	5.61	2.76	3.44	2.41	2.57	2.21	1.54	2.44	1.5	1.65	1.41	1.65	1.56	1.06747
ENSBTAG00000001631	510995	KIFC1	4.94	4.24	9.32	6.81	7.79	3.21	6.37	3.68	3.26	6.16	3.48	6.44	2.58	6.37	3.41	2.2239
ENSBTAG00000001635	508956	CUTA	20.71	24.47	20.57	20.71	17.44	13.99	23.79	19.8	21.95	18.71	21.58	23.95	23.94	24.33	17.07	4.56641
ENSBTAG00000001663	788473	PDF	6.87	6.33	5.78	5.61	5.56	3.26	3.95	5.47	6.71	5.34	5.12	6.63	7.77	6.99	6.66	1.26021
ENSBTAG00000001665	768007	COG8	11.11	14.5	14.29	14.64	12.12	10.95	12.77	10.98	10.76	12.31	9.71	10.49	10	10.29	7.7	1.69016
ENSBTAG00000001668	533782	WNT7A	1.85	1.49	3.05	1.24	0.66	0.81	0.95	2.06	2.83	1.43	3.83	2.52	1.81	2.85	2.6	1.11195
ENSBTAG00000001694	788224	TYRO3	14.58	17.52	25.93	27.66	27.37	17.69	20.14	12.08	16.36	23.09	19.48	14.82	19.96	14.31	18	4.71467
ENSBTAG00000001702	509812	TMEM107	1.82	4.13	6.66	3.83	3.93	3.11	2.52	1.57	2.49	4.63	2.77	2.84	2.71	2.17	1.14	1.40847
ENSBTAG00000001706	526134	SLC9A2	211.72	302.87	194.45	258.65	244.96	272.42	314.34	233.07	176.43	325.67	294.95	244.19	258.99	243.54	199.83	49.2816
ENSBTAG00000001707	508607	UIMC1	8.06	13.05	11.27	10.12	10.28	9.67	8.05	7.25	6.56	9.63	6.98	5.53	6.27	5.74	6.23	2.63903
ENSBTAG00000001717	360192	AURKB	3.31	4.45	5.85	3.73	5.21	2.84	7.03	2.87	2.62	4.86	2.5	4.66	1.76	3.15	2.76	1.20091
ENSBTAG00000001721	280812	GYG1	6.66	8.39	7.76	4.36	4.73	4.29	6.4	5.85	7.23	4.47	5.15	3.12	5.49	5.17	5.96	1.51225
ENSBTAG00000001728	537487	IGSF10	1.72	4.09	5.63	4.65	5.69	1.64	0.5	2.61	0.9	2.96	1.2	0.47	0.52	0.99	0.52	1.66051
ENSBTAG00000001730	509757	ODF3	2.99	5.93	14.91	8.78	6.93	3.13	7.17	3.72	2.61	9.65	4.27	3.59	3.35	6.18	1.58	2.46112
ENSBTAG00000001741	520521	DLGAP4	5.92	7.87	12.29	9.64	9.58	6.85	6.71	5.37	5.02	12.48	6.17	4.43	4.94	4.1	3.39	2.52042
ENSBTAG00000001754	532836	AHCYL2	975.77	930.27	509.04	641.82	589.18	748.99	692.19	825.49	687.36	586.96	886.2	793.88	809.49	689.14	578.36	156.014
ENSBTAG00000001763	508684	NR2C2AP	34.08	31.17	20.64	28.46	20.33	20.41	24.38	19.87	25.64	25.03	20.37	23.62	21.28	22.07	15.3	3.26172
ENSBTAG00000001770	497020	ST8SIA5	1.5	2.58	3.95	4.2	2.64	1.3	1.62	2.47	1.13	5.03	2.54	1.42	2.93	1.43	1.52	1.43812
ENSBTAG00000001785	505080	TGM3	2262.71	797.81	831.13	364.74	762.21	565.72	529.77	1196.85	2477.91	434.63	1211.39	810.34	689.5	851.42	439.83	397.396
ENSBTAG00000001788	509732	PDPN	5.21	8.94	5.29	7.11	6.3	1.62	2.66	5.75	6.88	5.35	2.84	3.58	3.86	4.82	3.4	2.41664
ENSBTAG00000001796	617472	CATSPERD	3.94	7.35	11.32	5.7	6.32	5.29	4.16	3.57	1.81	7.11	3.3	2.47	2.35	3.22	2.69	2.17942
ENSBTAG00000001805	537290	TWSG1	13.61	20.16	18.54	14.19	16.07	10.32	11.04	13.84	15.46	14.57	12.22	13.5	13.2	14.06	12.13	2.40181
ENSBTAG00000001817	618720	TMEM161A	4.65	6.35	15.61	14.66	12.16	8.89	5.51	6.3	3.83	13.49	6.04	5.62	7.71	5.82	4.85	2.14977
ENSBTAG00000001832	515014	MRPL10	20.63	21.74	22.63	22.95	20.5	21.01	21.57	20.3	24.63	21.83	23.57	21.78	21.9	21.37	20.74	1.31951
ENSBTAG00000001835	281193	GJA1	1690.35	2260.52	1446.96	1500.6	1464.1	1966.91	1925.82	1737.6	2049.31	1808.45	2152.99	2055.89	2418.19	1670.97	1764.96	357.099
ENSBTAG00000001840	509187	INO80B	4.01	5.33	6.51	6.3	6.29	5.5	5.21	4.55	3.52	6.3	5.01	3.72	3.81	4.32	3.59	1.77912
ENSBTAG00000001847	532280	CNTLN	1.46	3.64	4.56	2.32	3.35	2	2.59	1.7	1.09	2.23	2.09	0.95	0.63	1.28	1.05	1.06747
ENSBTAG00000001886	787049	PABIR2	3.55	4.83	8.21	4.83	5.53	3.28	3.87	3.51	2.6	5.61	3.09	3.43	2.66	3	1.91	1.26021
ENSBTAG00000001890	508354	RUBCN	3.07	4.5	6.94	5.89	5.02	4.14	3.34	3.62	2.24	5.63	2.96	2.18	2.53	2.43	1.56	1.63086
ENSBTAG00000001902	532848	CEP295	8.33	14.38	16.72	12.84	14.63	10.32	8.51	7.95	6.22	14.01	7.07	6.75	5.61	5.26	4.28	4.03267
ENSBTAG00000001906	618375	FANCA	3.27	5.83	9.49	7.1	7.43	3.57	3.84	3.16	2.23	6.64	4.12	2.22	2.41	2.67	1.45	1.98668
ENSBTAG00000001925	521615	TMPRSS11D	337.12	318.05	208.44	240.77	353.78	367.03	317.37	345.39	368.53	260.15	296.92	366.36	261.47	272.51	279.46	66.5094
ENSBTAG00000001927	508327	ATP6V1C2	65.49	83.91	62.71	54.25	76.91	71.38	55.63	50.76	58.99	59.6	87.87	68.13	57.68	57.56	48.15	8.73251
ENSBTAG00000001937	616275	ANAPC11	2.17	1.04	4.17	3.62	2.84	1.13	2.29	2.4	3.33	2.92	2.24	5.28	6.39	4.95	3.89	1.11195
ENSBTAG00000001938	767985	CKS2	12.85	22.1	19.03	11.42	17.58	16.94	26.02	18.9	8.54	13.31	10.08	15.35	8.04	14.28	9.66	6.22692
ENSBTAG00000001941	785942	SEMA4D	7.81	7.13	12.33	11.59	10.57	10.69	7.88	7.97	13.79	12.48	12.39	11.53	9.97	8.66	8.02	2.83177
ENSBTAG00000001942	513214	SNX27	7.66	9.38	11.13	9.83	9.27	7.28	8.47	7.73	5.52	8.6	6.32	5.3	5.51	4.82	4.38	2.55007
ENSBTAG00000001952	520936	PROM2	34.6	59.38	71.19	75.09	71.48	63.12	39.34	48.67	27.46	95.7	52.37	41.93	24.95	40.42	20.32	21.4236
ENSBTAG00000001957	514867	TRMT11	5.08	8	7.33	5.68	5.27	5.29	4.73	4.82	4.55	5.77	3.52	4.65	4.01	3.63	3.38	1.20091
ENSBTAG00000001962	514740	MRPS27	20.31	21.95	18.65	19.35	16.06	15.32	23.28	19.86	17.9	16.58	17.35	17.02	17.49	14.99	12.36	2.75764
ENSBTAG00000001966	515017	PDGFRL	1.53	9.37	7.53	7.4	5.9	1.14	0.42	2.06	1.92	6.32	1.07	1.46	0.72	2.59	1.26	1.26021
ENSBTAG00000001983	787004	SMAGP	21.25	25.81	15.51	24.78	17.89	23.86	19.86	30.76	19.05	17.93	16.19	18.06	16.99	12.13	13.99	3.78063
ENSBTAG00000002010	507860	PI4K2A	8.7	8.37	8.14	8.97	8.44	6.51	6.67	7.79	7.49	8.44	6.51	6.08	5.83	6.12	5.12	1.45295
ENSBTAG00000002019	534323	SERPINB5	164.01	207.45	151.52	162.25	138.92	207.66	187.78	191.21	165.59	243.74	144.52	157.7	138.14	147.99	119.12	34.5891
ENSBTAG00000002037	534448	ATXN7L1	2.2	3.41	5.4	3.02	3.13	2.84	2.15	1.89	1.44	2.85	2.07	1.11	1.16	0.94	0.89	1.28986
ENSBTAG00000002039	515469	FRMD8	9.48	9.57	12.84	9.55	10.19	7.8	10.44	7.79	8.46	12.26	8.2	9.03	10.95	9.91	7.22	1.61603
ENSBTAG00000002042	521037	RIC8A	19.85	12.35	23.49	28.87	21.17	15.41	20.43	14	17.47	24.38	19.67	25.03	17.79	16.05	18.1	5.36701
ENSBTAG00000002046	615757	COX8B	258.47	124.3	192.46	89.8	249.39	136.28	212.71	163.87	243.87	113.83	146.58	184.16	148.21	206.09	209.6	55.7161
ENSBTAG00000002055	100301148	ZFP28	3.8	6.57	7.17	5	5.36	3.85	3.75	4.17	2.8	5.87	2.92	2.61	2.44	3.55	1.92	1.76429
ENSBTAG00000002056	514726	MARS2	13.4	14.7	11.94	8.83	9.8	8.14	12.05	11.49	9.1	12.42	9.41	8.82	7.94	7.31	5.08	3.08381
ENSBTAG00000002059	100139498	MCM9	8.27	11.96	8.83	8.05	8.96	7.23	7.76	7.38	4.47	8.68	6.33	4.05	4.81	5.07	3.88	2.14977
ENSBTAG00000002070	517633	KLC3	8.17	3.17	11.76	12.65	12.58	6.32	7.37	7.12	9.67	11.89	11.44	15.85	16.37	12.51	12.27	3.09863
ENSBTAG00000002080	505727	CCN3	134.14	256.73	129.47	200.55	160.18	170.81	226.92	148.36	46.9	183.81	89.06	149.18	61.61	124.59	82.22	52.5582
ENSBTAG00000002085	615762	IL36G	228.52	122.77	62.76	159.86	162.08	191.24	118.67	129.52	156.62	135.26	133.44	159.91	96.66	112.36	73.78	39.1703
ENSBTAG00000002087	523429	IL36A	3153.68	1866.19	929.93	1663.24	2039.14	1770.71	1523.28	1621.89	1925.51	1381.48	1547.36	1685.77	1340.86	1866.88	716.51	301.917
ENSBTAG00000002090	280875	CPSF4	5.14	5.75	7.74	6.42	6.24	3.38	5.14	4.49	3.8	7.7	4.15	4.72	3.84	4.56	2.94	1.36399
ENSBTAG00000002092	507058	PI16	3.68	27.04	18.85	15.49	18.55	2.65	1.41	6.37	2.88	19.59	2	2.82	0.15	7.16	2.29	3.98819
ENSBTAG00000002095	539431	MEN1	6.13	7.55	8.2	7.63	7.57	5.89	7.87	6.04	3.5	7.82	5.42	4.27	3.75	5.07	3.15	2.35733
ENSBTAG00000002107	445417	FZD1	5.81	6.62	9.1	7.76	6.66	1.69	3.16	4.17	5.07	5.59	5.56	4.94	3.71	5.68	5.23	1.57156
ENSBTAG00000002129	535702	KLF5	109.42	160.19	156.06	98.68	112.22	145.78	134.08	131.03	79.58	152.65	113.29	75.49	74.38	71.02	66.1	49.7561
ENSBTAG00000002130	507207	SMPD4	4.97	4.09	11.5	7.67	8.17	3.63	4.71	4.42	3.37	7.86	4.46	5.92	4.06	5.78	3.2	1.60121
ENSBTAG00000002138	618224	PADI1	4.34	6.78	4.86	5.97	6.45	2.93	5.82	6.97	3.07	5.23	10.33	13.94	7.19	5.86	7.62	1.64569
ENSBTAG00000002143	613362	DTWD2	7.51	7.45	10.45	7.06	9.02	6.53	6.25	6.98	5.99	6.72	5.81	3.92	4.89	4.52	4.35	1.36399
ENSBTAG00000002171	532081	FAM135A	45.86	72.45	61.61	59.3	76.37	72.22	57.48	60.67	38.42	78.17	50.19	52.69	51.21	45.12	38.06	17.2278
ENSBTAG00000002177	790873	PIKFYVE	9.69	38.67	32.4	28.47	18.67	16.95	21.01	19.96	8.02	18.95	21.88	9.15	8.85	8.72	9.04	14.1144
ENSBTAG00000002179	538758	CDIN1	7.31	9.02	11.27	7.42	9.16	8	6.7	6.38	5.58	8.75	6.12	5.81	6.9	5.46	5.79	1.63086
ENSBTAG00000002181	615095	KHDRBS3	6.6	11.06	7.34	6.99	5.2	7.4	9.4	6.4	5.18	6.11	5.98	4.16	3.85	5.12	3.56	1.46777
ENSBTAG00000002190	100295817	DOCK8	22.71	42.57	46.76	50.4	42.04	36.35	27.83	20.84	16.83	40.5	24.19	24.08	17.32	21.81	18.06	10.1855
ENSBTAG00000002194	104968465	MYZAP	20.18	34.46	23.97	22.79	26.38	22.72	27.35	23.51	17.57	35.61	21.44	18.37	22.05	18.94	12.02	5.42632
ENSBTAG00000002215	530101	GFPT2	0.42	14.17	8.43	12.41	10.25	0.94	0.25	2.07	2.03	12.15	1.49	0.97	0.22	2.37	0.53	2.38699
ENSBTAG00000002227	506574	LRIG3	9.3	7.57	12.18	10.27	10.05	11.42	4.39	5.53	7.11	8.13	8.62	7.52	4.24	5.79	4.42	3.0245
ENSBTAG00000002240	540038	GPR18	0.96	3.81	4.18	2.99	4.02	2.54	1.21	1.07	0.73	3.06	1.31	0.73	0.47	0.44	0.13	1.1416
ENSBTAG00000002278	281154	FBN1	14.39	93.58	46.31	68.68	64.52	12.87	10.23	22.93	18.52	88.02	12.78	14.52	12.91	20.96	11.38	8.51012
ENSBTAG00000002283	524255	FZD7	1.69	3.2	5.26	3.74	3.03	2.25	3.44	2.14	1.53	4.35	2.31	2.45	1.97	3.15	1.05	1.11195
ENSBTAG00000002286	533660	DNAJC18	3.32	5.9	8.8	5.56	5.32	4.99	3.52	4.7	4	5.3	3.93	3.92	4.97	4.77	4.86	1.03782
ENSBTAG00000002298	507498	CKAP2L	5.16	8.41	8.86	4.6	6.47	6.76	9.07	5.12	3.8	4.99	3.16	5.33	2.25	4.04	2.63	2.00151
ENSBTAG00000002299	535060	SEL1L3	23.31	31.48	20.63	30.45	30.22	32.49	31.8	26.21	34.68	33.8	24.22	31.04	27.87	21.47	24.45	5.30771
ENSBTAG00000002326	786492	LGALS3	133.05	128.37	104.83	165.3	200.12	117.85	129.8	116.4	82.29	150.64	126.2	172.61	104.76	162.16	99.32	34.9004
ENSBTAG00000002328	614487	KDM2B	5.26	6.56	7.93	7.19	8.57	5.67	6.15	6.39	4.8	7.68	5.86	5.38	4.25	5.22	3.26	1.03782
ENSBTAG00000002331	509161	DLGAP5	5.33	10.27	8.04	5.53	7.12	7.89	12.69	7.1	4.72	6.69	4.57	6.93	3.39	5.49	5.27	2.00151
ENSBTAG00000002332	615136	LSM5	11.65	18.13	11.51	8.16	11.52	10.52	16.2	13.9	13.37	9.92	14.22	11.92	12.07	13.85	10.46	2.1646
ENSBTAG00000002336	506525	RCOR1	22.05	38.38	39.88	30.96	35.78	32.82	28.13	26.83	18.69	46.65	23.56	21.06	17.04	18.98	13.17	11.6384
ENSBTAG00000002344	515971	ORAI3	3.33	5.13	7.91	5.25	4.22	2.31	4.72	4.12	3.43	4.24	4.37	2.49	2.97	3.03	3.1	1.49743
ENSBTAG00000002350	282308	PIK3R2	11.16	13.15	26.52	19.72	20.1	16.61	14.62	13.15	12.64	21.34	16.24	13.98	12.78	12.93	10.52	3.35068
ENSBTAG00000002362	538827	APOLD1	1.48	5.69	6.79	4.65	5.6	2.81	2.72	4.13	1.87	4.65	2.69	2.18	2.85	2.53	1.97	1.39364
ENSBTAG00000002368	505350	TULP2	2.24	2.02	3.45	3.89	3.13	3.01	2.56	1.66	1	3.6	2.69	1.3	1.46	1.61	1	1.15643
ENSBTAG00000002430	513804	COL17A1	179.31	152.63	165.15	183.25	163.47	182.29	160.13	166.27	107.99	181.97	161.73	112.28	136.61	135.21	95.02	30.0078
ENSBTAG00000002434	533356	WDR18	9.64	8.57	12.57	10.3	8.97	7.31	9.68	8.78	7.4	9.95	7.37	7.12	7.68	7.27	4.66	1.77912
ENSBTAG00000002435	505285	PTPRE	2.89	3.54	3.2	3.31	3.55	2.2	2.13	3.35	2.47	5.13	1.75	2.13	2.16	2.19	1.51	1.06747
ENSBTAG00000002444	513220	MKI67	5.92	10.08	24.06	10.44	13.6	10.62	13.82	7.38	3.7	12.4	4.89	4.91	2.67	4.42	3.39	4.80362
ENSBTAG00000002458	506738	NUP155	11.39	17.28	13.67	10.85	11.9	10.97	11.73	10.7	9.24	12.62	8.72	11.04	8.85	9.57	7.46	2.07564
ENSBTAG00000002464	514590	PLCH2	2.32	2.7	8.68	9.11	7.65	4.07	4.45	2.4	2.7	8.53	4.6	4.75	4.98	4.24	2.52	2.59455
ENSBTAG00000002472	100140945	CASP9	3.99	4.68	5.96	7.2	4.21	5.26	5.69	4.23	5.45	6.62	4.42	4.96	3.33	4.61	3.63	1.02299
ENSBTAG00000002479	514589	PANK4	9.68	14.24	16.64	16.05	13.96	8.91	10.05	9.99	7.98	11.52	10.31	7.73	8.87	7.61	6.39	2.98003
ENSBTAG00000002500	519874	FBXL15	2.13	3.34	4.87	5.02	6.58	2.58	3.23	2.37	3.33	4.5	3.48	4.47	5.05	5.59	4.87	1.66051
ENSBTAG00000002503	513558	BSCL2	10.62	12.67	17.1	9.81	11.75	12.43	11.37	12.61	8.44	12.96	12.36	7.22	7.91	8.15	7.72	2.31286
ENSBTAG00000002516	614791	YJU2B	6.83	7.71	11.39	9.42	9.42	7.65	6.9	8.31	6.41	7.93	7.6	8.46	5.17	7.51	6.16	1.20091
ENSBTAG00000002527	781514	ZSWIM4	3.18	2.44	4.88	5.68	5.55	3.38	2.45	4.15	2.52	5.92	2.69	3.16	3.03	2.99	1.83	1.05265
ENSBTAG00000002531	510704	ARHGAP10	10.4	18.18	25.03	15.27	15.84	11.51	8.66	11.06	10.19	17.04	12.35	8.26	11.16	9.52	7.43	3.7065
ENSBTAG00000002539	511680	TRIOBP	1.48	1.94	4.7	4.87	4.57	1.67	1.66	2.28	3.36	4.47	3.23	3.95	3.78	3.51	3.6	1.57156
ENSBTAG00000002561	508704	CCDC120	5.66	6.94	9.03	7.98	8.61	5.26	5.21	5.24	4.8	8.22	5.51	3.92	3.79	4.28	3.53	1.98668
ENSBTAG00000002594	525080	ZNF436	23.08	36.56	42.8	31.93	27.05	42.01	35.39	25.17	26.12	31.49	35.1	28.75	24.9	29.84	25.5	6.92374
ENSBTAG00000002605	100848152	TRIM16	11.56	7.12	10.01	10.27	8.59	8.04	5.96	9.93	8.15	12.34	6.86	8.26	9.47	6.73	5.69	2.26838
ENSBTAG00000002612	513626	FANCM	6.83	10.05	9.56	7.39	8.39	7.82	8.37	5.81	6.47	7.73	6.7	5.83	6.31	5.55	5.08	1.4826
ENSBTAG00000002613	507661	MIS18BP1	4.27	7.15	6.52	4.36	5.42	5.8	7.84	4.15	2.66	4.99	3.62	4.56	2.45	3.53	3.09	1.57156
ENSBTAG00000002623	534171	SAMSN1	5.78	4.59	3.08	5.17	5.44	3.45	1.95	7.68	6.68	2	3.45	3.59	2.26	3.83	2.54	1.97186
ENSBTAG00000002631	282348	SCNN1A	12.62	8.57	11.01	10.77	10.51	11.26	8.29	11.17	9.42	11.46	11.1	9.08	10.22	7.33	6.76	1.40847
ENSBTAG00000002647	614550	RGS10	5.03	4.39	5.97	6.85	5.78	4.23	4.42	5.11	8.94	4.72	5.88	7.04	5.49	6.39	5.23	1.1416
ENSBTAG00000002668	526026	ZNF711	4.35	10.67	12.54	9.37	14.38	9.72	5.27	4.52	5.51	15.84	6.56	5.82	5.15	4.46	5.57	2.01634
ENSBTAG00000002685	513230	PITRM1	13.44	12.38	20.83	12.22	14.79	12.41	9.63	13.43	8.38	14.15	10.02	8.4	4.89	6.55	2.63	3.81028
ENSBTAG00000002691	768233	ELMOD1	19.84	6.21	6.1	4.16	8.39	8.04	5.58	16.37	33.83	5.93	7.28	8.84	10.81	7.04	9.57	2.87624
ENSBTAG00000002707	510372	IPO4	11.79	13.24	12.65	13.41	12.77	8.91	10.91	11.15	10.28	14.9	10.52	11.13	8.57	8.99	7.02	2.43146
ENSBTAG00000002718	540420	TINF2	5.1	6.89	8.92	6.96	5.55	4.54	4.81	5.08	3.98	6.77	4.2	3.5	3.27	4.04	2.6	1.23056
ENSBTAG00000002719	513523	ORC1	2.73	6.91	6.89	2.6	3.67	2.44	5.46	3.81	3.48	5.12	2.22	5.02	2.44	3.74	3.24	1.8236
ENSBTAG00000002727	514644	PHACTR4	9.92	14.65	21.34	14.55	15.73	14.43	12.99	12.65	9.96	16.9	12.99	9.7	8.91	9.19	6.4	4.49228
ENSBTAG00000002736	281119	DNMT1	11.27	17.77	21.24	15.77	15.59	12.67	13.55	13.58	7.46	15.68	9.62	8.02	6.63	9.04	4.76	4.59606
ENSBTAG00000002742	533115	MSH2	9.68	13.98	18.47	13.23	15.31	15.5	17.43	11.62	10.82	17.45	9.46	18.46	14.54	12.02	12.63	3.49894
ENSBTAG00000002763	785776	KMT2B	4.96	4.68	11.7	8.09	8.3	4.52	4.7	4.58	2.67	8.48	4.53	2.97	2.45	3.85	1.55	2.38699
ENSBTAG00000002767	525962	GNB4	4.26	10.13	18.15	8.2	6.13	3.8	3.69	5.84	4.3	7.51	3.45	3.66	3.51	5.63	4.39	1.39364
ENSBTAG00000002774	528487	PTPN23	4.03	3.7	10.6	6.66	6.54	3.72	3.73	3.17	1.98	7.43	3.67	2.85	2.54	3.17	1.58	1.26021
ENSBTAG00000002775	767878	C5H12orf71	1.43	4.31	7.75	5.35	5.34	3.91	1.66	1.12	0.52	5.39	1.52	0.57	0.23	0.64	0.16	1.91255
ENSBTAG00000002779	517459	GABRP	0.47	1.63	0.92	4.56	5.52	6.23	1.49	0.34	1.37	4.13	2.54	2.04	2.44	1.39	1.36	1.20091
ENSBTAG00000002788	282858	RAB27B	29.35	47.87	29.7	30.02	15.32	30.88	26.86	27.89	27.18	19.31	25.56	14.92	18.6	21.32	16.94	5.96005
ENSBTAG00000002809	789674	CAPN10	1.72	0.38	2.69	2.7	3.24	1.03	0.9	1.05	1.87	3.01	1.65	2.33	2.45	2.49	1.7	1.21573
ENSBTAG00000002826	508363	CLSPN	2.92	5.9	4.43	3.15	3.87	3.91	5.95	3.09	2.06	3.59	1.95	2.16	1.72	3	1.95	1.37882
ENSBTAG00000002836	506674	TAF3	3.93	6.38	5.76	4.85	3.98	5.89	4.48	4.61	1.88	3.68	3.71	1.78	1.58	2.52	1.3	2.09047
ENSBTAG00000002842	101902938	HEATR4	2.35	5.38	6.86	5.26	4.79	3.97	2.37	1.98	1.95	4.3	3.28	2.27	2.8	2.43	1.58	1.26021
ENSBTAG00000002844	505162	PPFIA3	3.49	3.16	5.06	5.61	4.88	3.74	3.14	2.45	3.67	5.79	4.48	2.69	2.72	2.39	2	1.46777
ENSBTAG00000002882	540643	LMNB1	15.61	23.27	18.21	11.16	12.91	11.69	18.29	13.57	14.77	8.69	12.57	13.27	7.02	10.2	10.33	3.82511
ENSBTAG00000002883	507056	RPTOR	5.48	5.92	11.88	7.58	7.43	4.45	5.2	4.62	2.58	7.91	4.64	3.17	3.23	2.96	2.22	2.17942
ENSBTAG00000002918	514749	RAD51	5.08	8.84	8.77	5.73	6.41	5.1	7.66	4.42	4.22	6.85	4.05	5.72	3.31	5.26	4.15	1.64569
ENSBTAG00000002922	529346	GAB2	2.97	4.32	6.17	7.62	8	4.97	4.48	4.17	3.79	5.76	5.4	4.59	4.28	5.4	3.32	1.20091
ENSBTAG00000002934	517950	ADGRF4	53.21	68.41	52	47.35	40	45.79	64.77	45.55	50.15	44.85	56.73	41.63	38.53	41.32	34.53	8.58425
ENSBTAG00000002979	286865	PIK3R3	4.1	5.26	5.39	3.86	6.31	5.41	3.23	4.97	2.5	3.13	3.26	2.6	2.62	2.86	1.95	1.12678
ENSBTAG00000002982	518986	PITPNM3	9.97	12.18	20	18.6	18.42	9.85	11.17	9.82	8.12	16.89	12.88	8.91	8.61	9.53	6.43	2.74281
ENSBTAG00000002996	519045	SHROOM4	2.66	5.1	8.86	6.63	7.16	5.3	4.4	3.79	2.79	9.31	4.09	3.47	3.54	3.88	2.46	1.79395
ENSBTAG00000003012	540944	TRAF1	2.98	1.33	3.14	2.6	2.29	1.39	1.56	1.06	3.5	2.86	1.77	2.77	1.78	2.78	1.49	1.02299
ENSBTAG00000003049	510644	MICALL2	1.29	0.74	4.93	4.53	5.69	1.38	2.1	2.15	3.01	7.32	2.45	6.27	4.51	3.95	2.18	2.25355
ENSBTAG00000003075	614312	DVL2	3.19	3.53	5.48	4.65	4.45	3.74	3.63	2.42	2.55	3.26	3.47	2.23	2.3	3.16	1.93	1.05265
ENSBTAG00000003100	528013	SMTN	8.43	6.45	57.28	14.39	15.8	6.18	7.69	7.5	7.35	12.1	9.45	7.02	7.61	7.45	6.26	1.71982
ENSBTAG00000003128	534169	SPATA6	4.69	8.54	9.81	7.1	9.02	7.13	5.13	6.77	4.19	8.18	5.53	4.56	4.53	4.81	4.67	1.83842
ENSBTAG00000003140	281724	CRYGS	11.42	9.04	8.63	4.13	5.01	6.75	12.6	13.01	6.4	5.16	5.2	2.56	5.75	4.62	4.96	1.67534
ENSBTAG00000003144	617013	KIAA0825	2.66	5.29	5.41	5.79	5.88	5.79	3.92	2.96	2.37	6.97	3.77	2.81	3.07	2.78	2.15	2.07564
ENSBTAG00000003163	515877	RBBP8NL	4.06	2.69	9.73	7.33	4.51	3.09	4.52	2.44	7.19	3.71	7.14	4.83	5.77	4.65	4.25	1.85325
ENSBTAG00000003172	539573	MEIS2	1.55	5.59	19.9	4.15	3.23	2.39	2.14	2.31	1.43	3.34	2.47	2.79	1.66	2	2.29	1.0823
ENSBTAG00000003185	327705	ASAP1	2.24	3.37	4.49	2.95	3.71	2.62	2.15	3.04	1.59	3.73	2.56	1.64	1.42	1.62	0.88	1.36399
ENSBTAG00000003191	507342	FSCN1	7.34	6.05	9.8	9.1	8.5	5.81	7.27	6.56	9.85	12.61	7.33	10.16	13.67	8.11	6.51	2.37216
ENSBTAG00000003199	540413	SLC35C1	24.87	16.79	17.6	19.04	19.55	13.96	16.56	17.78	19.49	14.28	18.3	16.43	11.58	14.89	12.97	3.33585
ENSBTAG00000003215	508404	KIF3B	6.5	9.13	7.75	7.99	6.59	6.87	6.66	5.74	5.67	8.06	6.74	5.06	5.74	6.01	4.64	1.26021
ENSBTAG00000003232	539000	RAB29	5.1	5.58	4.12	2.69	3.94	2.46	5.12	5.26	4.56	3.69	3.32	3.57	2.49	4.16	2.43	1.71982
ENSBTAG00000003267	100141141	ZNF132	6.12	7.49	7.45	7.72	5.31	4.89	6.36	6.2	5.36	6.5	4.34	5.1	4.08	5.03	4.28	1.4826
ENSBTAG00000003276	518542	PRKCH	40.3	47.58	33.91	40.53	36.92	36.89	39.51	38.18	39.17	38.05	37.96	33.43	32.96	35.19	27.57	3.46928
ENSBTAG00000003291	538579	RIMKLB	10.61	8.49	6.97	9.96	7.95	10.15	3.67	8.31	6.99	9.55	8.57	5.66	5.33	4.94	6.52	2.37216
ENSBTAG00000003300	281913	MFGE8	383.08	437.04	475.09	456.37	506.88	424.1	416.04	365.21	253.82	643.34	392.42	440.1	237.43	348.04	287.33	75.3606
ENSBTAG00000003304	613740	HOXC4	3.46	7.49	7.52	8.46	10.21	10.48	7.92	4.78	3.49	11.78	5.6	4.99	5.18	4.24	3.21	3.12829
ENSBTAG00000003314	509921	SKA3	3.25	5.94	6.59	3.36	4.26	4.7	5.16	3.82	1.82	4.48	2.31	3.14	1.7	2.63	1.93	1.66051
ENSBTAG00000003323	782674	NOL6	7	6.26	8.78	5.66	6.18	4.62	5.35	6.1	3.94	7.81	3.55	3.16	3.25	2.64	1.6	2.44629
ENSBTAG00000003332	531274	RPP40	11.08	7.86	7.58	6.19	5.81	5.88	4.63	7.17	6.1	5.47	4.61	5.01	4.36	6.48	3.36	1.85325
ENSBTAG00000003339	785123	ZBTB10	2.32	5.66	5.51	4.68	5.02	2.59	2.62	3.5	1.65	4.18	2.5	2.46	1.47	2.04	1.32	1.39364
ENSBTAG00000003340	509282	HDDC2	6.45	7.76	5.84	5.69	5.44	5.63	4.65	6.37	6.8	5.71	5.27	5.9	3.93	4.46	3.54	1.00817
ENSBTAG00000003361	533987	METTL15	8.98	11.21	11.65	9.61	7.6	8.82	8.83	7.62	8.26	9.35	7.05	7.46	6.62	7.2	5.73	1.57156
ENSBTAG00000003375	534419	TC2N	26.53	26.18	17.5	16.87	17.76	23.06	19.98	22.44	19.69	18.26	17.16	12.49	13.89	15.05	10.87	4.01785
ENSBTAG00000003381	523016	TENT4A	4.33	6.18	8.48	6.47	7.1	4.26	4.38	5.57	2.53	6.15	3.81	3.84	3.64	4.1	2.48	1.83842
ENSBTAG00000003394	530174	RNF215	2.7	2.1	7.07	8.45	10.85	2.39	3.65	2.37	4.6	7.99	5.69	8.64	6.75	7.13	5.07	3.40998
ENSBTAG00000003397	281730	CTBP2	14.66	17.8	21.88	14.23	12.67	12.55	14.96	16.36	13.16	16.86	14.58	15.82	13.11	15.27	12.13	2.29803
ENSBTAG00000003405	508875	TP53I3	7.61	7.57	9.9	6.75	9.42	7.7	6.83	6.26	8.52	6.83	6.66	6.11	8.7	5.77	5.42	1.15643
ENSBTAG00000003410	527607	EFL1	27.73	33.52	22.97	26.07	24.69	27.38	24.08	26.19	21.39	26.32	21.56	19.67	20.1	19.51	12.38	3.98819
ENSBTAG00000003417	512670	PHKG2	5.75	5.48	7.4	6.74	6.2	4.04	4.12	4.87	4.9	8.16	4.77	3.57	3.84	4.88	3.58	1.28986
ENSBTAG00000003419	520143	EAPP	13.26	21.71	20.03	17.69	16.78	16.58	16.81	15.3	13.11	18.36	13.43	11.87	11.89	13.66	11.25	3.24689
ENSBTAG00000003438	509462	ZBTB43	15.52	20.53	16.32	17.94	15.75	17.62	18.1	15.53	11.42	17.51	12.6	11.09	10.13	10.68	6.14	3.81028
ENSBTAG00000003439	513802	AKAP10	15.77	21.27	22.66	15.48	16.54	13.28	15.66	15.21	11.68	15.63	13.8	12.06	10.94	13.24	8.25	2.86142
ENSBTAG00000003440	516522	FRRS1	4.22	9.52	7.69	11.38	7.39	11.68	9.93	5.92	6.79	13.88	10.93	10.88	8.45	9.71	8.22	2.71316
ENSBTAG00000003458	614893	CDCA7	7.33	10.48	10.81	4.94	4.51	5.17	7.52	6.03	4.42	9.85	4.96	10.21	7.2	7.66	4.54	3.35068
ENSBTAG00000003465	100138653	ZNF329	10.17	13.32	13.25	11.79	8.55	7.78	9.28	8.5	6.58	11.64	6.02	6.85	6	9.8	5.58	2.92072
ENSBTAG00000003483	509535	NUDT18	3.25	2.38	4.15	4.27	3.99	3.07	2.75	2.22	3.35	4.77	4.29	4.45	4.61	3.01	2.87	1.18608
ENSBTAG00000003484	517857	CZIB	22.01	22.9	26.24	26.31	20.05	18.73	24.75	23.56	26.16	20.81	23.77	18.24	18.19	18.3	21.27	4.06232
ENSBTAG00000003498	523046	FAT2	26.4	41.71	58.95	44.17	40.25	38.41	37.6	25.91	25.34	42.07	36.99	22.88	25.7	19.73	18.7	15.7007
ENSBTAG00000003499	538583	ENPP4	5.37	9.12	4.77	3.36	3.89	7.85	6.32	6.88	5.53	3.87	2.97	8.1	7.14	3.94	3.38	2.23873
ENSBTAG00000003502	511211	SPOCK1	2.35	1.47	2.73	3.52	0.74	1.28	0.75	1.81	1.72	1.05	2.16	0.95	0.43	1.52	0.49	1.02299
ENSBTAG00000003509	530879	PLEKHA2	8.44	7.97	8.76	7.06	6.86	4.91	3.71	7.3	9.2	6.33	8.56	6.46	5.04	6.88	6.45	1.61603
ENSBTAG00000003516	507906	TM2D2	14.7	16.7	16.26	14.71	12.61	16.2	14.79	14.46	15.38	13.54	13.01	12.02	12.06	15.15	11.72	2.2239
ENSBTAG00000003547	282588	CSTF2	10.08	13.19	9.67	7.34	9.37	9.16	9.75	10.44	9.55	7.72	8.39	7.59	6.95	9.33	6.28	1.39364
ENSBTAG00000003555	514187	THADA	19.59	26.28	28.33	22.15	21.6	17.82	16.06	15.08	13.51	20.29	15.45	12.31	11.83	12.35	9.02	5.55975
ENSBTAG00000003561	540979	STK35	5.88	6.78	11.23	8.8	10.02	6.43	6.76	6.28	4.3	9.88	6.16	4.75	4.24	5.33	3.29	2.26838
ENSBTAG00000003567	514937	TIMM10B	13.7	7.55	11.94	11.39	6.95	6.35	6.92	10.05	8.26	11.67	7.57	11.46	8.87	8.88	7.69	2.84659
ENSBTAG00000003570	529929	DDX19A	10.1	10.22	11.12	10.84	9.14	5.94	9.05	8.54	7.87	8.86	6.74	8.99	8.2	8.4	6.25	1.46777
ENSBTAG00000003579	513977	FBXW4	8.28	11.71	10.45	10.18	9.6	9.31	7.59	6.23	7.41	9.17	8.16	5.83	6.23	7.14	6.26	2.13494
ENSBTAG00000003581	515928	SETD7	12.6	28.69	44.42	23.23	26.51	19.42	13.58	19.53	20.16	33.97	13.66	19.32	18.37	16.44	14.05	7.96156
ENSBTAG00000003606	518201	GLI4	3.52	2.65	6.69	4.62	5.1	2.36	2.18	2.57	4.68	4.15	3.33	5.99	4.21	4.51	4.39	1.30469
ENSBTAG00000003609	511011	PBDC1	23.44	28	15.4	17.83	17.72	20.76	20.83	22.56	20.04	16.45	16.91	16.24	16.24	18.04	14.65	3.27655
ENSBTAG00000003610	514134	DENND1A	1.59	3.07	5.54	3.53	4.03	3.27	1.98	2.41	1.32	4.12	1.83	1.3	1.1	1.49	0.7	1.30469
ENSBTAG00000003616	539794	DCLRE1B	4.13	5.28	4.61	3.6	2.81	2.21	3.93	3.26	2.22	3.46	2.81	1.96	1.94	3.02	1.67	1.20091
ENSBTAG00000003639	508361	ELMO2	4.22	7.63	15.35	9.22	8.48	5.36	5.6	6.05	3.24	10.27	4.92	4.18	4.3	4.69	3.77	1.74947
ENSBTAG00000003644	512757	HSPBP1	5.25	3.5	9.15	6.97	6.8	2.95	4.1	4.22	5.36	4.23	4.26	6.09	5.29	5.34	3.78	1.52708
ENSBTAG00000003649	514490	POMK	8.26	9.57	8.11	8.84	8.99	7.95	6.68	6.88	7.77	8.3	6.59	8.06	7.42	6.99	6.01	1.31951
ENSBTAG00000003653	537667	LYAR	15.44	21.24	13.07	12.27	11.98	15.82	17.62	20.66	12.81	14.19	10.98	12.71	12.56	12.61	10.01	2.04599
ENSBTAG00000003667	528252	TLN2	1.69	2.44	5.75	3.86	3.03	2.53	1.93	1.77	1.05	3.33	1.34	1.18	0.77	1.24	0.78	1.06747
ENSBTAG00000003669	540746	BNC2	3.31	9.1	37.49	6.03	6.84	8.27	4.14	5.5	2.27	8.12	4.93	2.83	1.4	2.58	1.69	3.48411
ENSBTAG00000003696	536747	BICDL1	3.24	3.95	3.38	3.03	2.82	1.8	2.06	2.22	1.41	2.77	3.61	1.38	1.72	1.8	1.4	1.20091
ENSBTAG00000003699	538648	ZFP3	3.59	6.41	8.75	5.95	5.02	4.92	4.09	3.95	3.07	6.72	3.16	2.26	2.99	3.22	2.66	1.43812
ENSBTAG00000003705	100139162	FAM83G	9.85	7.09	15.25	15.22	13.63	7.31	9.44	9.14	9.04	13.33	10.13	9.92	8.34	10.09	6.12	2.23873
ENSBTAG00000003712	511465	FAM89B	7.79	10.06	10.16	11	9.79	5.26	8.27	7.95	8.37	9.29	6.81	7.16	6.78	7.56	5.26	1.73464
ENSBTAG00000003713	511466	ZNRD2	4.41	3.35	6.27	6.59	4.92	2.36	3.92	3.06	4.36	5.76	3.97	7.05	6.89	5.61	5.79	1.4826
ENSBTAG00000003751	521867	MACC1	49.94	57.51	37.94	33.09	34.04	40.09	40.98	45.34	37.54	37.39	41.15	35.54	39.46	28.41	27.64	4.75915
ENSBTAG00000003752	534742	SLC25A24	15.26	27.84	17.84	17.97	19.45	23.98	23.42	19.73	20.02	26.24	23.16	24.89	23.77	21.42	20.92	3.48411
ENSBTAG00000003759	536942	PCNX3	6.73	5.44	16.28	10.44	10.86	5.66	6.1	5.64	4.04	8.99	6.51	4.61	4.47	5.28	3	1.58638
ENSBTAG00000003762	535365	GNB5	14.34	18.61	13.28	14.24	11.24	13.78	17.04	12.96	13.32	14.25	15.87	16.91	14.22	14.76	12.14	1.4233
ENSBTAG00000003763	532574	MYO5C	2.02	3.69	5.69	5.42	5.01	4.37	4.14	2.93	2.93	5.27	3.08	2.79	2.02	2.26	1.99	1.57156
ENSBTAG00000003766	518544	BLOC1S4	8.2	8.96	6.48	3.67	6.19	7.12	8.61	7.8	8.11	5.83	7.1	6.69	5.39	8.56	5.13	1.63086
ENSBTAG00000003788	534142	RCC1	14.67	15.45	13.83	12.11	10.38	9.97	13.23	12.85	10.19	9.56	9.31	8.46	6.86	9.63	6.8	2.84659
ENSBTAG00000003801	540193	CFAP53	6.95	8.73	10.33	10.84	9.66	6.9	7.76	7.16	5.1	10.27	6.36	4.96	4.83	6.29	3.27	2.74281
ENSBTAG00000003801	540558	MBD1	6.95	8.73	10.33	10.84	9.66	6.9	7.76	7.16	5.1	10.27	6.36	4.96	4.83	6.29	3.27	2.74281
ENSBTAG00000003817	511571	RNF25	9.46	10.69	12.86	10.06	9.36	9.08	10.27	8.48	9.48	10.6	7.31	6.66	6.71	8.07	5.11	1.83842
ENSBTAG00000003832	281912	MFAP2	0.91	2.48	3.98	5.56	5.57	0.43	0.76	1.85	1.78	4.43	1.25	2.36	1.9	2.09	2.17	1.24538
ENSBTAG00000003833	511543	SLC35G2	2.58	9.01	4.9	6.68	6.84	6.76	6.48	3.7	2.48	5.97	5.55	6.12	3.51	4.24	3.21	1.91255
ENSBTAG00000003835	407216	BMP4	4.78	6.5	9.3	5.79	8.86	2.94	2.1	5.95	4.51	6.97	4.94	4.26	5.48	6.27	4.41	1.51225
ENSBTAG00000003840	282433	GUCY1B1	3.34	7.17	12.57	5.64	6.05	3.9	3.79	4.82	3.06	6.65	3.76	4.25	3.55	4.05	2.9	1.1416
ENSBTAG00000003863	614835	PCED1A	8	6.27	10.59	8.91	9.27	6.67	6.98	7.34	5.84	10.51	6.87	5.43	4.4	6.45	4.81	1.67534
ENSBTAG00000003876	536656	MCU	18.53	26.7	20.24	14.58	20.7	18.45	21.13	19.02	17.44	22.76	17.49	17.54	14.31	18.82	13.04	2.53525
ENSBTAG00000003880	514291	EMILIN2	11.28	11.12	9.09	10.09	12.07	7.89	5.29	9.41	10.47	7.04	9.73	4.73	3.66	7.89	7.07	2.99485
ENSBTAG00000003884	524306	FAM120B	12.69	17.27	19.04	14.41	14.93	14.97	12.71	10.52	11.1	16.28	13.4	11.12	12.16	10.05	9.25	3.24689
ENSBTAG00000003902	533884	ZNF512	6.78	10.74	10.75	9.95	8.52	8.88	7.32	7.05	6.31	8.58	6.07	7.12	6.83	6.87	6.1	1.51225
ENSBTAG00000003906	539152	SUPT7L	7.98	9.98	10.94	8.54	8.5	7.64	8.97	7.91	7.17	9.08	5.66	5.57	5.85	5.94	4.62	1.73464
ENSBTAG00000003920	407997	TGM1	475.13	295.61	392.72	403.28	458.74	295.43	291.91	386.7	453.64	441.06	424.32	365.29	480.88	403.06	302.2	74.9899
ENSBTAG00000003922	507091	MPHOSPH8	11.77	18.65	15.72	14.93	14.87	17.48	12.94	12.68	10.98	15.34	11.92	10.24	10.47	9.15	8.08	3.33585
ENSBTAG00000003928	509587	ATG16L1	9.58	13.47	16.07	16.04	15.66	10.04	9.97	10.25	7.13	17.43	9.29	8.31	6.22	8.38	4.2	4.21058
ENSBTAG00000003960	538197	CCP110	6.29	8.75	4.31	5.71	3.49	5.7	6.63	5.15	4.84	8.35	3.69	4.66	4.72	3.99	3.71	1.28986
ENSBTAG00000003971	535369	E2F1	5.6	6.04	10.21	4.29	5.2	3.44	5.19	3.92	4.71	6.31	3.89	4.19	3.2	4.78	2.36	1.21573
ENSBTAG00000004008	616201	FAM199X	7	9.52	12.28	10.8	12.55	6.61	9.31	7.06	7.55	10.93	7.67	6.82	6.85	6.48	6.27	1.58638
ENSBTAG00000004014	511854	FBLN2	1.33	1.75	9.34	7.34	7.95	0.75	0.92	1.73	1.45	7.35	1.35	2.69	1.37	2.94	1.27	1.20091
ENSBTAG00000004018	506348	DGKA	18.13	30.93	38.86	37.51	34.16	30.5	26.4	20.85	17.96	42.49	20.75	19.83	21.47	16.13	14.61	7.91708
ENSBTAG00000004039	513148	DHX35	7.96	10.64	13.67	11.03	9.78	7.35	7.48	6.84	6.92	9.29	6.86	7	5.62	5.99	4.54	2.01634
ENSBTAG00000004041	510084	ANKRD10	14.53	21.47	33.44	30.63	30.33	14.28	14.94	16.07	11.25	23.35	15.03	11.45	11.55	15.48	7.41	5.30771
ENSBTAG00000004046	528508	DTX4	8.74	5.47	8.71	11.77	12.16	6.78	8.75	8.01	9.55	5.12	8.75	5.1	9.24	7.62	7.73	1.45295
ENSBTAG00000004073	512854	MTA3	13.16	22.55	25.52	21.04	20.39	22.36	15.25	19.72	12.85	26.63	16.7	19.03	16.56	15.67	13.66	4.98154
ENSBTAG00000004086	534040	SPINT1	48.58	38.44	41.47	48.48	41.25	32.35	36.89	35.54	42.66	39.49	39.81	37.05	32.77	33.64	26.36	4.49228
ENSBTAG00000004091	540249	GTF3C4	4.15	6.42	13.32	7.85	7.35	5.04	4.34	3.58	4.08	8.71	4.49	3.24	3.18	2.81	2.63	1.71982
ENSBTAG00000004097	516769	A2ML1	7310.27	6754.85	5133.5	6851.63	5761.64	8694.16	6170.92	7818.34	5558.18	6742.15	8463.94	6161.41	3029.89	6617.39	3908.93	1268.73
ENSBTAG00000004100	534917	TTI1	5.34	7.87	9.46	7.28	6.86	5.89	5.43	4.53	4.05	7.26	4.87	4.3	3.71	3.72	2.73	2.25355
ENSBTAG00000004115	541070	MYLIP	43.35	64.9	67.14	76.78	80.31	78.62	68.06	60.25	68.4	75.47	71.24	87.8	82.1	62.68	56.31	12.0832
ENSBTAG00000004126	533379	MLF1	2.15	6.85	6.25	3.54	4.49	3.26	4.32	1.32	3.18	6.02	1.46	4.59	2.44	4.03	3.66	1.37882
ENSBTAG00000004129	404072	CCL11	2.09	5.67	10.68	6.92	14.34	3.65	0.29	6.79	4.01	7.09	1.48	3.49	4.22	4.81	4.49	3.40998
ENSBTAG00000004147	534383	FBH1	13.36	15.55	17.3	17.32	16.08	12.89	12.89	14.24	10.89	15.43	12.46	11.59	12.22	12.51	8.99	2.00151
ENSBTAG00000004150	281361	NRG1	5.79	10.49	8.65	4.57	4.68	6.4	3.56	7.91	2.97	8.5	3.57	2.41	2.77	2.97	2.14	2.66868
ENSBTAG00000004188	618546	SNAP47	9.03	11.74	14.83	13.63	10.92	8.08	8.92	7.41	7.67	10.67	7.55	6.67	6.75	6.86	6.1	1.97186
ENSBTAG00000004189	783217	MLXIP	3.61	4.18	13.29	7	5.75	3.18	3.93	3.91	2.3	7.84	3.55	2.14	2.06	2.17	1.21	2.13494
ENSBTAG00000004191	506151	JMJD4	4.5	6.28	7.95	8.36	6.7	5.9	5.72	5.6	4.92	7.56	6.78	4.34	4.92	5.22	4.14	1.45295
ENSBTAG00000004200	539656	GTPBP3	5.5	5.12	7.42	8.3	8.21	4.33	5.15	4.15	4.56	8.24	4.48	4.74	4.75	6.24	3.12	1.17125
ENSBTAG00000004227	528650	TBCK	4.58	7.54	8.73	5.61	6.68	5.76	5.28	4.98	4.77	7.01	5.59	4.14	3.9	4.05	4.13	1.69016
ENSBTAG00000004249	529494	TANC2	3.94	3.81	7.25	6.12	6.13	4.35	4.08	4.3	2.48	8.42	3.48	2.3	2.8	1.64	1.37	2.1646
ENSBTAG00000004257	518030	TAF4B	6.65	8	6.53	3.88	5.35	6.13	4.89	7.27	4.56	4.59	3.46	2.09	2.11	3.14	1.59	2.2832
ENSBTAG00000004259	513870	HPCAL1	2.18	3.66	4.49	4.42	5.01	3.75	3.78	2.79	2.43	5.05	3.35	2.08	1.98	3.53	2.29	1.4233
ENSBTAG00000004262	767896	ZFP2	3.5	4.1	6.36	6.08	5.69	5.96	4.16	4.03	2.92	6.68	4.49	3.13	2.45	3.3	2	1.74947
ENSBTAG00000004272	617420	ISG12(B)	35.44	53.88	94.85	138.24	276.22	154.63	48.65	246.03	169.14	58.13	174.36	193.88	150.93	63.38	145.54	75.153
ENSBTAG00000004275	506627	DKK3	9.35	12.33	12.9	15.95	15.72	8.06	6.07	9.95	10.8	19.99	8.48	13.75	9.44	14.22	9.99	3.43963
ENSBTAG00000004280	337918	SRPX	8.38	6.54	6.31	11.5	10.55	9.4	11.45	11.19	12.07	7.7	9.32	6.43	11.7	8.22	9.14	2.77246
ENSBTAG00000004282	517263	AMBRA1	12	12.02	17.38	14.14	14.96	10.11	11.14	9.97	8.17	14.73	10.3	7.54	7.31	7.44	5.55	4.09198
ENSBTAG00000004286	507122	CDC45	2.99	3.84	6.4	4.52	4.9	3.1	4.91	2.79	2.42	4.31	3.41	2.02	2.6	3.13	2.64	1.05265
ENSBTAG00000004290	539411	DDX28	9.72	8.62	10.1	10.76	8.57	8.49	10.92	9.45	12.11	9.16	12.6	9.45	10.07	11.34	9.75	1.49743
ENSBTAG00000004294	536625	EVI5L	11.86	11.59	16.6	17.13	17.48	11.12	12.79	11.12	11.17	15.79	13.55	14.05	13.69	14.68	9.96	3.32102
ENSBTAG00000004300	507824	LRRC8E	17.17	20.82	20.72	20.15	21.19	17.12	16.35	18.7	16.02	29.61	19.24	20.54	18.31	15.61	15.02	2.99485
ENSBTAG00000004307	511223	VPS36	37.44	40.08	36.06	36.63	35.86	41.45	36.07	40.38	45.36	36	36.09	39.9	40.18	32.76	33.38	4.81845
ENSBTAG00000004322	280795	FOS	39.67	53.05	30.45	30.82	50.82	31.33	35.89	58.11	24.34	48.22	23.62	24.07	25.51	24.64	10.88	10.0076
ENSBTAG00000004328	511215	CHST10	11.14	12.18	13.4	10.91	13.69	10.92	12.86	10.25	11.71	11.11	11.71	7.56	8.91	8.27	7.44	1.58638
ENSBTAG00000004348	618609	MRPL21	20.2	17.73	18.22	16.85	15.59	14.46	18.43	16.55	23.37	17.16	19.6	16.9	21.7	17.36	15.99	1.58638
ENSBTAG00000004377	533145	PHLDB3	19.84	23.04	24.69	27.47	29.03	14.82	20.54	23.5	25.19	32.02	21.28	29.25	24.87	23.21	12.29	4.3885
ENSBTAG00000004381	539853	TACSTD2	116.61	79.63	171.8	166.02	185.34	80.17	127.73	125.96	125.6	167.91	128.93	175.23	159.03	192.72	137.72	41.9576
ENSBTAG00000004388	781119	SLITRK6	0.83	1.99	5.49	3.26	2.23	5.23	4.05	0.43	2.3	5.92	2.07	1	4.25	1.66	3.02	1.92738
ENSBTAG00000004394	615798	PKIB	6.29	7.89	8.19	5.13	9.01	9.49	7.44	13.52	9.96	9.49	9.47	9.04	9.47	9.32	7.69	1.26021
ENSBTAG00000004406	505542	MSI2	5.05	8.19	8.92	8.03	8.17	7.94	5.89	6.21	4.19	10.09	6.82	4.87	4.96	5.06	3.73	2.5649
ENSBTAG00000004420	617684	BAHD1	5.31	6.73	11.36	11.2	11.5	7.63	6.02	5.93	4.97	14.4	6.55	7.56	6.13	5.91	4.16	1.60121
ENSBTAG00000004440	521181	SLC15A1	22.39	21.33	32.96	26.34	19.1	15.7	14.76	13.07	29.96	11.3	17.94	19.2	10.59	21.89	13.16	6.43448
ENSBTAG00000004442	282137	AGPAT1	7.97	9.2	17.58	10.89	9.63	7.23	9.11	6.64	6.64	11.47	6.45	6.76	5.65	5.62	4.23	2.38699
ENSBTAG00000004448	533980	CKAP5	20.36	28.16	28.97	25.68	25.98	22.5	24.42	20.78	17.31	26.23	16.2	17.49	15.46	16.71	12.28	6.79031
ENSBTAG00000004449	538147	DGKE	4.63	8.27	7.92	6.39	6.8	6.2	6.17	6.27	3.54	7.57	4.85	4.5	3.36	4.37	3.03	2.2832
ENSBTAG00000004461	526925	OFD1	6.46	10.67	9.52	9.51	9.74	8.57	7.22	6.74	5.22	8.61	6.17	5.57	5.36	5.85	4.6	2.25355
ENSBTAG00000004475	282173	CDK5R1	6.47	2.39	2.74	2.47	1.51	1.11	2.14	4.28	2.38	0.87	3.3	1.38	1.14	1.91	0.92	1.12678
ENSBTAG00000004484	618145	CEP83	10.83	13.91	10.57	7.81	10.99	10.6	10.56	11.5	8.49	8.97	8.88	5.89	6.04	8.08	5.48	2.41664
ENSBTAG00000004492	506599	SWT1	4.79	10.83	9.88	7.44	8.09	5.61	4.08	4.49	4.3	7.36	5.58	3.16	3.58	2.46	4.34	1.79395
ENSBTAG00000004497	618190	KANSL3	6.47	7.59	14.49	10.32	9.85	5.64	6.21	6.41	4.42	8.17	5.66	3.86	3.64	5.08	2.55	2.65385
ENSBTAG00000004502	617589	CLUAP1	7.36	10.39	8.78	9.08	6.78	6.03	7.29	6.91	5.8	7.08	6.68	5.47	5.25	6.2	5.07	1.11195
ENSBTAG00000004509	512193	SLX4	2.74	3.12	6.23	3.71	4.63	2.89	3.34	2.89	1.42	4.2	2.41	1.55	1.41	2.34	1.15	1.21573
ENSBTAG00000004517	535018	TARBP1	8.21	12.95	12.95	12.47	12.26	11	8.03	7.47	7.1	13.37	7.62	5.61	5.84	6.56	4.68	3.58789
ENSBTAG00000004518	519918	GRHL2	14.32	20.85	31.16	26.44	26.29	26.67	23.88	19.76	14.59	26.48	19.68	14.6	15.65	14.82	12.51	7.66504
ENSBTAG00000004524	504285	SPPL2B	4.71	3.3	9.21	6.41	7.55	2.73	3.99	4.49	2.7	6.02	3.85	3.04	3.15	3.96	1.92	1.36399
ENSBTAG00000004549	540851	UPRT	8.05	8.65	5.6	5.56	6.18	5.94	6.95	7.4	7.04	5.82	5.34	6	4.91	5.19	4.65	1.11195
ENSBTAG00000004556	282358	SLC2A3	7.46	10.06	5.27	8.47	5.92	2.18	6.27	6.19	6.96	3.51	5.16	4.15	2.55	6	3.53	2.2832
ENSBTAG00000004557	282851	DHRS9	4.3	3.25	3	3.54	4.65	4.81	2.75	3.79	3.75	3.26	5.35	2.85	0.79	5.2	3.33	1.02299
ENSBTAG00000004558	614805	C10H15orf48	216.16	217.76	122.4	141.9	183.69	160.46	199.37	222.79	202.43	176.8	212.71	173.68	218.3	195.15	172.76	31.8314
ENSBTAG00000004562	511000	CD207	24.44	9.11	8.88	19.11	11.81	13.67	11.07	17.58	22.37	9.98	7.35	11.3	9.06	15.98	7.21	3.58789
ENSBTAG00000004568	515809	GALNS	3.54	2.25	5.09	4.25	4.17	1.84	2.77	2.75	2.15	3.94	2.94	2.43	2.37	3.5	1.95	1.0823
ENSBTAG00000004588	534591	KCNN4	3.64	7.81	4.3	3.86	10.35	2.97	9.58	8.4	3.98	12.48	5.07	8.01	9.96	4.6	6.57	3.83993
ENSBTAG00000004592	511366	SNAPC3	4.76	9.15	11.75	7.65	8.95	6.79	5.11	4.32	4.54	10.52	4.46	3.97	4.08	3.65	3.28	1.64569
ENSBTAG00000004602	508754	PITX1	68	50.76	180.33	135.05	148.07	51.9	90.81	77.86	112.15	108.81	107.53	154.63	144.55	159.04	132.56	50.8384
ENSBTAG00000004625	505560	PYGB	9.69	12.63	35.18	14.18	17.3	7.06	9.07	9.79	10.92	18.57	12.17	15.85	14.38	12.05	17.05	4.35884
ENSBTAG00000004629	407112	SLC9A3	63.4	75.31	136.98	56.77	84.99	88.54	76.19	59.89	63.23	104.57	90.66	81.48	34.23	64.08	63.56	17.9098
ENSBTAG00000004631	533397	KIAA0586	5.72	9.1	10.37	8.07	8.35	7.08	6.94	6.01	5.58	8.57	5.9	5.01	4.24	5.33	4.55	1.58638
ENSBTAG00000004633	100336077	PRSS48	2.45	11.2	16.11	12.99	11.94	8.22	2.52	2.97	1.25	14.3	2.62	1.56	1.52	1.54	0.63	2.03116
ENSBTAG00000004635	781865	LLGL1	7.05	4.83	13.57	11.2	14.38	3.74	6.04	6.24	6.45	11.62	8.35	9.73	9.41	7.96	6.1	2.75764
ENSBTAG00000004641	107133475	PLEKHA6	3.46	4.64	4.61	3.54	3.52	3.25	4.49	3.36	2.04	3.87	2.83	1.7	1.37	1.95	1.42	1.67534
ENSBTAG00000004645	537483	ADAMTSL3	1.64	5.98	7.15	9.99	9.18	5.9	4.51	2.04	2.03	8.44	2.75	1.38	0.75	2.4	1.35	2.60938
ENSBTAG00000004652	509748	LPAR2	7.78	9.47	11.11	9.73	10.38	8.52	10.99	8.04	7	8.51	11.38	5.33	6.38	8.48	7.4	1.80877
ENSBTAG00000004663	511988	TRUB2	6.19	6.36	8.52	8.79	6.44	3.23	4.77	4.97	4.85	7.27	4.68	5.69	5.29	6.75	4.38	1.36399
ENSBTAG00000004727	507075	PAQR4	3.51	2.39	4.6	5.71	4.77	2.71	4.42	2.39	2.65	8.63	3.04	3.81	3.38	3.15	3.73	1.27504
ENSBTAG00000004735	533526	CCNE1	4.81	6.09	4.13	2.6	2.76	3.06	3.87	4.38	4.03	5.4	2.31	3.96	3.41	2.45	2.78	1.39364
ENSBTAG00000004739	282471	SLC18A2	3.32	4.98	5.11	4.55	4.69	4.11	4.77	4.27	3.14	5.32	2.75	2.45	3.02	2.33	2.02	1.43812
ENSBTAG00000004742	529631	RUNX1	3.23	2.66	3.72	3.71	3.52	2.26	1.89	2.66	1.86	2.85	2.2	0.93	1.45	1.32	0.89	1.20091
ENSBTAG00000004753	515147	RXYLT1	4.69	5.89	5.63	4.52	5.28	3.19	5.34	4.23	3.53	3.89	5.01	3.66	3.25	3.42	3.39	1.20091
ENSBTAG00000004755	512402	SHKBP1	9.55	10.52	24.71	15.66	16.45	10.37	12.41	10.41	10.92	23.77	13.8	12.52	11.83	15.3	9.02	3.0245
ENSBTAG00000004757	100848191	LTBP4	11.9	11.27	46.54	27.85	40.52	8.52	9.48	13.81	8.04	24.32	11.96	14.84	11.57	12.3	7.93	4.26989
ENSBTAG00000004767	515515	SYK	3.19	4.76	5.3	6.76	5.4	5.3	3.29	3.58	3.81	4.89	3.82	3.13	3.21	3.06	2.46	1.11195
ENSBTAG00000004786	510129	TMEM134	4.54	5.06	7.35	8.68	8.16	5.34	5.03	4.27	4.71	7.58	8.62	8.56	10.49	7.23	4.7	2.80211
ENSBTAG00000004789	100336662	LGR6	0.91	1.56	8.31	2.88	3.23	1.41	2.03	0.81	0.56	2.49	2.12	2.23	0.65	2.87	0.91	1.26021
ENSBTAG00000004792	507572	CHMP4C	11.89	16.78	9.55	16	13.73	17.8	12.8	11.34	11.55	18.86	13.67	15.35	17.12	11.64	11.47	3.26172
ENSBTAG00000004797	513470	TRMT44	2.81	4.16	7.47	7.37	6.94	3.8	3.2	3.24	2.15	7.62	3.24	2.21	2.21	2.93	1.02	1.52708
ENSBTAG00000004802	100336437	CEP170B	11.42	8.45	24.63	19.43	24.17	7.54	10.67	8.58	9.41	16.58	11.83	14.95	12.1	15.25	9.39	4.81845
ENSBTAG00000004814	535487	INPP4A	4.07	5.83	10.93	6.84	6.81	4.11	3.92	4.21	3.49	6.89	4.27	3.22	3.25	3.83	2.23	1.27504
ENSBTAG00000004832	540076	KIF21A	37.64	63.83	38.39	39.37	45.36	47.98	40.96	37.71	30.96	44.9	33.66	35.26	30.26	39.02	24.62	7.0127
ENSBTAG00000004838	532896	IRX5	6.59	6.46	10.11	9.83	8.04	7.02	7.81	8.04	5.51	7.33	7.51	7.5	6.45	7.21	6.29	1.05265
ENSBTAG00000004848	516730	OLFML2A	8.35	7	12.2	9.46	11.29	8.07	7.96	6.19	4.24	10.15	7.71	7.68	4.84	6.87	4.59	2.25355
ENSBTAG00000004849	530939	IGSF3	34.52	42.78	53.31	50.84	45.99	44.29	48.9	42.53	30.89	59.83	45.73	41.38	34.14	39.59	27.98	9.07351
ENSBTAG00000004850	540719	KPNA3	9.17	13.22	15.85	10.93	11.65	9.72	11.06	11.22	9.07	11.79	8.81	8.38	7.6	8.18	6.2	2.2239
ENSBTAG00000004864	512749	CEP89	5.4	7.21	9.06	7.62	7.47	6.26	5.27	5.02	7.11	8.91	4.77	7.68	5.74	3.49	6.81	1.58638
ENSBTAG00000004870	616218	GALNT2	8.6	11.19	11.74	11.79	10.32	8.28	8.7	9.76	9.08	12.51	9.3	11.15	9.89	9.05	7.35	1.71982
ENSBTAG00000004875	514154	NAA60	9.08	10.7	14.24	11.47	12.3	13.11	8.87	9.27	9.22	14.81	8.5	10.53	10.42	11.23	8.55	2.14977
ENSBTAG00000004879	618793	FOXO4	4.66	6.5	6.48	7.44	6.36	5.56	4.7	4.44	4.58	6	5.57	3.34	4.45	4.57	3.17	1.28986
ENSBTAG00000004881	517539	MTHFD2	34.27	35.97	17.67	17.49	17.23	23.56	26.28	36.28	30.74	17.66	20.81	19.59	20.44	26.21	12.71	5.30771
ENSBTAG00000004884	100297538	SLC4A5	10.28	12.24	4.94	7.65	9.87	9.5	11.02	7.79	8.6	16.11	9.73	5.32	4.93	8.81	4.23	2.17942
ENSBTAG00000004885	533523	DDR2	4.32	16.97	22.1	14.88	11.42	3.67	2.99	4.86	3.54	10.75	3.71	3.25	3	4.73	2.83	1.95703
ENSBTAG00000004891	510462	OXNAD1	15.06	15.52	15	12.06	12.32	9.42	12.74	13.49	11.8	12.44	12.31	11.35	8.84	9.75	8.01	1.74947
ENSBTAG00000004895	615436	AFAP1L2	10.38	11.68	23.98	16.58	12.85	7.65	8.3	9.55	10.98	20.92	11.05	10.62	9.25	8.67	7.68	2.89107
ENSBTAG00000004903	507464	KRT15	762.74	751.41	1068.85	1434.79	1122.27	1025.51	992.93	673.45	859.8	896.1	1331.25	732.29	703.09	1022.44	1206.02	315.927
ENSBTAG00000004905	514812	KRT19	16.2	27.56	65.7	15.23	10.99	9.07	16.76	22.68	14.83	29.4	33.2	44.12	31.27	37.8	51.49	16.8423
ENSBTAG00000004943	281667	CCNA2	6.97	11.1	12.04	6.41	10.41	9.21	13.51	8	5.56	7.65	5.6	7.71	3.48	6.41	4.69	3.03933
ENSBTAG00000004950	280720	BRB	3.22	18.42	17.23	9.62	12.23	1.84	1.34	8.61	2.89	16.34	6.63	6.14	8.5	5.84	8.58	5.5301
ENSBTAG00000004956	518897	CHEK2	2.48	3.8	3.44	2.93	3.49	2.64	3.37	2.16	2.68	3.97	1.79	2.68	1.84	2.13	1.96	1.02299
ENSBTAG00000004965	524528	NUP133	12.87	17.19	16.94	13.33	14.24	12.16	12.74	12.58	11.12	14.6	12.08	12.1	11.77	11.62	10.13	1.20091
ENSBTAG00000004969	539952	LRRC14	3.4	1.6	7.69	6.14	6.92	1.48	2.95	2.2	5.21	5.42	4.23	5.38	3.94	4.81	3.49	1.76429
ENSBTAG00000004974	512177	ZDHHC23	10.6	11.8	11.13	9.11	7.89	6.39	9.56	10.56	7.94	7.51	7.99	5.98	6.33	7.13	6.32	2.38699
ENSBTAG00000004976	514631	CDCA7L	5.36	9.79	10.16	9.1	7.76	8.81	8.29	5.43	5.72	8.34	7.32	8.68	6.44	8.47	6.11	1.43812
ENSBTAG00000004990	100297058	NEO1	10.66	16.84	21.34	14.49	17.26	14.74	11.97	12.3	7.97	13.97	12.42	7.1	7.32	8.14	6.64	6.16762
ENSBTAG00000004993	520351	NXT1	8.18	10.32	12.66	11.71	12.53	7.48	10.27	11.09	11.16	11.02	6.99	14.31	12.63	14.4	8.78	2.2832
ENSBTAG00000004996	507081	ABITRAM	13.46	17.15	11.43	11.05	9.51	10.94	12.56	14.99	12.81	10.11	11.84	10.76	10.82	10.91	8.98	1.39364
ENSBTAG00000005030	614852	INO80E	4.08	5.99	6.93	5.01	4.58	3.86	3.97	4.22	2.41	4.96	3.38	2.56	2.5	3.55	1.43	1.46777
ENSBTAG00000005063	516073	THEM6	0.81	0.85	3.12	2.1	3.15	0.64	1.36	0.88	0.44	3.18	2.04	2.31	3.02	1.9	1.01	1.55673
ENSBTAG00000005064	532903	WARS2	8	11.11	7.51	9.2	8.64	9.61	8.74	8.5	9.59	6.37	10.87	6.33	7.4	7.23	6.92	1.63086
ENSBTAG00000005111	615037	BMP2	10.85	17.61	12.61	9.67	9.34	9.11	12.83	19.09	8.68	14.3	9.17	8.54	14.3	10.6	7.53	2.98003
ENSBTAG00000005115	526609	SLC31A2	42.25	70.32	36.11	45.32	45.09	48.99	56.37	36.46	58.94	42.9	59.94	45.49	43.06	45.05	43.79	4.21058
ENSBTAG00000005136	540815	ABI1	24.88	38.44	29.71	30.54	29.49	34.58	32.02	32.63	28.98	29.31	29.19	24.35	24.9	23.75	21.01	4.92223
ENSBTAG00000005138	539340	BCL9L	1.64	1.55	11.68	5.54	6.39	3.31	2.42	1.97	1.37	8.28	2.8	2.51	2.36	1.97	1.56	1.27504
ENSBTAG00000005140	535280	LOC535280	3.09	3.58	13.58	11.96	12.87	3.81	2.74	3.91	5.39	10.47	5.79	7.88	5.04	10.8	6.73	3.27655
ENSBTAG00000005141	100337503	PELI2	3.14	3.31	8.25	6.23	5.31	5.44	4.32	2.75	3.49	3.93	4.3	3.1	3.83	3.24	2.85	1.02299
ENSBTAG00000005145	786652	PEAK1	5.01	7.09	11.42	8.74	9.83	7.54	6.11	6.49	4.21	10.52	6.35	4.39	4.87	3.46	2.93	2.9059
ENSBTAG00000005161	785713	ATP8B2	3.23	4.86	7.32	8.18	7.29	5.68	3.54	3.98	3.62	10.78	3.82	4.53	3.86	5.35	3.16	1.46777
ENSBTAG00000005162	514487	STX19	10.33	14.46	11.25	9.76	11.22	17.14	16.2	11.93	13.9	7.48	13.53	9.31	9.79	8.8	10.48	2.83177
ENSBTAG00000005163	528735	S100A1	4.46	4.58	3.54	3.41	2.66	1.53	1.85	6.64	3.45	1.17	1.32	2.66	5.08	6.46	6.43	2.37216
ENSBTAG00000005186	507590	DBNDD2	7.7	8.91	10.29	13.13	10.69	8.31	6.74	8.87	12.28	11.24	7.26	8.16	10.18	10.59	9.65	1.98668
ENSBTAG00000005205	514028	DSE	3.04	5.12	5.34	6.08	5.4	3.33	3.69	4.56	4.65	5.86	2.57	3.28	4.89	3.67	2.29	1.31951
ENSBTAG00000005208	615054	CLEC16A	5.71	6.95	11.35	7.75	7.83	7.07	6.38	6.43	4.41	7.63	4.92	3.77	4.05	3.85	3.2	2.14977
ENSBTAG00000005209	615672	VPS8	11.09	16.86	19.82	16.18	17.65	14.1	8.53	10.79	9.61	18.91	9.67	8.63	8.02	8.52	6.9	4.1068
ENSBTAG00000005210	616058	SNAPC5	5.19	7.65	8.33	7.12	7.17	8.26	7.48	5.14	4.9	7.13	7.77	4.77	3.76	4.42	4.26	1.79395
ENSBTAG00000005246	512064	DIP2B	24.72	30.44	30.08	31.91	26.48	27.89	26.06	24.57	20.59	33.13	22.52	20.91	20.12	19.23	13.48	6.12314
ENSBTAG00000005268	531209	PLA2G4D	11.09	4.8	9.75	5.54	16.8	9.81	5.49	6.64	15.11	12.92	11.96	8.61	8.33	5.68	5.59	4.47745
ENSBTAG00000005269	281668	CCNB2	4.48	6.81	6.87	7.78	5.77	6.98	10.49	4.9	4.31	5.1	4.17	6.25	3.77	5.67	3.85	1.77912
ENSBTAG00000005272	526521	DOHH	3.47	2.22	4.78	3.47	5.26	1.7	2.53	2.39	3.44	2.58	3.21	4.12	4.17	3.69	3.11	1.0823
ENSBTAG00000005300	514936	TMEM51	26.77	29.95	33.32	28.48	36.17	34.42	31.55	34.11	26.79	30.7	28.89	32.52	28.03	29.99	19.88	3.75098
ENSBTAG00000005310	537630	GPR180	5.09	5.48	5.5	3.89	5.73	4.2	4.33	3.44	2.84	4.71	3.07	4.03	3.87	2.86	2.78	1.4233
ENSBTAG00000005313	540907	EPHB3	24.04	25.42	43.39	35.83	39.11	26.58	31.08	20.86	17.64	40.06	27.71	19.4	16.6	19.37	12.94	8.96973
ENSBTAG00000005328	541255	ICE2	7.67	12.15	14.43	10.28	10.93	9.98	9.31	7.01	6.53	11.37	6.65	5.98	5.97	6.02	4.89	2.52042
ENSBTAG00000005330	504775	KRTDAP	5.15	2.47	1.87	0.74	2.7	2.58	2.51	5	22.74	0.76	7.69	2.71	8.86	1.75	9.66	2.87624
ENSBTAG00000005340	534377	SERGEF	9.54	12.85	12.96	15.46	11.16	10.31	11.83	7.61	8.84	8.76	8.43	8.42	11.01	9.31	9.12	1.66051
ENSBTAG00000005347	506597	GPN3	13.02	12.64	9	7.69	8.44	8.39	12.42	11.8	8.43	8.95	10.05	8.82	7.77	9.55	5.62	1.63086
ENSBTAG00000005351	540760	RFXAP	5.37	9.93	8.34	5.09	4.47	7.62	8.49	9.55	5.12	7.57	5.9	5.52	5.74	5.97	4.43	2.12012
ENSBTAG00000005357	540381	VPS11	17.94	25.57	26.08	28.98	25.13	22.13	21.19	18.79	18.15	24.03	23.08	17.78	19.11	19.79	17.22	4.5071
ENSBTAG00000005362	618588	RAB23	11.19	19.53	23.2	13.03	14.96	13.95	13.04	14.49	11.44	12.71	11.42	11.77	10.01	10.14	9.89	2.25355
ENSBTAG00000005367	520302	VRK3	14.68	16.94	22.88	16.32	12.56	13.45	16.07	15.98	11.02	9.84	15.14	10.72	8.52	13.3	9.51	3.88441
ENSBTAG00000005378	524975	XKRX	7.61	12.55	9.44	7.54	10.44	8.61	6.94	6.07	4.96	6.71	5.6	4.15	2.95	4.18	2.54	2.81694
ENSBTAG00000005385	507410	POP5	15.23	16.94	11.96	10.83	9.7	8.94	13.83	11.4	13.38	9.74	9.88	10.67	10.44	11.36	8.93	1.67534
ENSBTAG00000005392	524207	KBTBD3	3.24	5.76	4.15	3.92	4.73	3.53	3	3.03	2.19	4.82	3.18	2.38	2.38	2.05	1.81	1.18608
ENSBTAG00000005412	510003	NEDD4L	8.85	14.26	18.74	15.95	17.56	13.63	12.17	14.54	7.27	21.31	10.9	10.36	7.19	10.15	5.65	4.92223
ENSBTAG00000005427	100138828	NRDE2	6.59	5.63	11.79	8.71	10.43	5.02	6.17	6.41	4.47	7.72	5.73	4.42	4.35	5.36	3.71	1.86808
ENSBTAG00000005431	540474	LMCD1	1.36	3.52	4.54	5.31	4.1	1.53	1.15	2.69	1.91	3.58	1.54	2.39	2.37	2.62	1.89	1.27504
ENSBTAG00000005432	353121	CAPG	8.98	8.96	9.21	16.01	11.21	7.46	9.6	9.63	14.7	9.13	9.8	10.34	20.91	8.33	11.7	1.05265
ENSBTAG00000005436	507486	SHQ1	15.66	18.87	13	14.43	11.92	12.38	13.59	12.52	13.68	13.66	11.88	11.11	10.76	11	8.32	1.71982
ENSBTAG00000005439	514601	FAM102B	6.92	17.08	8.98	14.87	15.44	8.4	9.37	10.17	10.99	14.57	8.73	9.68	6.65	9.29	8.28	1.61603
ENSBTAG00000005446	540428	POLR2J	12.83	16.33	18.09	9.4	13.41	12.09	15.76	16	17.09	12.79	12.37	15.28	14.5	17.3	10.85	2.71316
ENSBTAG00000005453	505234	FGD4	7.13	14.14	11.92	12.92	13.23	11.1	10.11	8.73	7.23	14.25	7.2	8.56	7.29	6.06	6.76	2.92072
ENSBTAG00000005454	360195	FUT10	2.77	3.99	5.32	4.68	4.76	4.78	2.86	4.13	2.71	3.82	3.26	3.5	2.81	3.6	3.51	1.09712
ENSBTAG00000005456	524925	TTK	2.74	6.93	6.02	4.28	5.56	4.49	6.57	3.78	2.42	5.17	1.96	3.65	2.03	2.72	2.53	2.01634
ENSBTAG00000005461	505878	SOX15	6.53	7.67	14.51	9.94	10.1	6.07	9.06	8.18	9.06	10.68	8.15	8.69	11.1	8.02	10.32	1.5419
ENSBTAG00000005464	509936	ADCY6	9.64	14.6	23.8	23.75	21.99	14.88	12.52	12.63	11.61	23.56	13.12	16.15	13.97	14.4	8.69	2.78729
ENSBTAG00000005466	101902190	C8H8orf58	15.4	21.06	23.54	33.1	19.38	15.72	16.01	10.34	13.82	27	23.85	12.25	11.71	14.22	7.62	5.94523
ENSBTAG00000005474	281713	CREB1	9.9	15.48	14.86	13.52	13.22	10.27	11.74	11.45	8.33	10.82	9.38	8.69	8.59	8.84	6.66	2.34251
ENSBTAG00000005475	510320	TCAF2	1.83	3.99	7.24	4.97	3.77	3.67	3	2.49	1.8	13.65	2.52	4.32	3.36	3.25	2.68	1.24538
ENSBTAG00000005497	504355	RPRD1A	4.38	7.01	8.47	5.24	5.95	6.53	4.89	4.58	3.87	7.01	4.68	4.54	3.65	4.54	2.82	1.20091
ENSBTAG00000005503	507839	PRMT2	8.73	8.03	10.04	12.02	10.52	7.75	7.85	7.19	5.38	7.65	8.66	5.23	4.59	7.17	8.56	1.20091
ENSBTAG00000005504	511340	TP53INP2	3.85	3.71	5.58	3.36	4.01	4.14	2.38	3.3	2.91	4.57	2.47	2.55	2.76	2.47	2.2	1.11195
ENSBTAG00000005514	538292	TRIO	9.42	12.3	22.4	17.32	16.34	10.92	10.41	10.43	7.47	15.07	8.88	7.76	6.22	8.37	4.34	3.92889
ENSBTAG00000005519	532877	RNF38	4.99	8.83	13.87	7.76	8.16	6.56	4.88	4.51	3.17	7.51	5.12	2.97	3.42	3.98	3.5	2.32768
ENSBTAG00000005532	534944	PEX6	6.96	8.39	17.05	16.75	15.7	8.98	7.95	6.1	6.42	15.67	9.16	8.03	7.85	6.69	5.53	1.98668
ENSBTAG00000005547	540184	VCPKMT	5.06	8.1	9.05	8.31	6.72	7.03	5.06	7.11	5.56	11.42	5.17	6.3	5.65	5.71	3.1	1.67534
ENSBTAG00000005564	509231	PIAS1	7.46	13.64	14.36	8.74	10.66	9.42	8.8	9.61	7.95	9.91	8.02	6.63	5.83	6.32	5.32	1.89773
ENSBTAG00000005565	617615	CLN6	8.48	7.29	12.6	9.11	11.81	8.33	6.37	7.55	3.99	13.08	9.82	9.23	5.8	8.4	7.19	1.79395
ENSBTAG00000005580	533805	SZT2	2.68	2.73	9.41	6.11	5.98	2.94	2.2	2.24	1.55	5.5	3	1.68	1.28	1.68	0.69	1.4826
ENSBTAG00000005633	616969	ARHGEF28	2.63	4.74	5.74	4.5	5.85	4.73	3.94	2.72	2.92	8.05	3.41	4.45	5.27	2.45	4.18	1.5419
ENSBTAG00000005663	508698	HAUS2	13.2	19.69	12.97	12.1	10.8	11.63	13.26	14.19	11.32	12.4	10.16	12.79	10.87	11.61	9.6	1.63086
ENSBTAG00000005678	505842	AACS	4.12	2.66	3.66	3.96	2.18	2.82	2.1	2.95	4.6	3.89	2.76	2.75	3.62	3.07	2.23	1.05265
ENSBTAG00000005681	540985	ME1	62.06	127.16	90.54	113.71	59.15	81.84	55.65	108.62	37	126.5	91.77	102.48	73.32	55.96	70.74	33.6402
ENSBTAG00000005685	282434	HSD11B2	1.97	3.29	5.32	5.93	5.66	4.45	5.31	1.52	1.89	5.22	5.67	2.98	3.51	2.79	2.78	2.40181
ENSBTAG00000005693	513649	CCDC43	31.97	43.39	30.3	32	28.65	36.96	42.05	30.82	37.66	28.53	43.92	34.57	36.73	34.38	36.24	4.58123
ENSBTAG00000005695	100126047	NUDT6	2.56	2.92	3.31	2.78	3.79	2.54	1.81	2.01	1.82	2.91	3.03	1.76	1.36	1.66	1.21	1.06747
ENSBTAG00000005696	615016	DBF4B	5.54	5.73	8.64	9.47	6.73	4.77	6.51	5.39	7.51	5.98	9.92	7.17	5.33	5.83	6.46	1.36399
ENSBTAG00000005700	538340	MAP3K9	3.14	3.32	5.58	4.88	4.66	4.16	3.1	3.74	2.59	5.15	2.32	1.76	2.06	2.46	1.56	1.51225
ENSBTAG00000005704	522114	IL1RL2	43.3	53.62	49.58	45.35	59.53	50.64	54.52	45.7	46.66	54.46	67.83	54.75	46.17	44.3	38.76	7.23509
ENSBTAG00000005712	614135	STX18	5.63	7.63	8.56	6.04	6.7	7.16	5.82	7.16	5.35	6.78	4.93	5.14	5.97	4.66	4.27	1.23056
ENSBTAG00000005728	786520	CDHR4	19.79	28.75	34.24	37.67	36.58	28.59	30.78	25.19	12.84	42.15	23.64	13.43	11.58	20.71	2.06	13.4175
ENSBTAG00000005733	524776	CHD6	2.68	3.56	7.4	6.22	4.96	4.07	3.16	3.37	2.01	5.72	3.39	2.08	2.14	2.2	1.48	1.8236
ENSBTAG00000005743	281492	SMN2	17.94	21.33	14.2	12.22	12.51	17.1	16.57	19.04	12.67	12.16	13.16	13.92	13.06	13.32	8.48	1.63086
ENSBTAG00000005745	281230	HPSE	12.75	20.49	14.78	15.64	10.29	9.52	12.47	8.57	12.43	9.27	13.45	11.19	13.43	6.99	10.63	3.17276
ENSBTAG00000005751	538940	CDAN1	2.74	4.52	7.79	5.45	5	2.25	3.16	2.27	2.22	4.39	2.81	1.57	1.1	2.37	0.78	1.73464
ENSBTAG00000005760	534649	TBC1D4	6.97	7.2	10.49	9.83	14.41	7.55	7.3	8.64	7.18	11.43	8.22	7.24	6.79	5.61	5.92	1.36399
ENSBTAG00000005762	516158	LYNX1	5.69	8.43	15.85	6.93	11.22	5.17	6.92	4.29	4.57	11.4	11.32	5.61	5.36	6.91	6.49	2.29803
ENSBTAG00000005765	534995	SYNGR1	11.56	10.04	23.77	21.34	19.72	12.31	13.02	15.3	18.28	20.63	20.98	21.07	23.52	20.49	19.34	2.40181
ENSBTAG00000005776	529754	ZNF185	111.87	132.36	172.44	158.37	153.76	130.31	115.79	105.24	81.15	175.78	116.05	79.28	88.72	87.52	66.47	41.9131
ENSBTAG00000005780	526472	LDB1	23.45	38.65	53.88	46.66	43.16	32.24	33.79	24.94	22.33	52	29.87	27.86	28.74	25.27	19.13	9.51829
ENSBTAG00000005846	617177	FAM219B	15.17	22.12	21.1	23.76	22.69	21.23	19.72	12.71	17.11	26.36	19.36	23.32	21.05	17.1	19.11	2.87624
ENSBTAG00000005858	512288	KCNJ13	1.44	4.89	6.6	3.77	4.41	3.34	1.41	1.45	0.87	5.79	1.72	0.55	0.88	0.63	0.46	1.33434
ENSBTAG00000005862	353350	SMC4	16.68	30.35	23.2	15.79	19.77	22.98	28.65	20.09	13.84	20.37	13.39	15.61	10.74	13.54	12.01	5.05567
ENSBTAG00000005863	541204	ATF7	3.96	6.46	13.68	7.73	9.23	6.54	4.66	4.97	2.89	10.74	4.45	2.8	3.95	2.5	3.27	2.66868
ENSBTAG00000005871	532209	MECOM	39.98	60.17	61.91	53.16	49.57	57.35	55.48	42.38	41.47	44.78	52.57	47.02	47.42	39.06	38.12	8.82147
ENSBTAG00000005898	511392	TGS1	7.45	13.21	11.9	9.31	7.54	8.22	9.09	7.86	6.75	10.64	6.58	6.03	4.62	6.38	4.06	2.23873
ENSBTAG00000005917	539292	PARD6G	12.34	16.81	15.88	15.77	15.93	14.53	15.1	12.24	13.55	16.7	15.67	15.76	13.25	14.85	12.23	1.23056
ENSBTAG00000005979	540933	HELLS	5.52	9.93	9	3.99	5.34	4.22	6.61	5.11	4.38	6.31	3.86	6.68	4.23	4.81	4.38	1.31951
ENSBTAG00000005997	281585	ABCB1	49.42	50.48	35.39	40.78	36.15	46.5	38.48	49.93	35.33	41.27	47.22	34.16	30.71	38.28	33.97	6.40483
ENSBTAG00000006002	519826	DIDO1	6.5	8.11	14.92	11.92	10.69	6.96	6.7	6.46	4.82	12.28	6.68	5.44	5.32	5.19	3.21	2.12012
ENSBTAG00000006003	535754	SAP130	5.09	9.66	12.73	9.08	9.52	9.7	6.96	7.09	5.07	11.96	5.58	5.04	4.79	5.23	2.75	3.14311
ENSBTAG00000006008	506553	CAMSAP1	3.94	3.99	9.91	6.78	7.54	3.74	4.51	3.53	3.58	7.92	4.42	5.9	4.91	4.81	3.17	1.37882
ENSBTAG00000006013	520927	NT5DC3	5.82	9.66	7.83	7.9	7.41	7.62	8.22	6.81	4.12	9.85	5.34	4.59	4.22	5.08	2.75	2.17942
ENSBTAG00000006016	513605	GTPBP2	12.32	12.84	19.78	18.61	18.9	13.58	8.98	11.24	10.65	16.93	10.96	8.79	8.68	11.77	7.41	4.13645
ENSBTAG00000006017	526392	NFKB2	9.87	6.95	14.95	14.1	11.23	6.69	6.77	10.17	7.24	11.56	7.71	6.91	8.07	8.24	5.02	2.04599
ENSBTAG00000006025	531017	AHSA2	4.46	6.7	7.19	8.05	9.06	5.82	4.6	4.49	4.28	7.78	4.5	3.06	3.87	4.56	2.24	1.86808
ENSBTAG00000006048	508778	DCAKD	8.86	10.91	10.02	8.34	8.6	7.6	9.98	10	8.35	9.59	7.83	6.45	8.69	8.31	6.22	1.46777
ENSBTAG00000006052	513057	PLCD3	4.62	3.46	13.57	7.81	6.02	4.93	3.03	3.36	4.98	7.62	5.99	5.54	5.52	3.86	3.31	1.66051
ENSBTAG00000006069	616482	CAPS	3.28	3.03	6.61	5.94	5.84	2.55	3.14	2.66	3.09	5.45	4.46	5.17	5.1	4.46	4.37	1.95703
ENSBTAG00000006073	534549	PODNL1	1.82	1.57	3.9	3.72	4.02	2.34	1.61	1.38	2.03	4.02	2.94	3.99	3.84	2.47	2.61	1.5419
ENSBTAG00000006086	519276	MMP28	8.8	7.9	15.75	10.21	15.04	5.35	8.36	5.61	9.04	13.72	6.45	8.62	9.42	9.96	4.98	2.09047
ENSBTAG00000006089	790064	C19H17orf80	8.49	9.78	10	8.55	7.73	7	6.74	6.82	5.03	9.76	6.66	5.39	5.36	6.97	4.25	2.34251
ENSBTAG00000006103	510132	XRCC6	12.93	17.13	14.42	13.94	11.85	14.57	13.62	11.97	11.77	14.04	12.43	10.63	10.77	12.43	10.76	2.23873
ENSBTAG00000006107	520250	SLF1	11.5	20.68	15.02	16.54	17.03	17.82	13.81	10.8	10.3	15.46	13.51	9.43	9.56	9.37	9.85	4.75915
ENSBTAG00000006116	533971	SUGP1	7.27	9.13	12.34	9.44	10.02	8.63	7.78	7.37	7.22	9.43	7.9	7.4	5.79	6.98	5.38	1.26021
ENSBTAG00000006129	520970	KATNIP	4.15	3.93	8.31	7.24	6.4	5.23	3.59	4.8	2.56	7.46	4.57	2.8	2.76	3	1.94	2.00151
ENSBTAG00000006138	512660	SEMA3C	15.65	49.94	35.98	28.85	26.47	19.5	18.37	20.03	15.73	38.11	17.34	25.67	15.57	18.26	17.74	5.70801
ENSBTAG00000006139	100295930	TRPM4	6.75	6.98	15.94	14.82	13.24	7.28	7.09	6.42	6.67	15.42	8.21	8.6	8.39	5.47	5.77	1.64569
ENSBTAG00000006156	616757	BST1	27.27	33.71	31.67	45.4	37.28	39.12	31.02	19.87	34.95	28.16	32.28	26.47	19.19	20.81	24.9	6.74583
ENSBTAG00000006158	537349	DZIP3	2.9	6.77	9.33	4.04	5.46	3.75	4.11	3.18	2.51	4.1	4.02	2.66	2.14	2.69	2.46	1.57156
ENSBTAG00000006162	535992	RAB11FIP5	6.18	7.58	7.98	9.63	10.19	7.3	7.2	5.59	4.67	10.47	6.51	8.09	6.82	6.16	4.63	1.51225
ENSBTAG00000006185	509117	SPC24	3.77	7.24	7.85	4.91	5.86	4.71	8.18	5.2	3.72	4.69	3.6	5.35	4.04	4.38	4.78	1.09712
ENSBTAG00000006187	286766	MFAP4	5.8	12.53	23.14	20.24	22.62	3.69	2.52	5.8	6.24	9.21	6.73	4.74	3.6	10.45	4.35	3.91406
ENSBTAG00000006197	535814	ZDHHC21	18.16	22.86	15.21	11.97	13.65	12.68	13.43	14.93	14.59	14.76	11.77	10.98	11.29	11.41	8.44	2.46112
ENSBTAG00000006214	532684	LOXL2	1.61	1.83	2.92	3.71	2.82	0.74	0.93	1.74	1.22	3.49	0.77	1.44	2.36	1.64	1.34	1.05265
ENSBTAG00000006240	281536	TLR4	27.55	28.27	22.06	22.64	21.13	21.23	23.75	25.87	26.79	14.91	20.38	17.37	14.36	17.45	13.28	5.72284
ENSBTAG00000006278	101903690	FAM83C	33.9	32.72	45.78	55.82	59.2	44.59	42.81	32.18	42.02	52.86	49.45	58.79	60.64	46.43	46.98	9.53312
ENSBTAG00000006305	280715	AK1	13.76	18.4	26.9	28.84	23.03	20.28	22.99	17.36	29.13	42.62	26.8	40.42	60.65	22.92	28.82	5.75249
ENSBTAG00000006321	510469	RTCA	23.24	30.43	18.15	23.01	23.14	24.26	24.97	27.09	20.12	20.55	19.31	21.61	22.54	19.79	15.78	3.58789
ENSBTAG00000006324	504755	NAB2	6.09	7.8	7.64	7.33	6.97	5.41	6.65	6.1	4.66	7.17	5.39	6.17	5.61	5.16	3.87	1.28986
ENSBTAG00000006368	513032	N4BP3	8.56	6.03	9.75	9.27	14.28	6.93	6.87	5.19	8.16	10.35	8.54	6.76	7.45	6.16	9.37	1.91255
ENSBTAG00000006371	515291	RMND5B	9.85	12.58	17.78	13.46	13.71	10.27	9.46	8.35	11.92	15.99	14.68	12.28	11.01	9.13	8.41	3.06898
ENSBTAG00000006372	781458	KLHL42	5.75	9.97	13.75	7.66	8.26	6.41	7.8	6.25	6.54	9.17	7.04	6.3	6.66	5.49	5.65	1.4826
ENSBTAG00000006388	533064	FBXO45	8.01	9.41	8.63	6.07	5.84	5.57	7.65	8.74	6.58	5.35	7.45	4.8	5.19	7.01	3.6	1.8236
ENSBTAG00000006404	513195	CENPT	3.57	5.58	8.68	6.73	8.23	4.42	5.42	2.95	2.24	7.07	3.09	3.94	1.94	3.8	2.12	2.43146
ENSBTAG00000006405	507620	PALB2	4.23	7.35	7.32	5.71	5.54	4.71	5.58	4.11	3.63	6.81	3.09	3.86	3.19	3.95	2.92	1.69016
ENSBTAG00000006417	513171	EDC4	8.88	8.58	14.77	10.86	10.13	6.63	7.76	7.29	5.75	11.08	7.24	6.44	5.79	7.22	4.65	2.2239
ENSBTAG00000006428	524106	ZNF354A	13.69	17.16	15.85	14.03	15.05	15.05	15.53	15.48	11.89	14.44	14.72	11.17	10.99	12.55	8.59	1.61603
ENSBTAG00000006434	540340	SYNPO2	4.3	17.05	112.9	8.09	6.94	6.39	2.46	7.14	2.86	6.08	3.4	3.23	2.73	2.85	2.47	2.71316
ENSBTAG00000006452	281053	CD3D	18.5	32.05	22.76	9.21	14.08	12.19	27.74	27.53	26.66	28.48	17.96	26.56	45.81	20.32	24.92	6.81996
ENSBTAG00000006478	767897	C8H9orf64	8.75	10.61	11.17	7.85	8.3	7.59	10.12	8.57	8.9	5.96	6.97	8.74	10.14	8.89	6.96	1.70499
ENSBTAG00000006481	536316	POLR1A	15.08	17.61	15.36	15.63	12.54	13.33	15.57	13.09	9.07	14.25	11.79	7.79	6.83	8.51	4.52	3.67685
ENSBTAG00000006489	541234	MYO5A	21.96	38.47	33.92	41.8	36.8	38.15	35.88	28.27	26.12	52.57	26.73	30.8	28.1	30.03	24.3	7.53161
ENSBTAG00000006493	506507	CLP1	8.34	8.78	9.96	10.43	8.34	5.82	8.58	9.53	6.84	8.76	7.44	8.33	6.87	8.32	4.61	1.33434
ENSBTAG00000006505	532569	S100A9	904.37	76.53	193.81	63.67	254.71	132.33	66.51	534.05	2314.84	118.72	528.07	320.25	297.76	280.08	254.34	201.619
ENSBTAG00000006511	509960	MTF1	11.97	13.64	16.65	12.54	14.07	13	11.28	12.36	9.14	14	12	8.25	8.36	8.23	5.44	2.9652
ENSBTAG00000006526	282152	BCL2L1	20.82	26.97	30.42	29.99	29.41	24.42	24.24	21.66	17.22	27.93	20.71	21.65	22.73	23.4	17.21	3.98819
ENSBTAG00000006529	509696	PDSS1	13.51	12.2	11.95	9.62	7.79	10.53	11.59	10.43	8.95	10.25	8.89	8.95	8.18	8.33	6.58	1.91255
ENSBTAG00000006532	508100	CDK5RAP2	9.77	11.36	17.42	16.9	17.18	11.56	9.92	8.93	6.49	14.09	9.21	7.15	4.99	8.19	4.72	3.88441
ENSBTAG00000006534	522329	GTPBP8	12.2	19.33	19.69	12.14	13.6	13.9	11.36	11.48	10.89	14.83	10.06	9.18	10.49	9.93	7.7	2.29803
ENSBTAG00000006551	538949	ESCO2	3.59	6.15	6.35	3.56	4.71	3.08	7.48	4.37	2.19	4	2.91	5.34	2.14	3.32	3.32	1.15643
ENSBTAG00000006555	527379	ZMYM1	14.57	24.28	18.37	14.72	16.01	16.77	15.42	14.66	10.62	14.83	10.79	10.56	10.45	10.74	7.71	5.50045
ENSBTAG00000006573	517831	KLHL18	4.69	4.97	7.69	6.29	6.01	3.9	4.49	3.98	3.44	8.63	3.74	3.26	2.96	3.54	2.83	1.06747
ENSBTAG00000006587	540823	ZNF367	5.99	10.05	13.78	6.09	7.81	7.66	9.37	5.7	5.44	6.49	5.08	7.5	4.14	6.6	6.05	1.55673
ENSBTAG00000006593	528545	ANKS3	6.07	6.03	13.12	9.51	9.54	4.4	5.09	4.85	5.36	8.91	4.56	6.27	5.16	6.28	4.18	1.74947
ENSBTAG00000006606	112442617	RFLNB	3.32	4.45	3	2.62	10.93	4.01	3.23	4.49	3.97	4.7	2.37	5.84	8.19	1.43	5.2	1.49743
ENSBTAG00000006616	508658	PTPN1	14.91	15.53	16.33	15.5	15.08	13.53	14.23	13.69	10.75	18.06	10.56	10.45	10.53	10.39	6.29	3.91406
ENSBTAG00000006619	504668	MATK	31.95	32.34	30.76	50.74	49.46	37.52	28.59	34.52	45.69	48.53	42.76	37.26	42.73	50.42	34.45	8.25808
ENSBTAG00000006625	616114	NDC1	8.56	10.3	10.64	7.44	8.06	6.53	8.31	7.25	7.02	7.86	6.06	6.39	5.47	7.56	6.21	1.34917
ENSBTAG00000006638	533338	BCL2L12	3.46	3.7	7.35	6.53	6.27	2.75	4.24	4.04	2.05	5.15	3.04	2.92	3.1	3.74	2.32	1.15643
ENSBTAG00000006639	507051	CSTF1	13.26	20.14	18.71	11.94	12.14	13.43	16.12	13.88	12.01	14.95	12.58	12.32	11.46	13.09	9.35	1.60121
ENSBTAG00000006640	534712	RB1	8.27	16.76	20.43	11.9	14.44	12.27	11.38	14.78	7.42	19.14	11.85	10.5	16.23	8.1	8.12	5.38184
ENSBTAG00000006655	613853	PIP	783.12	1020.12	460.14	544.3	1175.07	1033.36	807.51	787.35	721.18	821.06	845.27	901.3	650.66	688.66	696.38	146.318
ENSBTAG00000006661	538477	RALA	26.26	35.63	23.26	24.44	25.98	35.09	30.23	32.56	27.44	26.34	33	30.03	30.6	27.13	24.56	4.26989
ENSBTAG00000006663	100141038	CYTH1	14.72	21.5	17.5	19.17	17.15	19.87	13.28	15.13	12.58	19.76	13.51	13.21	13.16	12.96	9.99	3.17276
ENSBTAG00000006694	511771	CXCL14	123.36	168.46	111.96	85.6	63.21	43.28	77.56	129.06	145.74	106.96	110.63	131.49	112.9	121.1	117.6	23.9588
ENSBTAG00000006713	514158	ZDHHC6	19.42	23.35	19.82	18.23	18.56	21.65	22.9	21.66	19.87	21.02	18.65	19.16	17.28	15.89	14.12	2.37216
ENSBTAG00000006731	282369	SLC7A5	15.41	8.33	15.94	11.66	9.68	7.52	10.18	9.83	9.31	10.1	9.75	8.99	5.94	9.05	5.38	1.02299
ENSBTAG00000006752	534928	PFKFB4	12.17	10.06	9.45	13.92	11.75	7.35	9.65	10.79	10.33	19.22	7.11	10.12	11.12	9.48	5.99	1.4826
ENSBTAG00000006776	100138505	KIAA0930	11.46	7.3	9.36	10.04	9.21	6.49	7.47	8.23	7.87	6.11	6.15	5.32	4.39	7.3	2.71	1.76429
ENSBTAG00000006785	282601	ARF2	11.07	10.7	8.17	10.73	8.51	7.75	8.15	9.13	11.72	10.47	8.38	9.15	10.44	9.1	7.67	1.94221
ENSBTAG00000006792	505206	EHD4	19.03	19	20.41	19.87	20.03	15.43	20.06	20.61	19.59	22.58	19.01	15.1	12.89	15.1	10.83	2.04599
ENSBTAG00000006797	520348	MARCHF3	46.65	43.2	32.92	31.96	35.44	27.33	33.75	48.93	39.97	47.13	40.98	34.6	36.11	45.17	24.77	7.22026
ENSBTAG00000006806	281889	KRT17	5678	2901.09	7063	8240.23	7891.26	4784.78	4728.37	5389.9	7961.65	9710.01	6922.07	7374.83	8826.12	8921.35	6509.53	2053.4
ENSBTAG00000006816	781153	ABHD17B	20.81	30.74	16.11	19.09	23.01	24.82	25.16	25.14	18.67	21.25	21.32	21.56	17.58	20.47	15.09	3.82511
ENSBTAG00000006817	527418	CBL	6.67	9.81	14.15	13.51	12.29	9.91	7.27	7.85	4.12	15.41	6.75	5.28	5.12	4.91	3.53	3.7658
ENSBTAG00000006828	535383	RAPGEF3	10.43	7.71	20.91	12.81	13.24	5.66	8.6	7.55	13.58	9.5	12.27	14.28	13	11.77	11.25	2.68351
ENSBTAG00000006835	281301	MCAM	7.12	11.02	34.94	11.9	10.92	4.39	4.22	8.57	4.63	9.02	5.33	4.36	6.11	3.76	4.13	2.93555
ENSBTAG00000006882	505886	IQGAP3	1.99	2.58	5.21	3.21	4.37	2.64	4.13	1.6	0.84	4.31	1.23	1.78	0.72	1.28	0.88	1.64569
ENSBTAG00000006886	509931	FAM117A	1.87	4.22	7.62	3.34	4.97	3.17	2.24	3.08	2.39	5.75	3.38	3.05	2.16	3.09	1.93	1.26021
ENSBTAG00000006896	504278	ABCA9	0.9	5.17	8.78	4.34	5.07	1.54	0.64	1.53	0.93	6.96	1.56	0.67	0.45	0.94	0.39	1.31951
ENSBTAG00000006905	509550	KLHDC4	5.77	7.16	10.52	9.86	9.42	6.86	5.76	6.39	4.96	9.98	5.75	4.96	3.97	5.95	2.53	1.46777
ENSBTAG00000006909	517948	PIK3CB	64.89	69.64	66.57	63.91	59.16	67.38	57.31	63.34	61.23	86.57	61.3	56.37	54.35	57.68	41.6	5.91557
ENSBTAG00000006938	618210	PPM1F	1.84	1.13	3.46	3.22	3.59	0.75	1.27	1.7	2.15	2.85	1.64	3.11	3.21	2.31	2.63	1.18608
ENSBTAG00000006940	100141158	USP48	11.04	15.34	16.83	13.72	14.13	14.25	13.26	12.42	8.73	18.51	9.52	9.77	10.85	9.15	7.14	3.92889
ENSBTAG00000006941	786491	ATAT1	1.34	2.31	4.68	3.27	3.32	2.68	1.87	1.45	0.87	3.1	2.13	1.33	0.86	1.16	0.82	1.20091
ENSBTAG00000006954	539365	ZNF432	8.88	15.24	12.71	10.89	9.89	9.6	8.46	8.39	7.79	12.3	6.69	7.16	6.23	7.92	6.7	2.12012
ENSBTAG00000006958	538804	C23H6orf136	4.56	5.28	7.03	4.97	4.15	3.81	4.07	4.44	3.39	4.41	2.56	2.43	2.7	3	2.1	1.33434
ENSBTAG00000006960	506405	DHX16	9.61	11.83	13.17	13.41	11.08	9.49	9.41	9.12	6.81	13.5	9.09	8.3	6.77	7.28	4.66	3.15794
ENSBTAG00000006966	511167	NRM	4.91	6.85	9.25	5.87	7.95	5.5	6.31	4.99	5.6	7.65	4.99	8.87	5.98	6.26	5.39	1.28986
ENSBTAG00000006974	528261	PLEKHA7	3.39	4.35	9.35	6.16	5.95	4.28	5.24	2.81	2.79	7.38	4.89	3.36	3.29	3.1	2.89	1.74947
ENSBTAG00000006984	518609	CD55	12.11	18.16	13.88	15.16	17.58	18.05	14.69	14.84	10.91	23.4	9.29	9.13	7.83	7.58	6.87	6.18244
ENSBTAG00000007007	516477	WDR20	10.22	14	13.05	10.49	13.42	13.44	11.19	12.21	9.3	13.05	11.55	10.69	10.12	10.35	7.64	1.58638
ENSBTAG00000007047	515323	FZD10	8.35	10.65	7.84	6.26	5.38	5.47	7.87	4.83	11.13	5.08	9.53	7.78	7.91	8.72	6.09	2.50559
ENSBTAG00000007051	514634	CLDN23	2.65	1.14	3.83	1.26	2.56	0.77	1.12	0.89	2.58	1.3	2.78	3.19	0.81	2.83	2.53	1.8236
ENSBTAG00000007061	505915	PPP2R5B	4.4	5.98	7.82	8.12	7.56	4.22	5.28	4.74	2.89	7.69	4.57	3.59	3.84	4.03	2.67	1.45295
ENSBTAG00000007066	539972	TMTC4	14.19	17.67	11.65	14.87	14.15	11.8	16.6	12.31	10.92	13.33	11.97	10.73	10.8	11.8	7.95	1.83842
ENSBTAG00000007068	617797	SH3BGR	5.26	11.42	40.58	6.72	6.28	7.45	4.2	8.82	3.78	6.98	4.05	5.77	7.55	4.72	5.69	1.8829
ENSBTAG00000007071	525869	RAI14	7.29	8.14	19.69	5.36	4.58	4.93	4.59	7.45	7.36	5.91	3.79	5.46	5.17	3.62	2.49	2.32768
ENSBTAG00000007074	511794	ZKSCAN8	6.24	9.91	16.68	13.41	12.47	9.57	5.11	5.47	4.04	12.86	5.99	5.1	4.51	3.47	4.11	2.89107
ENSBTAG00000007097	282090	THTPA	4.07	4.52	6.61	5.25	6.26	4.11	4.93	2.65	3.85	6.49	3.4	3.99	3.12	3.26	2.71	1.27504
ENSBTAG00000007099	100126076	AP1G2	9.04	11.11	18.96	15.47	14.42	9.78	10.05	7.87	9.1	14.78	12.41	8.01	6.13	8.4	6.8	2.83177
ENSBTAG00000007101	280686	F3	12.13	14.62	16.5	12	13.51	15.94	9.85	13.46	8.64	12.48	12	14.51	9.96	11.09	8.89	3.21724
ENSBTAG00000007105	514336	PWP2	10.87	8.08	11.52	10.29	10.11	6.08	7.55	7.72	5.77	7.63	6.5	4.84	5.07	6.07	3.39	2.63903
ENSBTAG00000007109	539244	ASB2	44.98	33.21	51.06	39.59	26.48	34.89	40.05	36.57	31.18	36.68	56.27	28.9	32.62	45.93	23.82	7.99121
ENSBTAG00000007110	532635	RCOR3	4.58	8.77	11.58	10.05	9.93	8.09	5.91	4.59	3.35	10.66	5.32	3.93	3.43	3.7	3.14	2.92072
ENSBTAG00000007112	616194	HSPB11	4.56	7.23	7.02	5.23	6.2	5.42	3.89	4.18	4.09	4.02	3.97	3.07	3.13	3.31	3.96	1.15643
ENSBTAG00000007113	507169	TRRAP	9.21	12.41	21.73	15.31	16.04	9.98	11	9.82	4.87	17.56	8.05	5.23	5.17	6.38	2.83	6.80513
ENSBTAG00000007117	513500	CTC1	2.94	6	7.79	5.46	6.29	4.01	3.25	2.97	1.72	5.88	2.61	1.34	1.85	2.64	1.11	1.85325
ENSBTAG00000007121	504652	TK1	7.15	9.26	16.02	10.62	10.24	7.38	10.1	8.18	10.59	17.77	9.75	21.48	18.45	12.95	13.22	3.57307
ENSBTAG00000007122	767896	ZFP2	3.01	5.62	7.27	4.95	7.28	5.65	3.59	3.81	1.69	7.04	3.28	3.42	3.9	3.54	3.87	1.27504
ENSBTAG00000007133	535219	CUL2	12.71	16.46	17.81	14.22	15.14	13.85	14.35	14.57	12.12	17.91	12.84	12.44	14.7	12.27	9.39	2.23873
ENSBTAG00000007142	537938	CPPED1	3.53	4.08	7.58	4.96	5.93	3.79	3.66	3.92	4.72	5.61	5.96	7.22	6.09	3.9	5.24	1.5419
ENSBTAG00000007147	534625	CUEDC1	33.66	34.31	50.99	50.59	48.73	38.13	39.65	36.01	44.57	40.61	44.79	37.6	42.15	43.36	35.64	6.19727
ENSBTAG00000007166	510260	CAMKK1	4.86	2.46	4.69	6.61	5.68	3.77	2.37	3.17	4.34	7.13	6.06	3.66	3.93	3.24	2.68	1.37882
ENSBTAG00000007187	538493	INF2	7.74	5.85	28.26	19.85	21.53	9.24	6.06	10.39	7.78	25.57	13.77	12.07	11.37	11.9	5.82	5.38184
ENSBTAG00000007192	513462	SIDT2	3.96	4.05	8.77	5.6	5.88	3.51	4.67	3.76	3.41	6.55	3.97	2.66	3.3	2.67	2.24	1.05265
ENSBTAG00000007201	517251	TMEM242	4.45	10.72	7.4	8.29	4	5	7.3	7.9	5.38	4.92	6.4	4.86	7.15	7.84	4.45	2.19425
ENSBTAG00000007204	522400	KRT80	25.7	30.3	29.3	38.24	39.98	31.55	29.37	25.35	21.46	33.56	24.46	34.47	45.35	25.68	17.76	6.21209
ENSBTAG00000007220	789036	CASKIN2	2.79	2.16	10.28	5.62	7.51	3.57	3.26	2.84	1.84	8.25	2.94	3.88	2.76	2.46	1.64	1.15643
ENSBTAG00000007237	537027	BUB1B	5.98	12.32	11.09	8.36	9.76	9.54	14.1	7.27	5.9	9.33	5.36	8.75	4.54	7.21	5.7	3.52859
ENSBTAG00000007246	615464	TMEM204	2.03	2.86	5.8	4.15	4.05	1.08	1.83	3.02	1.93	2.91	2.7	3.58	3.93	4.18	2.37	1.45295
ENSBTAG00000007266	508581	DDX55	6.57	8.55	8.15	8.38	6	5.56	6.74	6.67	6.01	7.2	5.8	4.31	4.56	6.72	3.4	1.1416
ENSBTAG00000007268	617881	F13A1	3.6	10.32	8.11	10.29	13.17	2.31	1.58	4.24	4.82	10.04	2.31	2.37	2.22	5.12	2.92	2.86142
ENSBTAG00000007308	517979	EDC3	9.59	9.9	12.81	11.11	8.89	7.54	10.52	11.34	10.46	10.82	8.72	9.37	8.76	9.55	7.59	1.28986
ENSBTAG00000007319	517405	JAG2	7.46	4.83	17.13	10.63	16.61	4.5	8	6.49	6.27	8.45	9.17	11.27	8.47	10.65	8.48	3.20242
ENSBTAG00000007320	286846	PI4KB	13	16.16	19.13	16.41	14.38	11.44	13.96	17.07	12.54	18.64	12.89	12.54	12.71	11.41	8.52	2.31286
ENSBTAG00000007329	509382	SETDB2	6.29	11.43	9.98	8.63	8.66	8.29	6.76	6	6.07	8.1	5.58	4.8	4.9	4.81	5.21	2.19425
ENSBTAG00000007352	540768	KCNC4	8.51	5.45	16.58	13.29	10.6	7.67	6.7	5.83	3.39	8.28	7.1	3.11	5.37	5.35	2.61	2.34251
ENSBTAG00000007357	281690	CHSY1	14.5	17.82	15.14	15.03	14.03	14.73	15.93	15.47	11.83	16.46	13.51	13.38	13.86	12.01	10.37	1.46777
ENSBTAG00000007369	512907	PDLIM2	51.47	39.71	70.28	51.93	57.38	38.02	47.06	48.17	44.35	74.39	67.5	61.5	55.75	57.89	42.18	11.2381
ENSBTAG00000007370	507689	EIF2AK1	11.88	17.47	17.04	15.01	14.16	13.24	14.3	14.12	12.71	16.72	11.23	10.06	9.23	10.38	7.6	2.98003
ENSBTAG00000007374	616131	LHFPL2	3.41	4.78	5.5	4.95	4.63	2.84	1.82	3.63	3.82	5.24	3.66	2.93	2.25	3.07	2	1.4826
ENSBTAG00000007378	515213	CLIP4	10.52	17.08	13.71	23.81	20.69	19.39	14.66	9.51	15.38	17.37	14.8	12.85	19.08	8.67	11.94	4.24024
ENSBTAG00000007384	618488	CYTH3	6.62	8.76	13.44	9.39	8.2	5.28	5.08	6.88	6.18	9.11	6.52	4.13	4.9	5.89	3.56	2.40181
ENSBTAG00000007422	537211	TRAPPC11	15.01	18.44	17.78	15.41	14.18	13.91	14.38	14.07	13.22	14.26	12.98	10.87	10.36	11.9	9.89	1.61603
ENSBTAG00000007428	538337	CDKL5	1.81	3.04	4.67	3.09	3.2	2.93	1.78	2.34	1.81	3.17	2.12	1.05	1.35	1.29	1.1	1.23056
ENSBTAG00000007431	519047	CEMIP	9.88	13.95	24.09	16.4	13.48	14.7	13.73	9.13	7.36	12.07	18.53	6.78	11.06	12.4	4.1	3.73615
ENSBTAG00000007436	613919	GGT6	9.87	5.99	16.07	11.39	10.71	8.32	7.09	11.82	13.24	8.86	11.95	8.16	8.32	8.44	8.35	2.6242
ENSBTAG00000007449	538691	HS3ST1	3.16	2.24	3.09	1.51	2.79	1.69	1.03	5.14	4.62	2.36	1.45	1.58	1.5	2.4	1.38	1.09712
ENSBTAG00000007485	617248	GRHL1	94.78	105.36	97.55	85.79	86.67	86.66	78.89	99.24	83.81	96.2	100.77	75.89	64.59	64.15	48.55	15.9676
ENSBTAG00000007490	533264	SULF2	7.53	3.95	4.93	7.06	5.68	4.02	4.32	7.42	6.35	9.52	5.17	3.2	8.47	2.8	3.19	2.80211
ENSBTAG00000007502	281692	CKMT1A	489.24	487.74	391.17	462.9	422.5	430.02	634.25	491.62	502.36	404.94	458.19	431.96	531.73	401.34	387.94	52.914
ENSBTAG00000007508	513877	SRBD1	13.92	19.93	18.26	13.87	13.85	16.14	13.06	12.82	11.9	14.49	13.27	12.05	11.88	10.22	11.91	1.80877
ENSBTAG00000007520	510159	MAPRE2	9.06	12.97	22.86	13.55	12.31	11.21	12.08	8.48	7.42	19.49	11.87	8.9	7.83	8.49	7.04	3.46928
ENSBTAG00000007566	529230	CEP170	2.82	5.64	7.55	5.05	5.37	2.98	3.07	3.06	2.99	5.49	3.49	2.36	2.28	2.73	2.23	1.03782
ENSBTAG00000007567	615687	TMX3	42.95	56	40.14	33.07	36.13	44.73	45.49	32.03	41.48	41.27	44.6	29.38	50.9	32.52	30.23	7.62056
ENSBTAG00000007581	529760	ADORA2B	22.86	27.22	23.54	22.25	27.22	22.75	22.97	27.76	19.37	31.27	16.17	22.23	18.24	18.5	15.51	6.30105
ENSBTAG00000007583	404111	KRT14	426.51	596.07	735.15	1862.29	1957.47	1134.07	862.64	844.21	963.46	2679.3	823.49	1225.17	2241.96	808.25	1292.3	388.011
ENSBTAG00000007592	540425	RARG	19.09	21.93	38.64	25.24	29.03	20.53	20.95	15.55	18.93	32.59	22.52	20.87	19.91	20.46	18.6	2.63903
ENSBTAG00000007602	511976	ITGA8	9.7	9.06	6	8.65	10.17	3.59	4.94	12.52	8.54	5.81	6.98	5.74	11.6	8.1	7.97	3.06898
ENSBTAG00000007609	282275	ITFG2	8.59	8.41	11.94	9.25	8.07	5.19	7.19	6.64	4.72	5.36	7.05	4.14	3.97	6.44	3.8	2.6242
ENSBTAG00000007619	617640	PUSL1	4.61	4.73	5.64	5.9	4.44	2.39	3.49	4.34	3.88	5.61	3.62	4.82	3.14	4.3	2.35	1.06747
ENSBTAG00000007624	526127	FRMD4B	8.68	11.85	9.39	10.91	10.4	14.32	9.34	9.46	9.13	11.36	10.2	7.94	9.02	7.82	5.89	1.49743
ENSBTAG00000007632	535260	FAM151B	12.23	15.19	11.49	9.77	13.04	13.6	13.5	15.25	15.04	14.35	13.71	10.32	14.98	12.59	15.26	2.04599
ENSBTAG00000007643	615278	LOC615278	9.26	10.25	9.61	11.08	7.78	7.34	8.14	9.5	5.45	5.72	6.08	3.98	3.76	7.21	3.38	2.84659
ENSBTAG00000007649	512588	TM2D3	10.06	10.74	12.8	14.49	14.37	8.95	13.15	12.5	11.49	12.68	12.31	13.62	11.23	15.81	11.97	1.66051
ENSBTAG00000007651	525350	TARS3	3.36	4.93	4.95	4.96	6.21	4.45	4.27	4.26	3.38	5.8	3.93	2.96	3.25	3.08	2.09	1.30469
ENSBTAG00000007659	617620	CORO2A	9.76	13.49	12.91	10.13	8.13	9.54	9.6	9.81	7.62	10.56	9.37	8.52	9.25	7.44	7.02	1.51225
ENSBTAG00000007666	519028	IGF2BP2	3.19	6.35	6.3	4.48	5.1	5.43	6.01	4.5	2.47	11.06	3.78	5.16	5.13	5.05	3.49	1.34917
ENSBTAG00000007675	505421	NPHP1	3.62	5.78	5.81	4.72	4.28	5.19	4.45	4.79	6.52	6.83	5.16	5.93	8.66	4.12	7.45	1.09712
ENSBTAG00000007683	614170	DCAF17	6.17	8.07	6.55	5.09	5.33	5.23	4.33	4.38	4.13	5.78	3.86	3.42	3.62	3.8	2.94	1.26021
ENSBTAG00000007702	511723	RPP38	9.06	9.96	6.14	8.6	5.04	5.87	6.8	8.25	6.79	9.29	7.62	6.35	4.51	8.18	3.12	2.14977
ENSBTAG00000007704	614096	ELOVL7	2.18	1.13	2.57	3.09	3.9	6.99	1.36	2.29	2.68	0.75	2.71	1.24	1.03	1.08	1.87	1.34917
ENSBTAG00000007705	504741	COLEC12	12.48	19.07	15.38	14.92	14.29	5.95	8.2	18.52	14.76	13.16	11.27	14.67	16.51	14.06	16.1	2.23873
ENSBTAG00000007719	534463	MFSD6	38.84	51.12	47.28	50.26	53.25	59.56	47.88	42.4	36.06	60.21	45.12	41.42	39.62	33.99	33.37	8.8956
ENSBTAG00000007759	511548	ABCB8	7.97	4.13	16.11	10.53	11.53	4.29	6.82	6.71	6.52	10.73	6.66	8.75	9.06	8.54	4.64	2.14977
ENSBTAG00000007763	326577	SLC1A4	38.59	46.25	43.96	47.06	50.15	42.65	43.03	22.41	27.7	35.19	43.15	29.37	39.7	28.11	30.08	9.71103
ENSBTAG00000007766	281066	CDK5	11.4	11.68	14.05	18.79	15.55	11.01	14.82	13.22	16.71	16.47	16.44	18.7	17.78	18.67	17.82	3.3062
ENSBTAG00000007776	535775	BRPF1	5.96	7.11	10.42	6.98	6.96	5.06	6.11	6.79	4.9	7.06	5.33	4.12	3.16	3.99	2.51	1.57156
ENSBTAG00000007780	520498	CAMK1	5.76	7.45	22.18	10.31	11.1	9.92	5.38	7.08	6.59	6.51	9.06	7.69	10.49	6.74	5.96	2.38699
ENSBTAG00000007788	515550	GRIPAP1	5.17	7.41	12.71	10.82	8.58	7.41	6.22	7	3.69	10.64	5.51	3.21	3.53	3.11	2.29	3.75098
ENSBTAG00000007807	281827	HSPA2	7.73	14.05	22.24	118.17	20.91	23.5	59.31	22.31	5.12	73.47	14.91	17.09	7.76	19.27	7.14	7.73917
ENSBTAG00000007808	616010	ANTXR1	7.84	12.3	18.36	12.09	12.69	6.51	4.13	6.08	4.57	11.51	7.8	3.99	3.83	4.8	3.1	3.73615
ENSBTAG00000007813	777691	CMC4	2.79	4.85	4.98	4.24	4.57	4.73	3.76	3.95	3.03	5.31	5.04	3.2	2.67	2.96	1.67	1.36399
ENSBTAG00000007814	614786	WWTR1	22.44	33.97	42.52	30.6	26.45	26.82	24.8	26.19	22.33	35.76	22.42	22.28	23.86	22.59	15.33	3.52859
ENSBTAG00000007825	535197	MARK2	19.36	18.1	28.36	22.06	19.56	15.73	17.75	18.49	14.15	22.85	15.26	15.14	11.79	15.08	9.87	3.86959
ENSBTAG00000007830	533312	PLEKHM3	2.56	3.15	8.46	6.68	5.7	3.45	2.27	2.26	2.25	5.97	3.2	3.14	2.46	2.45	1.7	1.28986
ENSBTAG00000007834	508701	PPP1R16A	2.64	1.3	9.45	8.06	9.69	1.63	2.64	1.65	3.24	5.29	4.61	6.14	5.12	5.5	4.2	2.92072
ENSBTAG00000007835	539188	GPT	8.34	7.1	27.02	25.66	26.54	6.4	12.19	7.71	12.03	21.57	15.53	24.53	22.69	15.59	14.7	10.6599
ENSBTAG00000007860	534849	ASPM	3.7	5.68	5.97	4.49	5.62	6.04	7.7	3.21	2.68	3.77	2.85	3.93	1.6	3.28	2.24	1.61603
ENSBTAG00000007863	525335	GLS	16.15	27.98	18.22	17.4	16.84	13.26	16.89	10.53	12.41	15.43	10.86	13.7	13.32	13.57	7.64	4.21058
ENSBTAG00000007870	615718	FKBP14	3.15	4.06	4.26	5.15	5.4	4.76	3.42	4.21	5.01	6.87	2.7	3.56	3.61	4.41	3.06	1.17125
ENSBTAG00000007898	534257	CYBRD1	5.2	10.86	9.42	10.67	9.6	2.54	2.88	4.55	6.41	8.68	4.39	4.31	6.69	5.14	5.6	1.91255
ENSBTAG00000007910	505568	EXOC7	11.14	11.03	15.13	16.69	13.45	11.08	10.89	10.34	11.47	13.75	12.41	10.43	11.84	9.72	9.49	1.18608
ENSBTAG00000007917	515677	TSHZ2	1.28	2.24	5.02	4.2	2.65	3.02	2.33	1.71	0.99	5.68	2.1	0.66	0.94	1.24	1.12	1.36399
ENSBTAG00000007920	535933	PANK2	17.72	24.25	20.66	18.88	21.15	18.73	17.11	16.67	12.3	21.83	16.46	14.31	15.18	14.59	13.16	3.73615
ENSBTAG00000007921	533156	DAPP1	12.39	7.51	5.49	7.38	6.02	5.68	7.53	11.18	8.48	6.15	6.55	9.32	7.7	6.33	5.19	1.8236
ENSBTAG00000007922	767991	RNF24	3.29	6.87	5.95	4.9	6.65	4.11	3.47	4.75	2.91	6.51	3.84	4.24	3.86	3.47	3.21	1.17125
ENSBTAG00000007931	520243	SLC38A6	6.95	6.42	7.22	5.56	5.87	4.46	4.04	4.74	7.35	5.04	6.25	5.92	5.23	4.96	4	1.21573
ENSBTAG00000007953	540932	FBXW7	9.69	14.38	11.77	12.5	11.53	10.5	10.42	10.93	8.59	12.39	8.34	7.4	6.22	6.72	5.17	2.92072
ENSBTAG00000007958	532898	TNS4	15.41	14.88	25.1	17.93	16.53	16.2	18.65	12.55	7.26	15.89	12.26	9.08	8.82	8.92	7.42	4.52193
ENSBTAG00000007961	510184	TADA3	15.58	19.35	32.31	25.57	23.17	17.32	19.79	16.7	16.63	22.88	20.74	15.37	18.09	18.74	15.4	3.12829
ENSBTAG00000007966	531866	TTLL3	2.36	4.76	7.44	5.08	4.21	2.67	2.24	2.85	1.76	4.97	2.92	1.26	1.52	1.67	0.81	1.70499
ENSBTAG00000007981	281801	GRK5	2.69	5.55	5.41	6.21	5.4	5.8	5.48	5.7	4.9	10.66	4.02	4.22	4.14	4.37	2.44	1.20091
ENSBTAG00000007986	540769	NSD2	4.83	6.2	12.44	7.81	9.97	5.82	6.84	5.01	4.68	8.84	5.19	6.03	5.5	6.15	4.02	1.51225
ENSBTAG00000008010	526652	FLCN	15.02	15.85	18.1	15.42	14.5	10.48	12.91	13.68	12.17	13.38	15.74	10.69	8.51	14.62	7.54	2.57972
ENSBTAG00000008023	514943	RHBDL2	40.06	52.32	26.67	28.48	41.93	38.63	47.46	40.47	39.58	37.16	46.55	29.74	31.67	36.28	34.96	5.44114
ENSBTAG00000008053	523432	WDFY2	8.39	11.34	14.76	11.74	12.22	8.3	8.39	10.09	8.09	17.49	8.2	8.62	7.85	7.53	6.6	1.27504
ENSBTAG00000008078	540154	TRIM59	4.46	6.98	8.48	6.3	7.93	6.69	8.2	3.95	4.56	6.64	5.92	7.04	5.25	4.74	5.8	1.55673
ENSBTAG00000008084	518291	ZNF382	2.04	4.4	4.04	1.99	3.21	2.58	3.45	2.9	2.36	3.74	3.54	2.1	2.19	4.5	3.22	1.23056
ENSBTAG00000008089	539958	AMMECR1L	10.71	15.11	11.46	11.47	9.42	9.62	9.71	10.3	8.37	11.71	7.64	8.62	6.9	7.93	6.37	2.50559
ENSBTAG00000008092	613954	RAB37	1.09	3.07	3.55	2.93	1.01	2.14	2.08	1.32	1.09	5.27	2.98	4.42	3.55	2.68	2.35	1.28986
ENSBTAG00000008096	281137	EDN1	35.81	31.73	35.84	33.94	26.59	33.61	25.1	14.6	12.72	25.49	34.99	16.14	7.59	33.04	13.67	12.4538
ENSBTAG00000008111	530157	ESYT3	4.68	7.8	8.37	10.68	12.49	6.8	6.07	5.33	5.2	14.82	6.43	5.28	6.55	5.54	3.39	1.8236
ENSBTAG00000008132	788459	SOX13	5.19	5.48	17.38	9.83	9.3	4.71	4.48	6.45	4.18	9.64	5.86	4.23	2.99	5.01	1.6	1.49743
ENSBTAG00000008145	509018	SMPD2	6.76	8.58	9.62	9.47	7.28	7.17	7.33	4.16	6.78	9.81	6.21	8.13	6.57	4.98	5.77	1.4233
ENSBTAG00000008151	508943	MAP3K3	5.78	8.12	14.23	12.25	13.11	7.34	7.03	5.57	5.17	11.32	5.24	5.94	6.28	7	3.94	2.12012
ENSBTAG00000008165	515011	ITGA2B	1.18	1.93	3.78	3.84	2.94	2.07	1.7	1.53	0.8	3.35	1.81	0.7	0.82	0.81	0.19	1.31951
ENSBTAG00000008170	534848	POLA1	5.44	9.64	9.61	7.36	8.04	6.41	6.65	5.48	4.83	7.27	5.42	4.95	3.73	4.61	3.6	1.73464
ENSBTAG00000008183	533134	MBTPS2	3.64	5.34	5.8	4.37	5.22	4.12	3.1	3.14	3.88	4.51	3.83	2.83	3	2.73	2.74	1.0823
ENSBTAG00000008190	509497	SUMF2	8.3	9.65	13.34	13.87	12.17	8.57	10.93	8.91	10.88	15.51	11.01	10.83	11.06	10.05	8.66	1.91255
ENSBTAG00000008216	508167	RRM2	8.95	16.05	18.77	7.15	12.37	8.89	18.57	9.37	11.13	12.21	7.67	10.27	7.47	10.29	8.17	3.11346
ENSBTAG00000008232	541268	DAB2IP	8.32	9.41	29.29	18.33	18.57	9.12	12.34	9.98	7.39	21.71	12.46	15.76	11.14	16.13	7.19	5.61905
ENSBTAG00000008271	510187	MEDAG	13.01	29.94	14.62	16.92	27.81	17.46	13.33	28.26	11.4	13.33	15.11	17.8	11.72	23.31	7.2	3.98819
ENSBTAG00000008279	510714	FRMD4A	10.31	14.53	18.83	19.27	13.15	13.17	10.74	9.21	10.19	16.08	8.47	10.42	13.99	10.39	8.67	3.3655
ENSBTAG00000008289	613607	ZBTB4	2.25	3.86	8.97	5.74	6.59	3.98	2.39	2.67	2.88	6.2	3.1	3.83	3.91	3.1	2.75	1.60121
ENSBTAG00000008296	783374	EEF1AKMT1	11.09	14.4	15.17	11.93	11.73	9.91	10.42	9.61	10.14	13.93	8.41	8.3	8.81	10.91	6.83	2.23873
ENSBTAG00000008299	534581	IL20RB	57.11	71.19	76.85	85.97	83.95	96.23	87.04	65.95	84.04	83.86	96.13	95.51	80.62	77.49	85.87	9.5776
ENSBTAG00000008307	513565	PLCH1	8.73	13	8.81	9.98	13.22	12.9	6.1	9.2	9.33	11.77	17.5	9.05	8.46	7.69	8.29	1.34917
ENSBTAG00000008309	510792	ATP13A2	2.58	2.8	9.58	5.68	6.2	3.94	2.96	4.06	3.73	5.79	5.33	5.3	4.38	4.73	3.97	1.40847
ENSBTAG00000008320	615408	SEPTIN5	5.72	4.19	9.52	12.58	10.88	7.52	5.16	9.01	7.37	9.2	7.82	7.37	6.97	7.95	4.88	2.49077
ENSBTAG00000008323	540853	SNAP25	1.97	5.22	2.61	6.25	3.87	3.12	3.12	4.09	1.6	5.37	2.92	3.2	4.39	2.12	2.11	1.4826
ENSBTAG00000008331	509773	TMEM54	16.03	8.84	21.33	24.97	26.66	9.62	12.9	12.66	19.27	18.88	21.1	15.83	21.28	20.53	19.57	4.80362
ENSBTAG00000008341	538401	ARSB	85.02	130.88	141.06	117.18	74.18	128.43	91.72	110.19	90.59	134.67	81.39	46.32	68.13	64.84	82.33	33.2992
ENSBTAG00000008342	529120	TMPRSS13	61.87	60.36	62.34	89.08	79.49	71.5	90.83	72.14	72.73	73.88	78.46	76.84	71.47	63.32	60.57	10.8971
ENSBTAG00000008343	524771	LOC524771	1.32	8.44	3.61	5.72	9.91	6	4.1	2.26	2.21	8.48	1.69	3.23	1.1	6.19	1.47	3.17276
ENSBTAG00000008352	407146	ART4	2.75	10.72	9.39	9.48	10.98	8.72	4.85	3.26	4.13	10.58	3.64	6.58	7.02	5.14	6.45	4.16611
ENSBTAG00000008371	511007	FBXL20	6.93	14.63	15.97	15.37	15.73	12	9.54	8.15	7.45	16.73	9.21	8.87	9.09	8.76	6.82	3.38033
ENSBTAG00000008373	506526	ITGA10	1.51	2.75	3.71	2.75	3.21	2.13	2.05	1.77	0.83	3.57	1.39	0.94	0.95	1.26	0.42	1.23056
ENSBTAG00000008374	539870	AQP2	2.16	4.32	8.79	5.49	3.82	2.91	2.6	2.53	1.99	6.19	4.23	3.81	2.31	4.26	3.19	1.79395
ENSBTAG00000008397	538773	ZNF555	3.57	5.14	6.01	5.59	5.27	3.58	2.91	2.94	2.88	7.07	2.27	2.85	2.14	3.09	1.89	1.21573
ENSBTAG00000008399	100125287	ATRIP	7.12	7.16	7.46	7.29	6.58	5.11	6.28	5.47	4.31	7.35	4.32	4.31	4.09	5.19	2.57	1.71982
ENSBTAG00000008401	407183	PFKFB3	6.11	4.13	4.03	2.68	2.14	1.79	3.68	7.52	2.71	3.95	3.14	1.79	1.56	3.13	1.1	1.46777
ENSBTAG00000008406	282099	TREX1	2.11	1.49	5.82	4.64	5.28	1.11	2.59	3.04	3.62	3.68	2.65	5.97	5.23	4.31	3.12	1.52708
ENSBTAG00000008410	532761	OVOL2	8.21	11.57	13.97	13.96	14.73	7.51	13.06	9.36	10.24	17.36	11.22	12.73	8.72	11.21	11.99	3.27655
ENSBTAG00000008421	100295316	SCRIB	9.34	4.54	25.92	20.71	23.29	5.54	8.21	6.77	10.67	18.14	13.69	13.79	13.22	13.88	9.02	7.29439
ENSBTAG00000008428	515029	UPP1	22.16	27.75	19.75	36.11	39.94	32.55	23.63	25.88	19.95	36.3	23.75	50.73	39.64	35.64	29.82	9.32555
ENSBTAG00000008429	504317	LRP4	6.5	7.94	18.73	14.74	13.9	7.85	7.85	6.65	6.12	13.83	8.79	6.24	5.53	7.28	4.74	2.38699
ENSBTAG00000008439	618505	AP5S1	14.55	14.61	14.23	11.74	11.14	10.5	15.63	16.97	15.29	9.33	13.67	11.93	13.13	13.36	14.16	2.40181
ENSBTAG00000008442	504457	NSF	14.57	18.12	17.3	14.42	15.7	13.01	15.32	14.77	16.04	15.41	14.15	12.11	11.79	10.53	9.77	2.17942
ENSBTAG00000008446	533109	TYW1	9.11	11.06	11.48	11.58	10.08	9.35	9.12	8.39	7.95	12.88	8.01	8.69	7.77	6.68	6.38	1.71982
ENSBTAG00000008448	613877	MEIS1	65.42	122.68	123.42	106.93	103.87	114.5	94.36	65.74	66.96	106.47	94.91	95.49	74.37	79.02	65.67	29.0441
ENSBTAG00000008462	539374	FAM43A	3.43	0.35	7.58	4.91	8.13	1.22	2.33	2.55	6.37	6.65	5.88	6.24	5.65	8.1	7.83	2.89107
ENSBTAG00000008470	530962	MPHOSPH9	12.79	18.53	19.8	14.12	17.41	13.61	17.31	13.18	9.4	14.87	10.28	10.71	8.6	9.91	7.25	4.8481
ENSBTAG00000008472	526536	CRNKL1	27.73	34.82	29.92	31.93	26.03	31.52	33.04	31.95	28.97	33.88	29.01	27.47	25	28.36	24.12	4.32919
ENSBTAG00000008484	510378	TMEM161B	13.83	18.62	14.58	11.99	15.18	11.61	10.41	12.12	8.2	15.54	9.61	8.92	9.32	9.39	5.52	3.39515
ENSBTAG00000008490	506426	CRYZL1	4.35	8.1	7.59	7.75	6.03	7.16	5.14	4.87	4.68	6.18	4.93	5.45	5.42	4.74	4.66	1.09712
ENSBTAG00000008492	522721	ZMYM3	2.97	5.27	8.86	8.66	6.22	6.08	3.67	3.61	3.51	7.35	4.76	3.71	3.5	3.6	2.69	1.51225
ENSBTAG00000008493	780866	AQP3	88.82	203.45	212.98	141.54	183.03	194.69	258.44	211.34	217.71	283.9	196.05	262.94	267.93	273.19	135.61	69.8305
ENSBTAG00000008499	505791	TROAP	2.06	2.36	4.17	3.21	4.29	2.55	3.58	2.04	0.98	3.92	1.4	1.47	0.61	2.25	0.72	1.4233
ENSBTAG00000008507	618605	SPHK1	3.14	1.61	5.69	5.38	4.72	1.97	3.07	2.18	4.18	4.47	3.53	3.77	2.58	3.18	3.82	1.39364
ENSBTAG00000008510	100848477	FBXO42	6.97	7.91	13.84	9.85	11.07	7.03	7.17	6.82	4.81	10.14	6.26	4.71	4.33	4.58	3.27	3.35068
ENSBTAG00000008530	616864	SLC36A4	10.66	15.11	13.87	11.54	12.14	11.38	12.09	8.54	9.39	11.74	9.8	9.84	8.97	10.06	7.81	1.8829
ENSBTAG00000008535	540586	SOCS7	5.92	9.96	9.6	8.31	8.78	6.41	8.21	8.99	4.05	8.75	6.42	5.42	5.16	6.13	3.8	2.80211
ENSBTAG00000008553	527026	B4GALNT3	24.97	34.08	39	43.32	44.7	30.28	30.02	27.54	30.02	47.39	36.04	42.84	39.88	33.87	26.2	8.59908
ENSBTAG00000008562	511862	POGLUT1	14.27	18.98	15.62	11.73	11.53	10.28	14.13	15.12	11.13	13.4	11.44	10.83	11.54	11.18	8.71	1.86808
ENSBTAG00000008584	530874	CLN8	3.64	3.03	7.53	6.52	5.89	3.3	3.3	2.96	4.59	5.56	4.87	5.15	4.37	3.23	4.38	1.60121
ENSBTAG00000008591	100859923	CAMTA2	5.28	5.88	15.43	10.97	11.8	7.52	5.36	5.85	2.55	15.28	5.48	3.47	3.36	4.09	1.51	3.0245
ENSBTAG00000008606	513138	EXOC3	21.87	21.61	37.57	36	34.72	20.59	21.55	21.55	21.34	32.5	23.48	22.92	23.03	24.22	16.26	2.03116
ENSBTAG00000008609	540614	SEPTIN8	67.6	85.04	65.4	56.12	46.26	51.73	67.22	69.21	59.43	64.58	60.75	43.72	48.57	49.35	41.09	12.1128
ENSBTAG00000008619	540644	SAMD8	4.48	6.54	5.97	4.95	5.1	4.14	5	5.63	3.59	5.2	3.62	4.05	4.95	4.59	3.86	1.00817
ENSBTAG00000008638	540118	FAM110A	12.04	6.34	9.15	16.15	15.47	6.24	8.71	7.84	15.11	11.08	9.12	13.13	14.17	11.19	12.85	3.67685
ENSBTAG00000008646	507833	TRMT112	15.61	16.5	12.71	15.39	12.32	10.4	18.81	13.39	18.56	14.74	12.35	19.43	17.43	18.13	16.52	3.73615
ENSBTAG00000008649	538995	ETV3	8.82	9.65	12.04	9.51	9.77	9	7.94	9.3	7.54	11.19	7.44	7.76	7.55	5.73	5.13	1.57156
ENSBTAG00000008654	526516	HOOK2	12.7	15.88	18.12	18.26	17.95	11.73	12.18	11.68	7.52	16.36	13.54	9.36	7.24	11.02	6.11	5.48562
ENSBTAG00000008685	615707	TRAPPC12	7.07	4.67	12.21	9	8.18	5.28	5.76	5.93	5.42	7.88	5.65	7.82	6.82	6.68	4.67	1.77912
ENSBTAG00000008690	282368	SLC6A9	26.26	27.14	34.16	29.77	31.03	30.33	26.47	25.52	20.69	28.98	29.62	17.5	17.95	24.46	12.69	4.89258
ENSBTAG00000008699	541180	FEM1C	24.16	36.34	33.21	31.37	37.92	33.2	31.18	24.75	27.01	42.13	26.63	27.91	30.39	23.34	25.88	5.57458
ENSBTAG00000008705	100138286	CABLES1	11.08	18.39	15.49	19.99	17.61	16.47	18.16	12.71	10.47	15.85	15.1	18.54	14.48	16.14	9.23	3.42481
ENSBTAG00000008709	100298704	POGLUT3	10.6	15.12	13.97	14.89	14.53	14.85	11.67	9.73	9.68	15.79	13.18	8.56	11.41	9.5	8.48	3.40998
ENSBTAG00000008713	511629	DCAF4	9.54	10.95	12.72	13.82	11.57	10.35	8.02	7.82	11.31	13.69	11.26	9.25	8.65	8.1	7.69	2.52042
ENSBTAG00000008717	282521	SERPINE2	6.67	6.63	3.42	2.82	3.23	2.13	3.58	6.14	6.28	4.52	4.3	4.65	14.08	3.46	5.33	1.91255
ENSBTAG00000008721	512999	MANSC1	9.16	9.59	11.16	12.05	12.49	11.65	10.91	8.22	10.92	11.44	10.25	11.98	11.08	9.38	9.27	1.57156
ENSBTAG00000008723	534569	CCBE1	1.01	1.97	3.71	3.66	3.3	0.45	0.29	1.5	1.1	4.28	1.77	1.54	0.69	0.65	0.78	1.20091
ENSBTAG00000008728	511461	MRTFB	7.36	11.62	20.1	14.45	13.77	12.07	9.4	8.12	4.48	18.38	8.14	5.26	5.43	5.21	4.31	5.15945
ENSBTAG00000008729	534370	DENND10	10.99	16.23	17.17	15.04	15.85	17.43	13.98	11.34	14.79	17.27	15.63	13.42	11.66	10.87	12.01	3.52859
ENSBTAG00000008758	527854	KIF20A	5.47	8.82	9.23	5.51	6.34	6.17	10.67	5	4.15	5.69	3.64	4.41	2.45	4.9	3.52	1.57156
ENSBTAG00000008759	512651	CDC23	5.9	8.26	9.04	5.73	5.66	6.35	7.7	5.9	5.19	6.94	5.1	5.9	4.41	5.33	4.42	1.05265
ENSBTAG00000008766	317654	SLC9A1	2.33	3.95	12.55	5.04	6.02	4.08	3.68	3.85	1.92	7.62	2.46	2.78	2.82	1.99	1.3	2.00151
ENSBTAG00000008772	539217	SMC2	16.77	26.84	21.68	13.32	17.52	15.14	27.35	16.03	11.65	16.64	10.57	15.15	8.05	13.4	10.47	3.51376
ENSBTAG00000008793	282340	RNASE1	1.91	6.04	8.22	2.95	7.56	2.19	0.59	3.76	1.41	3.7	0.63	1.98	0.76	3.53	0.91	2.12012
ENSBTAG00000008802	509503	GID4	15.38	18.19	16.26	15.57	16.21	15.16	18.13	16.56	13.93	20.16	14.51	15.2	13.41	14.33	7.28	1.55673
ENSBTAG00000008808	515836	CCDC17	1.68	4.85	9.54	8.66	10.29	4.75	3.2	4.21	1.45	10.91	3.12	2.08	1.8	3.55	2.02	2.26838
ENSBTAG00000008826	513835	RBBP9	9.62	10.68	7.2	8.37	5.87	7.49	9.23	7.45	10.12	8.14	7.77	8.43	10.99	7.81	6.34	1.39364
ENSBTAG00000008841	539970	DCAF15	3.67	4.55	7.32	7.05	7.22	3.91	4.47	3.22	2.29	6.68	4.34	3.28	3.11	4.15	1.75	1.37882
ENSBTAG00000008845	533964	INTS9	8.25	10.53	12.27	9.41	8.87	6.7	7.49	7.08	5.53	8.09	5.4	5.41	5.52	5.38	3.63	2.47594
ENSBTAG00000008864	613753	LY96	19.92	39.33	26.06	18.69	21.43	30.65	26.31	26.2	25.08	16.82	28.41	20.34	23.14	24.67	20.03	5.54492
ENSBTAG00000008884	528839	MAPRE3	3.72	6.28	7.19	8.14	7.23	7.69	4.87	3.19	2.6	6.09	3.9	3.73	4.73	4.92	2.35	2.09047
ENSBTAG00000008893	534290	ANO10	23.85	34.45	32.42	36.18	32.61	33.78	23.34	26.85	25.78	36.38	28	25.71	25.73	19.84	20.13	8.25808
ENSBTAG00000008908	525199	GZF1	5.35	4.83	8.14	6.67	5.31	3.51	4.57	5.05	3.58	5.35	4.65	3.84	2.91	3.99	2.56	1.03782
ENSBTAG00000008933	507921	MFSD5	22.99	21.71	25.66	19.61	25.85	19.47	19.06	21.54	28.77	22.86	21.75	23.16	21.46	25.3	22.74	1.89773
ENSBTAG00000008934	506740	ESPL1	2.93	4.58	7.13	3.91	5.72	4.21	5.02	2.43	1.79	5.11	3.29	2.48	1.75	2.16	1.5	1.91255
ENSBTAG00000008938	535742	SRC	8.5	7.98	14.37	11.53	11.06	7.09	8.81	9.95	8.61	11.23	7.1	8.88	9.28	7.75	6.52	1.69016
ENSBTAG00000008948	286814	P2RX7	5.44	4.61	6.67	6.36	4.42	5.62	4.04	4.01	3.26	1.9	5.1	2.63	3.17	2.79	2.54	1.85325
ENSBTAG00000008952	532839	RAP1GAP	7.34	7.53	6.23	7.02	6.32	5.66	6.62	5.79	3.1	7.88	5.39	2.86	5	5.5	3.79	1.23056
ENSBTAG00000008953	524959	TAP1	7.46	5.23	6.23	7.12	7.57	4.01	5.65	9.4	11.98	5.99	6.76	6.05	5.36	7.79	5.83	1.31951
ENSBTAG00000008958	509626	NSMAF	8.65	10.57	12.19	8.63	8.26	7.35	8.09	7.59	6.59	8.05	6.77	5.35	4.94	5.29	4.31	1.5419
ENSBTAG00000008963	786852	CIT	1.96	3.37	5.16	3.43	4.12	2.3	3.61	2.1	1.26	3.66	1.88	1	0.97	1.65	1.09	1.63086
ENSBTAG00000008973	509719	ASB6	5.31	3.59	9.24	5.96	5.8	3.23	4.14	4.38	4.28	7.09	4.93	4.93	3.94	4.62	3.34	1.02299
ENSBTAG00000008991	514108	EIF4ENIF1	9.32	17.09	17.13	16.18	14.41	11.76	10.14	11.53	6.25	16.73	9.28	6.7	6.07	6.75	4.97	5.76731
ENSBTAG00000009006	505332	PISD	13.33	12.71	18.59	15.31	14.38	11.54	11.91	13.06	10.27	14.83	12.26	9.38	7.4	9.4	6.21	3.14311
ENSBTAG00000009006	787908	PRR14L	13.33	12.71	18.59	15.31	14.38	11.54	11.91	13.06	10.27	14.83	12.26	9.38	7.4	9.4	6.21	3.14311
ENSBTAG00000009014	282113	UPK1B	1.67	7.07	18.46	4.9	1.03	1.44	2.75	2.91	1.01	6.33	3.97	2	0.53	6.46	7.87	2.81694
ENSBTAG00000009019	518356	SH3PXD2B	1.82	2.93	5.24	4.16	4.09	1.59	0.88	1.87	0.89	4.38	1.12	1.35	0.97	1.08	0.7	1.03782
ENSBTAG00000009022	617118	DNAJC30	3.71	6.41	5.32	4.25	4.87	5.1	4.9	2.48	4.02	5.52	2.81	4.08	3.84	3.69	3.49	1.17125
ENSBTAG00000009026	514313	PACS1	3.58	4.48	11.43	6.75	7.36	5.26	3.25	4.19	3.03	8.8	3.95	3.31	3.01	3.38	2.41	1.36399
ENSBTAG00000009035	281681	CENPE	4.27	8.06	6.83	4.69	6.74	6.74	8.4	4.88	2.94	3.85	3.52	3.65	2.46	3.56	2.98	1.91255
ENSBTAG00000009037	508488	GALNT12	20.72	24.7	26.44	27.59	28.71	27.94	21.27	19.78	39.51	53.94	36.25	29.22	27.45	26.59	28.88	2.41664
ENSBTAG00000009061	525262	FAR1	20.25	29.77	28.61	28.97	27.03	28.7	22.95	24.7	20.8	37	20.59	25.79	25.65	22.69	18	4.52193
ENSBTAG00000009078	280857	MIA	3.71	9.46	6.07	8.38	4.66	2.68	4.31	4.33	1.7	9.85	3.2	2.65	2.26	4.59	1.2	2.46112
ENSBTAG00000009079	616314	RAB4B	9.47	12.87	13.53	12.2	10.94	9.61	8.65	9.08	8.53	11.72	12	10.75	8.33	9.08	8.34	1.8829
ENSBTAG00000009080	282644	ITGB6	6.13	6.92	3.76	6.37	4.75	7.07	5.55	6.42	6.54	8.94	6.41	7.81	12.55	4.48	5.1	1.27504
ENSBTAG00000009091	100048947	RNASEL	4.87	4.11	2.9	2.37	3.45	6.2	3.58	4.4	11.91	5.28	3.91	3.69	3	3.02	2.68	1.05265
ENSBTAG00000009093	523830	GAL3ST2	23.65	23.47	38.28	25.48	27.72	28.03	21.21	38.65	24.96	39.32	35.55	39.48	28.48	53.05	34.31	8.64356
ENSBTAG00000009097	522442	FANCI	4.44	6.96	5.89	5.13	5.44	3.58	5.36	3.99	3.09	5.13	3.63	3.34	2.21	3.26	2.28	1.69016
ENSBTAG00000009099	533235	PRR14	4.81	5.95	8.09	7.09	7.57	5.67	5.94	4.84	2.85	7.31	4.71	3.73	3.16	4.33	2.32	1.64569
ENSBTAG00000009101	614726	SH2B3	1.87	2.73	4.37	3.08	3.49	1.72	1.64	1.68	1.34	3.58	1.73	1.47	1.02	0.87	0.57	1.03782
ENSBTAG00000009109	532541	CASD1	6.89	11.45	10.1	8.2	10.14	7	6.9	6.39	7.77	7.91	7.73	5.39	5.52	6.59	5.39	1.34917
ENSBTAG00000009123	614733	ING5	8.7	12.16	10.97	9.56	8.86	6.88	8.86	7.78	6.11	7.34	8.96	5.04	4.63	8.55	4.38	1.79395
ENSBTAG00000009150	282866	SPON1	5.13	6.21	5.51	6.94	8.91	1.99	3.14	5.74	7.23	5.9	4.11	3.75	3.83	4.02	3.62	1.92738
ENSBTAG00000009151	527394	PYGO1	6.71	12.66	10.22	7.54	8.11	8.7	8.48	7.68	4.65	6.86	6.9	6.07	4.2	7.58	4.27	1.39364
ENSBTAG00000009157	527615	SLC35B3	3.54	4.23	4.64	4.13	4.14	2.74	3.2	3.46	2.47	4.69	3.13	2.62	2.16	3.14	2.14	1.0823
ENSBTAG00000009159	531240	PLXNA1	4.95	3.51	13.39	8.73	10.8	3.94	4.79	4.71	4.16	9.36	5.47	4.72	4.36	4.88	3.57	1.00817
ENSBTAG00000009165	521637	LPIN3	8.86	8.8	16.66	12.89	11.37	8.32	7.26	9.36	7.34	13.38	12.41	7.61	8.21	8.91	4.58	2.25355
ENSBTAG00000009176	540949	ANKRD49	6.6	10.73	10.96	8.67	7.71	8.53	8.33	10.11	7.4	8.62	8.21	6.84	6.29	8.45	4.83	1.37882
ENSBTAG00000009186	540196	PAX9	59.55	78.53	187.02	141.14	134.29	69.59	80.48	65.49	55.22	127.74	81.41	108.27	94.6	97.47	68.82	23.8106
ENSBTAG00000009194	507708	OSBPL10	6.33	7.67	7.82	5.97	7.49	6.07	3.99	5.21	5.62	7.5	6.25	4.94	4.29	5.96	3.86	1.52708
ENSBTAG00000009217	537330	WNT10A	1.95	2.37	4.09	3.19	4.18	2.19	2.91	1.3	2.75	3.57	3.13	4.93	6.51	3.17	4.14	1.36399
ENSBTAG00000009218	518274	ANLN	26.31	44.09	36.69	22.45	28.57	25.97	40.39	24.97	15.9	19.67	17.53	20.74	17.64	19.37	16.96	7.13131
ENSBTAG00000009223	528453	SFN	365.13	354.72	362.11	312.97	268.33	272.12	303.79	355.93	287.17	308.89	293.71	218.15	221.64	228.37	170.14	90.4534
ENSBTAG00000009236	538021	DAGLB	8.42	11.09	13.83	13.42	10.68	9.75	9.51	9.65	6.76	13.05	9.36	6.07	5.75	7.25	4.38	3.35068
ENSBTAG00000009238	317660	HOXC6	6.56	12.56	17.63	13.21	14.68	16.7	11.72	9.23	7.15	17.4	11.95	10.06	9.74	9.03	8.03	3.98819
ENSBTAG00000009278	515220	MSL3	17.74	24.65	20.9	17.43	15.44	17.95	17.1	19.13	18.67	17.67	16.63	14.44	15.72	15.77	11.94	2.46112
ENSBTAG00000009282	540373	PORCN	2.49	2.37	6.18	2.9	4.23	1.95	3.33	2.4	3.15	4.82	2.34	3.91	3.54	3.1	2.22	1.0823
ENSBTAG00000009286	521686	ZC3H4	4.29	5.62	7.96	5.09	4.9	4.42	3.86	4.4	2.63	5.5	4.46	3.28	2.49	3.13	1.91	1.63086
ENSBTAG00000009294	540994	DEGS2	13.55	8.08	20.46	12.97	14.61	7.3	12.18	11.52	15.4	16.72	13.61	17.24	12.74	16.52	12.02	2.74281
ENSBTAG00000009298	493989	XYLT2	2.97	2.74	7.23	5	4.62	3.28	3.85	3.16	3.36	4.67	4.45	3.79	3.71	3.53	2.92	1.09712
ENSBTAG00000009308	537918	TDRD3	10	15.47	15.81	11.74	13.19	13.92	11.28	12.28	9.26	10.63	10.1	8.35	8.8	8.7	7.49	2.71316
ENSBTAG00000009336	781644	LXN	4.68	13.04	14.37	8.29	8.85	9.62	6.42	12.38	8.15	10.94	12.5	2.63	2.41	8.78	9.28	3.60272
ENSBTAG00000009343	532546	AAK1	3.67	7.47	13.69	9.17	11.14	5.93	4.16	3.39	2.46	11.82	4.16	4.71	4.54	2.86	1.99	2.49077
ENSBTAG00000009359	782705	LOC782705	2.07	4.3	2.77	1.78	1.5	6.63	3.31	3.88	2.43	5.6	2.68	4	2.62	2.21	2.78	1.03782
ENSBTAG00000009372	510757	TTC5	13.19	15.91	12.51	12.92	11.61	11.49	13.27	11.35	13.86	13.49	11.32	12.79	10.56	11.39	9.18	1.51225
ENSBTAG00000009382	540297	KLK13	8.36	2.64	2.72	1.79	4.12	1.35	1.87	5.27	20.75	0.98	8.96	0.84	2.77	2.97	8.16	2.10529
ENSBTAG00000009383	508467	KIF11	6	9.35	9.63	6.07	7.85	6.7	11.76	6.33	5.41	6.44	5.23	6.88	3.74	4.91	4.5	1.63086
ENSBTAG00000009394	519974	NSMCE2	4.84	9.66	9.17	5.75	7	6.62	5.92	5.19	4.75	6.9	4.92	4.49	3.95	3.93	4.04	1.70499
ENSBTAG00000009401	507991	MTRR	13.75	19.56	18.51	18.45	16.79	15.84	15.45	13.24	10.15	16.14	13.25	10.72	8.46	11.1	6.64	4.49228
ENSBTAG00000009419	525062	TRIM29	126.33	99.99	186.4	208.73	180.92	144.72	138.05	112.79	106.83	183.53	154.45	106.8	126.66	104.85	91.42	32.3355
ENSBTAG00000009423	539757	NIPAL1	13.26	22.36	9.91	12.02	14.21	16.96	13.41	12.39	14.83	15.49	13.2	15.38	13.84	10.39	15.27	2.14977
ENSBTAG00000009426	509106	EZH2	25.49	36.2	29.2	25.55	29.31	21.31	22.69	26.06	20.18	24.67	20.85	15.74	10.56	17.22	10.09	4.99636
ENSBTAG00000009427	514005	PPM1D	12.05	18.08	16.63	13.51	14.38	14.91	13.18	14.02	9.78	16.31	10.49	11.4	9.12	9.9	7.56	3.98819
ENSBTAG00000009428	521175	GAN	9.64	15.85	18.99	23.02	21.36	17.14	11.72	12.35	8.8	20.09	11.6	8.06	7.6	9.23	6.7	6.10831
ENSBTAG00000009433	281646	BGLAP	2.96	6.52	14.81	13.22	10.94	3.92	5.77	5.28	3.4	11.25	5.05	4.2	4.93	6.27	3.54	2.01634
ENSBTAG00000009434	516498	PAQR6	59.77	56.13	85.29	111.24	98.9	63.76	71.15	72.91	60.55	93.46	85.16	73.37	80.37	92.24	52.99	19.0069
ENSBTAG00000009436	513599	TMEM79	217.28	221.28	247.55	268.86	297.09	213.29	235.99	232.14	230.85	297.85	242.07	218	220.92	230.85	185.26	19.0514
ENSBTAG00000009439	534065	EDRF1	9.81	14.03	15.35	12.23	10.47	9.66	10.39	9.76	8.77	11.92	9.58	7.41	6.84	8.12	4.91	2.43146
ENSBTAG00000009443	404167	GCNT3	42.94	37.54	39.1	33.58	65.76	46.46	33.79	50.63	38.01	50.87	52.21	47.41	23.71	48.81	35.08	11.4012
ENSBTAG00000009449	530597	DMAC2	13.4	11.91	13.4	12.34	10.63	8.8	9.63	9.07	14.47	11.88	11.46	13.12	13	12.62	11.45	1.79395
ENSBTAG00000009453	504226	URGCP	4.59	7.43	7.63	8.9	7	5.54	5.5	4.11	5.76	5.99	5.24	4.72	5.59	4.75	4.12	1.21573
ENSBTAG00000009458	506221	METTL2A	13.01	20.76	18.73	16.01	15.73	13.87	15.06	14.52	12.46	19.49	13.72	12.44	9.74	12.66	8.31	2.12012
ENSBTAG00000009475	515731	PLXDC2	5.3	14.38	21.15	13.38	14.68	14.15	8.01	7.66	5.6	15.29	9.57	6.39	7.24	4.46	3.93	5.26323
ENSBTAG00000009484	531109	TAF6L	5.54	6.05	8.19	7.94	7.15	3.61	5.37	5.18	4.82	7.28	5.82	5.91	4.9	4.48	3.38	1.06747
ENSBTAG00000009493	531942	BCL3	4.49	3.37	5.08	4.54	3.33	3.77	3.6	5.29	2.78	5.37	2.91	2.48	2.42	2.89	1.76	1.31951
ENSBTAG00000009494	615866	CBLC	6.47	4.96	12.13	13.37	10.28	6.85	8.09	8.82	7.97	13.71	10.39	8.01	10.67	9.17	8.29	2.32768
ENSBTAG00000009496	282375	STAT5A	10.56	9.48	12.82	13.19	12.08	9.73	8.21	8.5	7.68	11.33	9.75	6.53	6.36	6.83	4.81	2.74281
ENSBTAG00000009502	516426	LUZP1	14.44	24.87	19.95	21.13	18.63	18.81	20.11	19.86	9.31	25.93	13.24	13.22	10.01	11.41	8.45	7.99121
ENSBTAG00000009512	514504	EPS8L1	8.77	7.83	17.28	12.28	15.15	11.51	8.18	11.06	9.28	17.35	18.11	13.32	12.61	10.92	7.08	4.06232
ENSBTAG00000009518	514579	ALKBH3	4.94	8.76	7.95	8.03	6.3	6.42	4.86	5.49	5.61	7.86	5.73	5.09	5.02	4.21	4.39	1.11195
ENSBTAG00000009543	520669	ESYT1	9.67	11.46	19.86	15.1	14.66	10.37	8.64	10.04	8.65	12.02	8.68	7.3	6.56	6.57	5.21	3.48411
ENSBTAG00000009548	615542	MAD2L1BP	2.99	3.94	4.72	2.47	3.31	3.32	3.9	2.77	1.83	4.02	1.57	3.08	2	3.03	1.46	1.28986
ENSBTAG00000009554	788760	EHBP1L1	6.83	8.16	10.16	13.47	12.93	9.06	7.61	8.55	5.83	12.05	7.2	7.43	6.62	6.99	4.31	1.46777
ENSBTAG00000009578	506270	PTK2	12.2	18.92	22.11	19.46	20.13	14.57	14.44	14.55	11.91	21.68	13.23	14.18	12.52	14.39	9.42	3.32102
ENSBTAG00000009600	532672	STAMBP	20.44	24.39	18.28	19.96	17.87	20.56	19.06	17.47	19.33	18.15	18.52	14.32	16.34	16.11	12.28	2.49077
ENSBTAG00000009607	510504	LARGE2	2	2.96	8.27	9.03	9.35	3.85	3.07	1.87	1.93	8.34	4.38	2.93	2.58	3.45	1.98	1.61603
ENSBTAG00000009611	510395	PHF21A	3.76	6.75	7.76	6.03	5.82	4.89	5.79	4.29	3.19	5.99	4.95	3.92	4.01	3.43	5.04	1.52708
ENSBTAG00000009634	100140629	HOXC5	6.8	13.14	10.68	12.21	14.7	13.96	10.96	8.8	8.47	9.87	13.5	11.84	10.92	12.72	9.81	2.60938
ENSBTAG00000009654	281136	LPAR1	5.28	11.14	10.82	11.41	12.15	6.26	5.48	4.88	5.87	10.65	6.84	7.76	5.45	5.91	5.33	1.45295
ENSBTAG00000009661	512830	RNASEH2A	6.57	12.02	14.92	13.3	10.69	9.51	11.32	8.99	14.27	13.33	8.68	16.14	11.39	9.66	11.36	2.87624
ENSBTAG00000009668	514220	TMEM184B	4.96	4.89	10.13	6.02	7.9	4.55	5.65	4.71	2.95	9.02	3.83	3.56	3.63	3.55	2.79	1.70499
ENSBTAG00000009679	525772	PLEKHG1	10.76	14.31	12.36	13.26	11.5	11.46	10.75	10.13	9.65	11.66	11.97	7.68	10	8.36	6.21	1.64569
ENSBTAG00000009680	100125286	FAM177A1	29.73	34.02	22.95	25.24	26.51	26.34	28.26	29.75	23.33	23.77	27.59	21.25	21.5	21.25	20.3	4.47745
ENSBTAG00000009681	533147	PPP2R3C	8.67	15.3	12.02	10.58	13.08	10.39	9.25	8.63	9.46	13.18	8.67	8.23	9.05	9.16	7.67	1.51225
ENSBTAG00000009682	532995	PRORP	14.6	21.27	13.74	10.16	10.55	10.37	13.22	10.48	11.08	12.55	10.19	9.52	9.37	9.12	9.45	1.52708
ENSBTAG00000009693	509093	TBC1D12	7.79	13.3	9.38	8.55	11.8	8.39	8.32	9.83	6.73	10.31	6.22	6.35	5.77	5.62	4.41	2.92072
ENSBTAG00000009694	614986	PUS10	9.64	17.51	17	13.64	13.76	13.53	12.01	10.53	9.67	18.92	11.52	9.09	9.63	10.52	7.66	2.98003
ENSBTAG00000009704	517202	CECR2	4.43	3.86	4.93	5.05	6.27	3.69	3.4	2.89	2.26	6.86	3.83	3.36	3.95	2.96	2.25	1.28986
ENSBTAG00000009709	516001	TAF5	4.67	6.73	5.68	4.12	5.16	5.24	4.62	5.48	3.2	4.86	3	3.27	3.17	3.74	2.49	1.30469
ENSBTAG00000009726	768068	KLHL12	6.15	7.99	10.53	10.7	10.18	6.83	9.08	6.57	7.59	10.04	7.24	8.72	7.47	8.52	7.2	1.61603
ENSBTAG00000009727	407235	ADIPOR1	35.6	32.04	43.69	40.22	36.36	32.32	33.02	38.09	34.17	35.7	39.24	34.21	31.47	33.37	25.72	3.18759
ENSBTAG00000009734	537958	XPA	17.95	25.6	20.3	21.08	19.65	21.88	19.42	19.04	14.35	21.34	16.16	14.41	14.91	14.9	13.73	4.21058
ENSBTAG00000009736	518121	CDC42BPG	14.45	17	21.65	21.73	24.92	17.82	15	14.88	9.06	26.63	15.27	12.7	10.46	13.6	6.02	4.18093
ENSBTAG00000009737	511749	LTC4S	2.31	1.11	1.4	4.61	2.8	0.96	1	0.81	1.54	2.83	0.85	2.15	2.89	3.33	2.62	1.11195
ENSBTAG00000009743	768241	PDRG1	9.91	11.07	10.35	10.17	7.64	7.61	8.29	9.62	7.62	10.54	7.18	8.22	6.72	7.67	4.76	2.07564
ENSBTAG00000009749	522980	USP2	5.21	7.64	11.72	9.28	13.07	8.44	9.95	5.14	4.22	12.87	6.89	6.34	3.36	6.28	3.39	3.54341
ENSBTAG00000009770	504948	GPD2	8.96	12.37	9.25	8.83	8.89	9.98	8.17	10.65	10	11.05	8.11	9.09	12.46	6.62	7.38	1.36399
ENSBTAG00000009786	281478	SCIN	2.38	2	0.59	1.11	0.75	0.34	0.3	1.37	5.47	0.99	1.28	2.08	0.56	1.5	1.34	1.02299
ENSBTAG00000009811	515056	BOP1	7.53	4.46	10.2	7.42	8.38	4.24	5.36	6.26	7.18	6.84	5.48	7.93	6.21	7.49	5.75	1.61603
ENSBTAG00000009819	515376	CDC20	5.76	8.87	10.31	7.08	8	4.78	10.08	5.2	4.79	5.99	4.45	7.39	3.12	5.42	5.44	1.94221
ENSBTAG00000009826	514456	GPD1L	10.67	15.08	10.85	11.12	11.18	11.64	12.7	9.68	10.8	13.07	9.56	10.87	12.49	10.07	8.02	1.18608
ENSBTAG00000009846	534296	MTHFD1L	7.34	4.28	2.35	2.07	1.58	1.5	3.2	4.52	4.74	1.69	3.02	2.59	2.44	2.54	1.46	1.26021
ENSBTAG00000009856	515444	ACAP3	3.96	3.62	12.42	8.68	10.1	3.16	3.74	3.88	3.29	12.22	4.1	5.7	3.73	4.72	2.06	1.12678
ENSBTAG00000009874	789590	ZXDC	2.38	2.47	6.67	5.63	5.86	2.63	2.46	2.21	2.83	5	3.21	3.86	3.55	4.41	2.72	1.11195
ENSBTAG00000009889	767826	ZNF181	8.77	11.37	9.41	7.67	9.94	10.38	8.34	8.41	8.11	8.55	6.8	8.3	8.76	6.34	6.9	1.09712
ENSBTAG00000009895	514021	ZNF599	9.31	11.73	13.58	8.73	8.74	10.3	6.72	8.6	6.62	8.02	6.16	6.15	7.25	6.32	5.61	2.07564
ENSBTAG00000009903	520994	PTCH1	2.77	3.9	4.66	3.61	3.6	2.86	3.1	1.93	1.7	4.29	2.54	2.6	2.68	1.75	1.82	1.24538
ENSBTAG00000009911	515950	HDC	0.57	8.73	3.15	0.34	5.91	3.52	0.1	0.13	2.73	1.77	0.19	3.14	1.28	0.16	1.56	2.07564
ENSBTAG00000009952	535735	C2H2orf69	5.15	9.62	5.83	5.54	6.86	6.59	7.7	6.44	5.85	7.56	5	5.65	4	5.37	3.01	1.12678
ENSBTAG00000009959	282367	SLC6A8	47.26	50.25	69.42	49.2	52.81	46.16	49.55	42	33.98	63.47	40.68	43.33	36.46	40.85	24.01	7.87261
ENSBTAG00000009961	515997	E4F1	3.13	2.25	5.95	4.67	5.42	1.99	3.08	2.42	2.94	3.86	2.55	3.18	2.47	4.01	2.06	1.15643
ENSBTAG00000009963	504634	MORC2	20.84	30.6	29.59	30.08	21.94	22.98	23.15	18.85	14.95	19.47	21.45	10.44	12.19	14.51	8.14	8.73251
ENSBTAG00000009982	519266	IGSF8	0.81	0.7	5.65	3.49	4.2	1.38	1.11	1.4	1.34	3.91	1.16	2.35	2.35	1.66	1.79	1.02299
ENSBTAG00000009985	518504	SIN3A	13.6	19.56	18.3	18.19	19.28	18.41	16.05	14.39	10.85	20.57	11.67	14.9	12.62	10.22	10.15	5.04084
ENSBTAG00000009990	506374	EPS15L1	12.4	14.65	19.19	14	13.59	11.41	9.67	11.26	9.52	15.65	11.86	9.1	7.66	8.45	6.02	3.42481
ENSBTAG00000009994	537305	EML5	4.77	7.68	8.06	8.58	9.11	5.47	4.62	4.3	4.41	7.2	4.9	3.43	3.87	3.26	2.79	1.98668
ENSBTAG00000009996	510442	DOT1L	6.38	6.61	13.61	10.94	9.67	6.25	5.7	7.43	4.16	9.78	5.61	5	3.87	5.5	2.9	1.85325
ENSBTAG00000010007	535327	MAPK13	124.02	112.43	89.99	140.04	131.7	115.09	60.88	55.22	107.6	139.09	125.22	67.06	128.84	122.21	87.15	24.626
ENSBTAG00000010018	541275	ATP7A	8.13	11.11	11.59	9.88	10.33	7.81	7.88	7.77	8.06	9.9	7.05	6.96	6.48	6.29	6.18	2.07564
ENSBTAG00000010048	505011	SPC25	5.41	6.58	5.02	2.9	5.68	3.43	8.64	3.88	2.9	3.45	2.65	4.96	2.44	3.83	4.14	1.60121
ENSBTAG00000010052	539532	EXD2	6.44	9.33	9.61	9.91	8.8	6.79	7.37	6.56	4.58	8.68	5	4.78	5.02	5.8	4.19	2.63903
ENSBTAG00000010059	506309	C8H9orf72	6.66	10.32	9.96	7.91	9.62	6.91	7.38	9.7	6.05	8.61	7	6.65	6.95	6.45	4.07	1.34917
ENSBTAG00000010060	516840	SLC43A3	0.19	3.78	4.6	4.18	6.08	0.1	0.34	0.41	0.52	6.36	3.11	3.23	2.36	5.3	2.21	3.24689
ENSBTAG00000010082	100139730	COL15A1	13.86	19.45	29.26	21.93	18.6	10.78	12.15	18.74	12.09	20.85	14.7	12.54	14.74	11.61	9.88	5.78214
ENSBTAG00000010109	281061	CDK1	9.41	11.37	9.8	7.57	10.36	7.33	17.11	8.27	7.24	6.67	6.68	12.2	5.34	8.83	6.71	2.31286
ENSBTAG00000010120	510924	HERC3	11.95	24.38	19.04	21.83	26.12	21.45	12.08	14.36	17.41	32.02	16.75	17.14	10.05	11.6	10.63	7.50196
ENSBTAG00000010130	535476	ZNF335	5.64	5.46	15.04	9.21	12.15	5.3	5.65	6.7	3.51	9.78	5.71	4.11	3.75	6	2.42	2.2832
ENSBTAG00000010131	527740	CBFA2T2	1.76	3.43	5.75	3.53	3.77	2.37	2.04	1.33	1.08	3.2	2.26	1.1	0.87	1.33	1.25	1.39364
ENSBTAG00000010135	507694	PEDS1	18.11	21.78	22.01	20.24	18.79	15.8	21.08	18.79	14.68	23.83	17.68	16.57	15.33	17.28	13.27	3.42481
ENSBTAG00000010138	539996	SEMA3B	3.74	7.72	18.17	20.64	21.65	7.54	7.51	6.29	3.83	18.96	8.57	10.67	8.11	8.38	4.81	3.79546
ENSBTAG00000010144	782988	MTERF2	5.44	8.18	6.81	7.86	6.92	8.34	6.92	5.03	6.68	7.57	6.79	7.29	7.6	5.78	4.98	1.00817
ENSBTAG00000010152	534604	MID1	4.77	6.94	11.13	7.23	5.78	6.9	4.98	5.76	4.32	9.31	6.01	5.52	7.74	4.7	4.49	1.66051
ENSBTAG00000010161	511112	CCL21	3.08	9.28	5.83	4.52	3.31	2.4	3.21	6.76	5.51	2.72	3.18	2.42	2.23	2.09	2.38	1.18608
ENSBTAG00000010196	520174	NUP43	13.82	18.55	14.78	11.96	11.77	13.54	16.22	13.14	12.97	14.44	12.65	15.24	12.7	13.94	10.92	1.33434
ENSBTAG00000010210	536936	SUV39H2	4.57	7.63	5.4	4.84	4.51	4.53	5.16	4.67	3.86	5.32	3.7	3.56	2.76	3.5	2.46	1.17125
ENSBTAG00000010220	517886	DCLRE1C	10.44	14.8	12.38	10.65	10.66	9.25	8.17	9.87	7.85	11.61	7.65	6.58	5.54	7.12	4.73	2.37216
ENSBTAG00000010238	613482	LTB4R	8.56	6.21	8.5	10.13	7.48	4.35	6.41	6.78	7.14	9.98	7.65	6.26	6.58	6.49	4.3	1.03782
ENSBTAG00000010252	506448	ZNF397	4.64	8.78	8.93	6.41	6.37	5.88	4.66	4.84	4.11	8.24	5.22	4.92	4.22	4.43	3.49	1.20091
ENSBTAG00000010253	527641	SYTL1	24.97	11.63	32.21	43.27	35.68	14.03	20.24	18.16	27.51	33.44	25.89	29.33	31.27	32.48	22.54	7.36852
ENSBTAG00000010254	614598	MAP3K6	3.56	3.28	7.72	7.25	6.2	2.39	3.35	3.02	3.43	5.65	3.71	2.55	2.48	2.77	1.97	1.18608
ENSBTAG00000010256	101906104	TMEM170B	4.09	6.46	5.29	2.51	4.95	4.15	2.09	2.71	4.02	6.87	3.07	3.26	5.68	2.29	2.57	1.94221
ENSBTAG00000010273	100295476	EREG	6.17	6.44	3.69	5.23	6.78	8.12	4.25	15.3	3.43	5.47	1.91	5	6.59	1.97	2.34	2.2832
ENSBTAG00000010279	507294	DUSP14	36.66	37.85	33.66	35.06	46.48	38.06	41.54	38.09	31.37	51.5	38.26	35.78	24.81	49.02	24.55	5.47079
ENSBTAG00000010285	516574	MMRN1	4.29	12.56	6.63	5.55	6.59	2.66	4.34	7.86	8.28	6.56	2.88	4.01	5.52	4.39	2.67	1.8236
ENSBTAG00000010291	789791	RBAK	11.83	17.63	14.49	13.06	11.67	13.01	13.51	12.73	8.37	12.72	9.9	7.22	7.23	9.62	5.87	2.86142
ENSBTAG00000010339	510109	ABHD11	58.21	80.84	123.44	81.27	67.67	44.28	67.88	68.46	80.28	142.82	84.07	196.4	129.75	130.93	111.52	34.1888
ENSBTAG00000010341	540114	PWWP2A	14.33	23.16	22.91	18.35	23.27	25	21.15	17.96	13.14	20.02	17.62	12.41	14.22	16.18	10.69	5.54492
ENSBTAG00000010343	540131	C1QTNF7	4.54	5.03	6.58	5.33	4.39	1.71	1.7	3.2	3.5	2.82	3.42	2.27	3.2	4.17	3.86	1.31951
ENSBTAG00000010349	281250	IL1A	7.35	9.48	3.57	6.95	7.35	8.71	7.17	15.03	7.25	7.8	3.91	6.1	3.63	7.83	2.15	1.70499
ENSBTAG00000010361	518746	DLL4	1.98	3.41	5.57	5.6	3.86	1.8	3.35	2.32	1.07	2.3	2.61	1.55	1.49	2.29	1.28	1.20091
ENSBTAG00000010367	519575	TTC13	8.28	13.48	10.94	10.15	9.92	10.41	8.75	8.78	8.34	10.89	9.94	5.24	6.08	6.21	5.04	2.41664
ENSBTAG00000010373	112447365	CACTIN	10	9.28	20.09	16.64	16.6	8.74	11.15	10.14	8.33	11.97	9.83	7.88	6.7	9.74	5.74	2.2239
ENSBTAG00000010380	505992	INO80	14.35	21.69	20.4	17.5	15.24	16.6	15.34	15.12	10.83	18.74	14.01	10.36	8.73	10.63	6.22	5.36701
ENSBTAG00000010388	282276	MGAT4A	3.78	8.26	11.25	4.75	7.54	4.41	3.92	5.18	3.98	6.28	3.9	3.31	3.05	4.35	2.52	1.23056
ENSBTAG00000010394	100139125	MCF2L2	1.88	3.98	6.99	3.03	3.16	2.97	1.6	1.23	1.12	4.05	1.95	1.31	1.49	0.88	1.14	1.12678
ENSBTAG00000010395	616045	DOCK9	26.13	33.33	35.77	30.1	25.4	26.62	24.68	25.78	25.88	29.97	26.56	21.69	22.21	24.26	15.1	2.40181
ENSBTAG00000010403	510793	FAAP24	4.63	7.83	6.11	6.47	5.26	6.3	6.25	7.31	6.27	8.4	4.88	7.17	7.33	6.9	4.11	1.49743
ENSBTAG00000010408	533216	IKBKE	4.7	1.48	4.65	5.82	4.99	3.37	2.07	2.19	4.55	5.73	4.78	3.7	3.68	3.56	2.1	1.60121
ENSBTAG00000010432	511844	EIF2D	34.53	34.62	33.78	36.91	31.39	29.54	30.91	29.92	31.76	30.69	27.36	29.3	32.09	29.14	22.9	2.38699
ENSBTAG00000010447	508832	LSP1	1.78	1.32	6.16	4.97	4.92	1.12	0.83	1.96	2.95	4.17	2.1	2.77	2.56	3.45	1.98	1.31951
ENSBTAG00000010452	616366	PODXL	5.63	10.78	10.68	6.87	7.33	6.63	6.62	6.57	3.55	10.24	5.93	6.03	3.11	4.21	2.78	1.39364
ENSBTAG00000010456	521918	TADA1	7.48	12.78	8.81	8.77	7.43	6.61	8.98	7.62	7.11	6.94	7.71	7.11	5.53	6.2	5.73	1.21573
ENSBTAG00000010457	519892	NUAK1	2	4.51	4.24	2.42	3.29	2.67	1.61	1.7	1.38	3.39	1.86	3.32	2.78	3.51	2.84	1.0823
ENSBTAG00000010465	616423	C29H11orf98	5.94	5.9	5.12	3.88	3.49	3.61	3.82	4.96	5.2	2.46	3.78	4.6	3.65	3.16	2.42	1.15643
ENSBTAG00000010484	788567	LRRN4CL	7.42	15.65	15.69	14.15	12.47	6.95	7.02	6.29	4.76	13.16	5.64	5.46	4.72	8	4.73	3.35068
ENSBTAG00000010487	767924	SMIM3	5.95	4	2.42	3.48	4.56	1.55	2.66	3.57	4.25	3.71	2.22	4.28	3.59	3.19	1.9	1.05265
ENSBTAG00000010505	505657	INTS4	14.43	18.45	17.77	14.82	13.82	13.2	15.42	13.73	14.06	14.21	14.33	10.84	11.61	12.31	11.01	1.27504
ENSBTAG00000010514	507483	ASB7	9.04	9.42	10.41	9.62	7.37	7.63	6.03	7.33	5.52	9.54	6.73	6.96	6.58	6.09	6.14	1.83842
ENSBTAG00000010517	510502	EVPL	24.71	20.37	48.11	36.25	38.93	22.74	29.8	20.87	15.29	36.87	37.56	18.39	13.88	20.32	12.03	11.0454
ENSBTAG00000010519	528485	NEURL4	5.4	5.64	8.56	7.42	7.52	3.87	4.91	4.27	3.12	6.08	4.1	2.98	3.03	3.37	1.91	1.83842
ENSBTAG00000010529	445418	FZD6	21.12	30.23	20.72	26.47	22.51	29.97	29.26	22.17	23.91	21.62	27.17	22.27	21.23	21.25	20.16	2.29803
ENSBTAG00000010531	511470	CYP1B1	21.34	22.69	21.38	34.28	20.68	26.48	31.41	28.36	27.36	20.06	23.92	15.18	10.89	26.77	9.69	6.04901
ENSBTAG00000010532	508582	ACAP1	11.17	17.72	8.11	10.58	7.46	8.18	12.97	9.46	12.02	13.16	10.49	10.12	11.74	10.18	7.39	2.26838
ENSBTAG00000010533	505539	HMGXB4	4.72	8.62	8.55	5.81	6.03	4.83	5.75	5.29	4.28	5.95	4.92	4.28	3.69	4.61	2.95	1.23056
ENSBTAG00000010534	533979	MPRIP	13.18	11.62	29.15	23.45	23.03	11.63	12.38	13	10.95	24.47	12.91	13.47	13	14.39	7.88	2.04599
ENSBTAG00000010541	533548	ZNF346	7.58	7.75	7.18	5.39	5.4	5.07	5.33	5.58	7.21	4.79	5.7	3.9	4.14	4.63	3.13	1.12678
ENSBTAG00000010542	519030	SPIRE1	6.14	9.56	9.57	8.87	8.87	7.03	6.8	5.83	4.58	10.89	6.19	4.93	4.12	5.28	4.73	2.1646
ENSBTAG00000010546	100139053	LIN54	8.71	14.81	10.01	8.38	10.97	10.33	10.13	8.94	6.38	9.64	6.98	6.03	5.13	6.08	3.63	2.5649
ENSBTAG00000010547	515285	CEP76	5.85	7.72	6.47	7.06	7.67	5.47	6.33	6.35	5.78	8.05	5.16	5.17	6.31	4.85	3.94	1.24538
ENSBTAG00000010555	613798	LSMEM1	2.16	10.92	10.14	10.94	6.16	3.11	4.9	6.6	0.55	7.95	4.28	2.07	2.07	3.29	0.76	3.27655
ENSBTAG00000010562	281051	CD34	8.14	21.24	20.39	16.5	14.09	9.17	11.06	11.62	9.15	16.98	10.57	11.04	10.2	11.79	8.61	2.83177
ENSBTAG00000010566	508598	TMEM11	9.6	6.95	13.85	12.56	15.51	8.22	9.52	8.87	10.64	12.82	10.34	15.28	14.27	13.43	12.4	3.05416
ENSBTAG00000010590	505415	FAM118A	9.13	8.72	10.5	9.02	10.02	6.68	7.05	10.06	4.45	9.96	5.5	6.89	6.6	5.83	3.22	2.92072
ENSBTAG00000010597	533374	GGCT	6.71	10.05	8.77	5.92	12.49	8.72	9.57	8.9	7.92	10.9	8.14	12.7	13.06	9.56	7.8	1.63086
ENSBTAG00000010598	519920	EIF4E2	13.94	18.37	14.06	15.38	14.09	13.14	14.53	13.24	14.04	14.29	12.09	12.97	12.56	12.33	9.17	1.18608
ENSBTAG00000010613	504307	NUP188	12.84	13.72	16.89	13.74	11.56	9.53	11.69	11.03	8.34	12.37	8.98	7.4	6.89	8.15	4.52	3.98819
ENSBTAG00000010620	338059	ATP6V1B1	85.33	109.83	111.31	71.51	114.67	104.68	97.64	45.59	58.51	101.25	91.12	48.33	38.21	64.81	50.24	36.3237
ENSBTAG00000010634	519500	NDNF	8.87	7.78	10.36	6.66	9.1	5.2	3.54	6.16	5.47	10.52	7.92	7.13	5.56	6.08	5.32	1.86808
ENSBTAG00000010639	787278	MAP2K7	5.84	5.89	10.46	6.92	7.76	4.81	5.48	4.91	4.98	6.15	6.11	5.01	5.2	5.7	4.67	1.02299
ENSBTAG00000010641	530913	APH1B	5.33	11.45	12.96	11.33	15.31	12.34	6.36	5.34	2.92	14.37	5.12	4.74	4.12	5.02	3.26	3.08381
ENSBTAG00000010642	781788	ALKBH8	5.46	9.88	8.31	7.1	7.25	6.59	4.61	7.15	5.45	6.29	5.84	5.36	5.66	4.21	3.72	1.8236
ENSBTAG00000010649	407231	MEF2A	9.98	16.37	17.78	11.57	12.24	10.9	10.27	10.18	8.78	10.88	10.05	6.81	6.91	7.42	6.53	2.07564
ENSBTAG00000010659	523683	CUX1	20.04	24.41	34.05	28.75	35.45	29	23.43	25.09	20.83	39	25.84	23.29	23.1	22.53	17.49	5.30771
ENSBTAG00000010661	509796	DPYSL3	3.29	17.62	36.94	15.24	14.54	5.06	3.89	6.39	4.09	19.47	4.26	4.43	4.11	5.82	3.51	1.97186
ENSBTAG00000010662	513539	LIMK2	53.45	41.58	68.56	69.15	68.38	50.63	52.11	52.31	71.74	65.21	64.4	60.81	62.79	59.66	52.28	11.4901
ENSBTAG00000010663	784605	ADAM15	34.06	22.71	54.6	53.69	54.73	20.83	24.89	32.66	29.58	62.9	39.99	47.73	46.88	43.34	30.32	15.4339
ENSBTAG00000010668	618024	GEMIN7	9.47	13.33	14.43	11.66	12.53	7.25	9.67	7.33	13.55	14.57	9.24	15.41	11.97	10.39	11.07	2.95037
ENSBTAG00000010670	520493	VSIG8	28.2	25.73	29.58	54.52	49.82	59.25	36.14	35.67	37.65	67.1	33.25	30.97	23.45	44.84	19.01	13.5954
ENSBTAG00000010671	785371	GLI3	1.79	3.22	5.41	3.08	3.53	1.95	1.47	1.68	0.85	4.17	1.35	0.94	1	0.81	0.69	1.23056
ENSBTAG00000010682	534092	DDR1	48.56	53.77	74.53	65.57	62.31	49.6	65.48	50.04	36.78	84.29	63.63	52.71	46.31	56.59	38.05	12.6614
ENSBTAG00000010698	100847824	VARS2	5.07	5.07	8.9	7.61	6.71	4.21	5.74	4.49	2.93	9.19	4.24	4.86	4.05	5.18	2.66	1.27504
ENSBTAG00000010709	512723	DLAT	39.35	42.42	28.46	22.41	21.39	31.75	39.28	32.69	30.03	23.59	24.53	20.34	24.06	19.91	15.89	6.84961
ENSBTAG00000010719	509971	ANGPTL1	2.93	5.19	5.74	4.98	6.53	2.75	2.14	3.2	1.85	5.51	2.43	2.07	2.59	2.13	1.46	1.00817
ENSBTAG00000010721	281302	MCM3	11.76	19.89	20.72	9.43	11.47	7.65	16.95	10.61	8.21	16.31	8.72	12.44	7.88	11.4	8.05	4.72949
ENSBTAG00000010727	615657	ATG4D	48.63	44.51	55.13	55.49	64.76	36.39	53.44	49.96	41.72	41.11	45.3	34.07	35.79	49.99	35.7	12.0684
ENSBTAG00000010729	511427	KRI1	8.22	10.06	10.69	12.21	7.83	8.77	8.99	7.13	7.12	11.98	7	7.47	6.86	6.13	4.36	1.43812
ENSBTAG00000010737	493708	CDK11B	7.59	8.3	10.72	9.62	9.57	7.89	7.7	7.48	5.56	9.84	6.18	5.91	5.81	6.09	3.72	2.49077
ENSBTAG00000010739	519172	BLOC1S2	26.52	33.49	19.85	22.01	19.92	23.32	28.29	30.56	28.43	17.74	21.77	19.92	25.69	19.7	18.39	5.36701
ENSBTAG00000010743	515744	FASTKD1	16.34	22.44	15.03	14.57	14.67	15.76	17.76	15.73	15.41	15.62	15.28	13.15	14.23	13.67	12.65	1.05265
ENSBTAG00000010756	280933	ST7	12.15	15.29	14.87	13.46	12.56	11.77	10.89	12.2	9.6	11.63	10.51	8.97	8.58	9.4	7.68	2.71316
ENSBTAG00000010758	100302388	SMIM5	11.33	7.38	15.56	23.08	19.31	11.89	12.03	6.57	23.19	19.5	23.31	18.83	26.55	14.37	21.95	6.6124
ENSBTAG00000010765	514234	C28H1orf131	11.81	16.89	12.34	9.18	9.94	12.1	12.67	14.37	10.6	13.48	10.32	9.45	11.39	9.76	8.54	2.14977
ENSBTAG00000010766	511100	OIP5	3.73	7.62	7.55	4.73	8.13	4.05	4.49	3.23	2.5	5.48	2.99	3.75	2.18	2.88	3.2	1.28986
ENSBTAG00000010774	616028	NUSAP1	6.9	10.52	11	7.87	9.98	7.77	15.55	7.52	5.16	6.78	5.5	7	3.62	7.7	5.91	2.38699
ENSBTAG00000010777	515715	CARS1	10.65	7.56	10.79	11.04	8.29	7.16	6.66	8.87	8.54	9.19	7.78	7.98	7.14	10.38	5.81	1.67534
ENSBTAG00000010786	533768	TACC2	17.78	18.54	31.22	24.53	22.47	18.93	18.77	17.43	10	24.24	16.22	11.85	9.81	11.46	6.47	8.79182
ENSBTAG00000010795	538831	ATG14	7.06	9.6	11.35	9.32	8.38	8.67	8.98	8.09	6.24	8.68	8.02	5.87	6.83	7.17	5.1	1.52708
ENSBTAG00000010802	532497	KCNK7	10.38	5.05	18.92	17.74	18.43	7.43	7.67	9.32	12.82	10.72	18.57	12.15	13.88	12.73	21.5	7.42783
ENSBTAG00000010805	617609	POMT1	1.82	2.62	5.38	4.64	4.55	2.32	2.84	2.86	1.53	3.91	2.33	1.52	1.6	2.14	1.17	1.0823
ENSBTAG00000010819	539099	HMBOX1	6.25	10.35	14.76	11.03	11.63	9.46	7.25	8.82	3.68	12.39	5.89	4.08	4.07	4.44	2.76	4.69984
ENSBTAG00000010849	100296784	ANKRD23	0.4	1.74	6.36	1.98	2.09	0.94	1.18	0.58	0.25	4.99	1	0.91	0.19	0.9	0.21	1.02299
ENSBTAG00000010850	614583	SERTAD4	23.51	31.3	31.2	20.41	18.51	25.17	20.73	19.11	15.82	20.55	23.2	14.68	14.83	20.15	14.31	4.59606
ENSBTAG00000010859	538735	HYLS1	2.15	4.11	4.23	3.23	2.67	1.91	3	3.03	1.39	3.22	1.8	1.8	1.48	2.2	1.53	1.06747
ENSBTAG00000010868	534655	SIAH1	20.7	25.05	21.71	19.55	18.14	18.54	19.59	21.07	20.7	21.02	18.31	21.47	24.23	22.08	18.35	1.70499
ENSBTAG00000010882	532402	ANKRD9	9.07	7.2	11.12	11.1	14.85	9.12	8	7.7	8.1	10.62	9.62	15.45	11.9	13.86	6.46	2.40181
ENSBTAG00000010884	540361	NKAP	7.83	8.22	10.88	7.3	6.95	9.14	8	7.39	5.94	9.55	6.06	7.18	7.85	6.43	6.21	1.23056
ENSBTAG00000010899	282093	TIMP2	20.03	51.11	57.43	43.25	50.33	19.8	16.16	27.95	21.52	41	23.31	26.55	17.62	23.27	17.3	8.43599
ENSBTAG00000010904	513650	PAGR1	7.15	7.45	9.48	11.16	9.37	7.39	8.87	8.01	6.42	9.04	9.8	8.67	8.58	10.23	6.69	1.67534
ENSBTAG00000010906	504408	RPS6KA5	3.96	6.26	7.95	6.4	7.16	5.92	5.35	4.19	2.78	5.82	4.2	3.32	2.79	4.29	2.56	2.23873
ENSBTAG00000010915	540109	CRTC3	2.89	3.08	5.93	4.83	4.43	2.74	3.08	3.72	2.35	4.59	2.62	1.49	1.85	2.24	1.6	1.23056
ENSBTAG00000010922	616748	TRAPPC2	23.42	30.76	21.2	22.4	20.19	22.62	26.13	25.41	22.9	21.85	25.46	25.41	22.43	23.81	21.64	1.86808
ENSBTAG00000010924	514595	LETMD1	10.93	16.97	13.7	14.46	8.96	10.28	10.81	9.96	7.59	12.46	10.08	7.91	10.73	8.81	7.5	2.17942
ENSBTAG00000010937	513847	APOO	10.45	8.7	7.73	6.04	6.31	6.57	8.51	9.38	11.07	6.76	9.59	9.23	11.78	9.07	7.56	1.69016
ENSBTAG00000010949	525806	PROSER1	1.66	3	6.42	2.62	3.18	2.37	1.92	1.96	1.19	3.68	1.78	1.25	1.17	1.37	0.7	1.03782
ENSBTAG00000010993	616326	ZNF839	3.65	4.85	7.95	7.06	6.88	5.16	4.1	2.64	2.96	5.83	4.09	3.05	4.1	3.39	2.64	1.57156
ENSBTAG00000010999	782214	IL17RD	1.94	3.85	9.94	5.55	7.66	3.56	3.4	2.49	1.79	5.32	3.79	3.13	1.55	2.29	2.23	1.73464
ENSBTAG00000011011	512652	SSH2	2.51	3.55	5.46	3.53	4.84	3.52	2.59	4.11	2.49	5.21	2.47	1.9	2.42	1.96	1.18	1.37882
ENSBTAG00000011014	506758	CHST3	6.45	5.21	13.48	11.22	14.6	4.14	5.11	4.26	4.01	15.35	4.39	7.91	9.83	7.28	4.03	3.42481
ENSBTAG00000011032	100125236	MCPH1	5.06	7.29	9.28	5.82	6.21	5.21	5.34	4.57	3.53	7.16	4.8	3.41	2.95	3.22	2.26	2.26838
ENSBTAG00000011041	537916	ZFYVE1	9.07	12.76	18.33	17.82	18.65	13.86	10.87	11.36	7.83	19.45	10.33	7.51	7.76	8	6.79	4.5071
ENSBTAG00000011044	506194	TACC3	6.68	7.47	11.22	7.17	9.49	5.05	7.18	5.08	3.83	6.94	4.28	6.27	3.26	5.89	3.95	1.77912
ENSBTAG00000011059	505691	CDKN2C	3.4	3.76	5.65	3.94	4.95	2.74	4.36	2.41	3.94	3.08	2.39	4.32	2.36	2.44	3.9	1.00817
ENSBTAG00000011064	522614	ADCK5	5.18	3.03	8.39	9.32	7.16	2.42	3.53	3.36	3.69	7.6	5.3	6.37	4.59	6.18	3.18	2.69833
ENSBTAG00000011081	530516	KBTBD8	6.03	6.12	5.48	5.01	4.98	4.21	5.67	6.05	5.73	3.75	4.61	3.43	3.61	4.51	2.65	1.1416
ENSBTAG00000011083	281990	POLD1	1.73	1.12	6.28	4.16	4.39	1.22	2.2	1.49	1.27	4.33	1.67	2.92	2.51	2.8	1.7	1.06747
ENSBTAG00000011087	517876	ARID2	13.9	28.16	25.34	20.54	22.23	20.87	17.68	16.16	11.5	22.92	13.24	11.77	12.28	11.02	9.45	6.90892
ENSBTAG00000011103	508887	SLC8B1	6.36	6.37	12.77	16.09	19.43	8.14	12.22	9.49	4.34	14.14	10.34	8.74	14.59	17.32	7.5	5.63388
ENSBTAG00000011108	100336042	USP54	8.95	14.95	13.49	12.84	11.49	8.63	9.81	8.93	7.51	12.62	8.21	7.27	7.61	6.6	5.11	2.46112
ENSBTAG00000011125	513493	MYO9B	5.71	6.39	13.65	11.41	11	7.43	6.42	6.63	4.06	12.95	6.21	4.82	4.35	4.95	2.44	2.32768
ENSBTAG00000011126	533677	STK38	16.8	25.43	23.2	23.1	25.37	19.21	14.76	17.2	11.71	30.59	15.09	14.18	14.7	13.68	9.13	4.62571
ENSBTAG00000011127	520924	NUP205	15.76	19.61	15.37	13.68	12.18	11.25	15.11	13.59	13.15	15.92	10.21	13.09	10.63	11.81	8.91	2.9059
ENSBTAG00000011129	788063	QSOX2	6.13	4.91	7.77	6.33	6.64	3.92	5.31	5.3	5.14	6.06	4.82	4.49	4.1	4.59	2.12	1.36399
ENSBTAG00000011172	533055	ALMS1	3.27	7.43	10.46	6.57	7.92	5.3	4.57	3.62	2.61	7.04	3.62	2.9	2.88	3.01	2.32	1.49743
ENSBTAG00000011176	519224	TPRKB	16.39	20.69	13.23	12.64	17.36	15.93	19.44	17.76	18.02	15.03	15.11	17.69	15.95	17.14	15.06	1.97186
ENSBTAG00000011187	282605	FAM13A	9.56	14.12	22.93	12.99	16.53	15.72	10.09	11.27	8.05	17.31	8.42	11.24	10.59	9.1	7.39	4.18093
ENSBTAG00000011189	515620	TJAP1	4.3	5.1	6.99	7.68	6.28	4.19	4.17	4.12	3.38	5.79	4.88	3.81	3.13	4.74	2.12	1.18608
ENSBTAG00000011192	785030	GPR87	28.4	40.13	29.73	22.11	22.99	29.61	27.27	39.8	31.85	26.37	34.45	32.71	28.51	31.53	21.42	4.59606
ENSBTAG00000011197	615135	IPMK	14.86	21.84	13.19	11.41	15.57	17.18	13.23	17	10.54	20.13	11.61	14.39	13.83	12.82	10.47	3.29137
ENSBTAG00000011207	534583	CNN1	5.05	53.36	364.8	28.14	10.61	18.69	4.23	27.42	2.6	7.49	3.3	3.98	6.92	4.92	4.82	5.36701
ENSBTAG00000011228	509781	FASTK	2.85	1.68	10.49	5.95	6.8	2.06	3.37	3.12	3.52	6.1	3.76	4.21	4.82	5.42	3	1.57156
ENSBTAG00000011243	513052	TOE1	7.34	9.96	7.49	6.31	5.3	5.55	6.17	6.28	6	4.9	6.72	3.49	3.88	5.02	3.99	1.45295
ENSBTAG00000011246	505502	FOXP2	4.91	11	16.71	12.35	8.39	10.27	6.34	5.84	5.61	9.25	7.46	4.71	6.02	4.55	6.18	2.41664
ENSBTAG00000011247	533550	ZC3HC1	13.81	16.3	17.25	15.95	13.55	11.12	13.88	10.15	11.57	11.25	10.94	10.3	10.35	10.2	8.52	1.63086
ENSBTAG00000011249	789811	MOB2	6.25	6.3	14.72	10.66	8.65	4.79	8.91	8.87	10	10.51	9.62	10.8	8.21	11.72	9.25	1.86808
ENSBTAG00000011258	527845	ACOT9	8.89	12.15	11.11	12.27	12.29	7.22	9.33	8.11	11.29	8.61	9.23	8.72	6.29	8.9	9.43	1.66051
ENSBTAG00000011292	506776	LZTR1	4.95	3.46	10.16	8.73	7.85	3.5	3.97	4.55	5.1	7.86	5.35	5.79	5.32	6.16	3.78	2.00151
ENSBTAG00000011313	505138	CASP8AP2	6.78	12.34	13.16	9.59	10.32	9.05	9.37	8.65	7.26	11.18	7.54	6.29	5.91	7.81	4.86	2.47594
ENSBTAG00000011316	535344	ZC3H12A	22.84	3.99	11.77	9.21	13.3	8.83	4.18	10.95	22.46	9.44	9.57	10.13	10.21	9.59	6.46	2.01634
ENSBTAG00000011332	538657	TRIM68	4.35	6.7	6.51	5.77	4.45	5.47	5.16	5.21	5.25	7.3	4.35	5.45	4.49	4.6	3.49	1.06747
ENSBTAG00000011373	540588	MAML3	2.45	3.25	7.99	5.63	3.95	6.18	5	3.98	2.32	9.42	4.67	3.46	3.75	4.08	2.47	1.51225
ENSBTAG00000011394	510325	FAM214B	4.52	5.01	3.8	5.29	6.36	4.25	4.72	4.21	3.29	6.51	3.39	3.58	3.21	2.99	3.07	1.21573
ENSBTAG00000011406	527643	TESK1	3.52	4.95	5.62	4.92	6.21	3.03	4.05	3.8	2.32	4.03	2.94	2.14	2.09	3.23	1.83	1.77912
ENSBTAG00000011416	780881	ARHGEF39	6.85	9.47	10.74	9.33	8.35	6.62	9.45	5.42	3.57	8.18	5.31	7.6	4.08	7.68	4.73	2.74281
ENSBTAG00000011454	535310	FKBP10	2.94	4.31	6.62	5.36	5.15	2.27	1.77	4.3	3.5	6.51	2.86	3.34	4.22	4.17	3.93	1.45295
ENSBTAG00000011478	512966	ELP6	7.57	9.42	10.1	10.77	7.78	6.08	6.52	6.28	6.03	4.55	6.93	5.56	4.71	6.7	4.88	1.55673
ENSBTAG00000011484	506728	ZDHHC3	34.99	38.7	33.18	38.48	34.81	40.32	35.15	34.02	30.58	34.58	41.93	33.95	40.52	34.92	27.05	2.57972
ENSBTAG00000011495	518043	DIP2A	8.65	5.25	19.85	19.72	17.69	6.5	8.24	5.89	7.44	15.07	10.57	7.38	7.12	7.66	6.59	1.71982
ENSBTAG00000011498	515674	ZNF184	5.27	9.75	8.51	5.52	6.64	6.49	5	5.79	3.64	4.4	5.63	3.45	3.28	3.98	3.72	1.91255
ENSBTAG00000011509	519860	SERAC1	7.41	8.74	11.25	8.96	11.8	10.36	8.07	6.54	7.19	8.72	10.28	9.3	7.51	5.31	6.47	2.26838
ENSBTAG00000011517	618485	CCDC106	3.13	2.1	12.49	9.5	10.04	3.24	3.63	3.61	3.74	8.39	4.43	6.4	6.55	5.58	3.42	1.92738
ENSBTAG00000011525	615734	SLC5A8	10.77	2.61	1.16	2.41	2.41	4.41	1.49	9.2	10.47	2.75	2.61	4.98	2.08	4.45	1.61	1.66051
ENSBTAG00000011529	504869	ATR	6.45	11.05	8.11	6.2	7.15	6.48	6.13	6.08	5.15	7.95	4.36	5.07	4.3	4.67	3.56	1.57156
ENSBTAG00000011541	524870	RBL1	8.7	14.72	13.81	8.89	9.48	10.91	10.72	9.11	8.53	12.12	8.28	9.73	7.09	8.39	5.95	1.23056
ENSBTAG00000011556	613736	MED22	7.21	6.87	8.91	7.7	7.17	5.35	5.84	5.41	8.62	8.62	6.03	4.93	4.94	5.79	4.17	1.63086
ENSBTAG00000011590	767905	GLIPR1	3.17	5.29	3.09	4.42	5.75	5.11	2.44	5.59	4.62	4.53	5.39	3.48	3.33	4.7	4.39	1.27504
ENSBTAG00000011597	533890	PDS5B	9.77	17.46	22.94	13.36	16.14	10.74	10.86	11.04	7.86	15.83	8.61	8.5	7.25	8.53	6.31	3.88441
ENSBTAG00000011619	505541	RASIP1	4.96	6.72	8.27	8.51	8.45	5.78	6.89	5.51	4.97	7.89	7.31	6.04	5.85	5.81	4.32	1.58638
ENSBTAG00000011620	535138	PIGU	11.43	15.32	12.42	8.89	9.42	12.15	11.91	12.17	11.24	11.31	10.92	10.01	10.53	10.39	8.12	1.34917
ENSBTAG00000011634	504700	ACP3	39.57	14.11	13.22	13.13	22.76	24.99	9.8	16.68	30.5	33.61	17.14	22	10.16	15.27	13.93	7.88743
ENSBTAG00000011635	513551	CENPN	5.11	6.26	6.23	4.02	4.49	4.08	8.03	6.01	3.19	3.06	3.08	4.91	2.56	4.82	2.17	2.09047
ENSBTAG00000011656	534228	PRPF6	10.2	10.62	15.09	15.38	12.38	7.96	9.12	8.2	8.27	11.63	9.34	8.09	8.05	9.05	6.36	1.60121
ENSBTAG00000011680	614084	PAPLN	2.82	1.48	8.55	8.19	8.06	2.38	2.56	2.84	3.91	5.26	3.89	7.81	7.01	4.27	5.13	2.53525
ENSBTAG00000011684	518839	RAB11FIP1	24.12	36.07	35.46	30.64	34.38	34.4	32.27	24.27	11.29	36.84	25.39	19.3	15.41	18.97	9.19	13.3286
ENSBTAG00000011702	506087	ENTPD3	4.91	5.67	6.56	6.38	5.63	6.72	4.13	3.83	5.61	5.94	4.8	9.47	8.55	4.69	5.53	1.23056
ENSBTAG00000011704	100297498	LOC100297498	22.98	23.98	14.9	12.7	24.49	44.57	24.34	19.22	28.28	25.77	26.7	35.43	25.31	21.41	18.4	4.34402
ENSBTAG00000011715	512590	RECQL5	3.12	3.7	7.44	5.66	5.04	3.35	3.6	2.56	2.46	5.19	4.04	2.91	2.58	3.12	2.16	1.1416
ENSBTAG00000011729	511267	STARD3	5.14	5.12	8.15	8.22	7.66	4.18	4.36	4.86	4.14	7.22	5.81	5.01	4.43	6.05	3.51	1.37882
ENSBTAG00000011744	786875	USP31	5.35	8.8	8.9	9.41	9.82	6.97	5.94	6.58	3.9	11.47	5.09	3.78	3.64	4.28	2.41	3.20242
ENSBTAG00000011752	514186	SYNM	4.39	34.68	163.78	13.45	7.61	9.25	3.16	13.07	2.32	6.1	3.75	2.16	1.84	3.64	1.61	3.78063
ENSBTAG00000011762	521057	ANKRD52	3.33	3.6	13.58	7.85	8.67	3.48	3.56	3.55	2.36	7.47	3.15	2.24	2.48	2.25	1.69	1.66051
ENSBTAG00000011788	616298	CXHXorf38	7.31	8.07	10.44	9.54	8.93	9.14	11.87	5.85	7.58	9.78	7.81	10.63	10.34	6.94	6.71	2.09047
ENSBTAG00000011814	504630	CENPP	2.82	3.1	7.06	5.01	3.49	1.51	3.28	2.3	1.53	2.47	2.4	1.93	2.24	2.21	1.45	1.03782
ENSBTAG00000011815	615492	SMG9	7.73	8.16	12.22	9.67	9.78	5.81	7	8.17	5.04	11.35	7.64	4.88	4.53	6.51	3.65	3.00968
ENSBTAG00000011818	617340	COL26A1	1.44	0.55	2.45	1.27	0.92	0.9	1.19	2.35	3.58	2.11	2.14	3.73	1.72	3.61	2.88	1.24538
ENSBTAG00000011826	537878	PEX26	3.95	4.94	8.06	7.85	6.67	2.8	4.32	4.1	2.99	7.39	4.02	2.87	3.29	4.06	1.83	1.58638
ENSBTAG00000011842	508812	DUS3L	7.39	5.08	7.47	8.44	7.08	3.21	5.42	5.09	6.32	4.55	5.46	5.78	5.35	6.99	4.86	1.27504
ENSBTAG00000011844	101902926	LOC101902926	6.58	13.75	9.33	7.81	10.25	11.27	8.04	11.52	6.31	11.52	9.45	6.14	8.83	8.47	6.53	3.33585
ENSBTAG00000011859	521083	IPPK	12.14	14.15	11.72	11.92	10.34	10.27	11.14	11.37	9.09	13.2	8.01	8.26	7.97	6.65	5.39	2.66868
ENSBTAG00000011872	504884	EML3	6.41	6.1	12.55	10.51	11.33	5.27	5.29	5.91	5.89	9.52	7.13	5.37	5.42	6.31	4.14	1.20091
ENSBTAG00000011873	527762	KCNE3	1.3	2.62	2.11	2.6	2.51	0.65	0.51	1.64	2.25	2.28	2.58	0.48	0.43	0.81	0.62	1.39364
ENSBTAG00000011879	100125390	B4GALT2	13.79	17.9	21.71	18.76	17.63	14.97	14.1	13.47	17.65	20.78	17.3	23.19	22.42	17.72	15.27	3.97337
ENSBTAG00000011880	511654	CHAF1B	4.03	5.93	5.21	2.99	4.01	3.53	4.76	2.71	3.25	4.83	2.24	3.87	2.01	4.19	2	1.31951
ENSBTAG00000011889	514530	NOC4L	6	3.94	6.37	5.48	4.69	2.94	4.24	5.02	3.51	4.67	3.44	3.09	3.04	3.5	2.04	1.26021
ENSBTAG00000011896	509537	GRIP2	3.01	3.74	8.05	3.4	5.27	3.52	2.74	4.41	3.47	3.63	5.91	2.56	3.98	4.96	2.61	1.15643
ENSBTAG00000011898	100297183	LTO1	6.78	10.01	5.18	6.32	3.75	5.21	6.53	7.23	5.5	4.32	4.74	5.01	4.49	4.87	2.74	1.27504
ENSBTAG00000011904	512908	HCFC1	7.49	7.25	18.21	8.9	10.21	6.88	6.99	7.08	3.34	9.19	5.56	2.74	2.95	3.77	2.08	3.26172
ENSBTAG00000011941	281287	LYZ1	12269.9	6820.15	5006.75	6618.63	12345.7	10897.1	7935.82	9918.27	13092.3	7688.53	10729.8	7848.77	6056.13	8529.1	5550.65	2939.18
ENSBTAG00000011964	519222	DIS3L2	7.33	9.76	13.91	12.73	11.35	9.97	7.89	7.47	5.74	12.13	7.95	6.8	6.48	5.89	4.02	2.9652
ENSBTAG00000011984	527796	RSKR	4.24	7.23	12.39	9.24	8.9	5.3	4.32	5.11	2.05	10.52	3.19	2.06	3.2	3.88	1.87	3.35068
ENSBTAG00000011997	537266	ZMIZ2	9	9.33	23.95	18.59	22.21	12.78	13.42	9.35	6.68	15.59	13.53	12.71	9.83	12.21	5.48	4.98154
ENSBTAG00000011998	507945	DUT	22.52	34.95	32.86	27.06	30.47	26.11	38.34	34.62	29.9	28.5	32.82	28.22	26.76	35.3	29.65	4.3885
ENSBTAG00000012026	784451	LOC784451	2.51	4.32	2.13	3.13	2.35	1.11	1.97	1.64	2.11	2.02	2.82	3.16	1.42	1.33	3	1.02299
ENSBTAG00000012031	506862	ATG9B	3.67	4.4	8.55	8.35	9.45	4.77	2.71	3.47	2.43	6.5	4.95	2.11	2.38	3.91	1.51	2.19425
ENSBTAG00000012036	785815	HR	29.62	22.15	48.44	31.89	35.41	23.97	28.63	23.96	23.3	38.34	29.21	21.6	20.54	28.62	14.02	7.88743
ENSBTAG00000012040	515088	GIT1	6.96	6.82	16.53	12.61	16.2	6.61	9.51	5.61	6.42	13.8	9.26	9.21	6.65	8.44	6.37	2.71316
ENSBTAG00000012058	617688	GMDS	33.05	38.76	35.98	40.32	42.16	35.76	33.22	38.61	31.26	40.61	40.94	48.07	37.52	38.1	31.57	3.72133
ENSBTAG00000012067	529859	EPG5	10.06	13.01	15.36	13.4	12.9	10.26	9.59	9.4	8.07	14.8	9.77	8.06	7.76	7.09	5.02	2.98003
ENSBTAG00000012068	783256	BRIP1	2.9	4.68	5.22	3.17	4.81	4.06	4.53	3.16	2.4	4.04	3.05	2.71	2.18	3.57	2.42	1.1416
ENSBTAG00000012082	617439	TNFRSF12A	10.61	7.6	3.94	5.45	6.6	4.91	6.51	16.05	5.26	9.18	4.88	7.45	8.57	5.72	3.67	2.37216
ENSBTAG00000012083	540417	IRX3	6.33	4.81	11.13	9.85	10.35	9.05	6.89	6.32	4.68	7.34	7.64	8.28	6.78	7.19	5.86	1.61603
ENSBTAG00000012088	514588	FBLN1	18.37	40.15	67.25	66.53	65.53	8.54	13.87	25.64	19.88	53.41	19.47	23.69	23.6	25.95	20.41	7.88743
ENSBTAG00000012090	281780	GGTA1	20.05	27.43	20.4	19.51	18.55	17.41	21.01	21.41	27.89	16.74	20.02	17.39	17.63	22.55	17.02	3.54341
ENSBTAG00000012095	533444	GEMIN5	11.13	15.47	11.84	10.46	9.15	10.44	10.2	10.23	8.29	11.29	7.37	8.24	7.3	7.32	5.89	2.43146
ENSBTAG00000012100	281969	PDE1A	3.21	4.82	8.35	3.97	5.12	2.21	2	3.12	2.02	4.11	2.81	2.8	3.18	3.15	3.06	1.21573
ENSBTAG00000012109	513753	EDN3	1.93	1.76	2.17	6.33	6.93	5.05	4.44	2.2	1.78	1.79	5.41	4.4	3.13	3.5	2.53	1.94221
ENSBTAG00000012111	537500	PRDM5	5.01	9.12	10.12	5.24	6.91	6.22	3.93	4.63	5.8	6.46	4.19	4.12	3.08	5.25	3.64	1.66051
ENSBTAG00000012121	523157	NOXA1	1.71	1.7	9.4	11.88	13.06	2.24	2.89	2.02	3.47	9.44	4.67	7.1	6.3	7.48	4.37	3.92889
ENSBTAG00000012135	515517	LARP1B	9.47	16.71	12.95	9.52	12.78	12.8	9.3	10.9	5.59	10.66	7.41	5.72	6.54	6.01	5.28	4.90741
ENSBTAG00000012142	514440	RAD18	3.86	7.35	5.05	3.88	5.74	5.3	5.41	4.88	3.46	5.62	3.73	3.49	3.13	4.45	2.78	1.4233
ENSBTAG00000012143	530121	TECPR2	3.66	2.6	7.62	6.65	6.61	2.85	3.24	2.74	3.36	5.61	4.27	4.61	4.14	3.63	2.85	1.20091
ENSBTAG00000012147	786098	ARRDC1	10.53	10.82	17.54	16.34	21.71	11.06	12.38	10.76	7.95	17.3	13.44	10.02	10.48	11.65	8.17	1.95703
ENSBTAG00000012149	100295249	HOXC8	8.82	17.7	13.44	10.83	11.1	14.18	13.11	9.79	8.89	13.28	11.79	8.64	10.75	10.54	8.45	2.98003
ENSBTAG00000012163	539945	ITGB1BP2	1.19	4.5	8.76	6.08	6.64	3.12	2.01	2.68	1.15	7.98	2.07	0.99	1.56	1.08	0.45	1.55673
ENSBTAG00000012169	540626	FAM118B	8.34	16.58	11.56	12	10.37	12.41	11.26	14.2	7.9	16.36	7.89	12.57	8.84	11.41	8.23	3.81028
ENSBTAG00000012172	523615	MIDN	8.39	7.81	15.76	11.95	12.96	7.25	6.97	10.73	7.43	11.8	8.82	8.68	7.76	9.31	6.15	2.12012
ENSBTAG00000012176	530871	QPCTL	7.52	7.17	9.6	11.47	10.73	8.74	8.63	7.9	6.69	10.22	8.37	9.21	8.55	6.29	6.16	1.55673
ENSBTAG00000012178	768225	NR1D1	1.89	4.11	9.34	5.91	5.53	3.81	3.26	2.69	1.36	8.03	2.86	2.01	1.68	2.07	1.86	1.4826
ENSBTAG00000012184	508043	PTTG1	4.82	8.12	7.45	6.69	8.61	7.05	10.84	6.57	5.15	5.34	4.37	7.43	4.38	7.09	6.21	2.00151
ENSBTAG00000012193	537659	TTC28	1.72	2.47	6.09	3.89	4.53	2.38	1.43	1.65	1.06	4.41	1.92	1	1.02	1.39	0.8	1.03782
ENSBTAG00000012194	522279	DENND2C	28.1	48.87	41.34	27.97	25.27	23.96	26.75	24.43	15.62	30.15	19.9	12.27	15.64	17.23	10.09	8.48047
ENSBTAG00000012197	512522	AP5Z1	2.78	1.83	8.51	5.61	7.05	2.06	2.62	2.75	2.94	4.96	2.65	4.17	2.95	5.64	2.22	1.30469
ENSBTAG00000012200	505682	ANKRD13D	2.66	2.61	7.1	6.4	6.12	3.27	2.47	2.35	3.84	7.37	3.46	5.28	5.44	4.36	3.78	2.03116
ENSBTAG00000012219	533653	CSPG4	17.13	15.52	49.28	32.31	32.9	14.85	25.33	15.03	12.84	36.88	20.92	23.56	20.56	19.42	15.15	8.02087
ENSBTAG00000012222	516891	FA2H	4.27	4.97	8.59	6.3	8.53	5.74	4.5	5.24	3.3	8.27	6.24	3.38	3.85	5.73	3.6	1.57156
ENSBTAG00000012228	510239	SEMA4A	15.51	12.86	21.9	16.79	16.15	13.09	12.72	13.5	15.96	16.16	15.94	13.76	12.88	10.81	10.42	3.23207
ENSBTAG00000012235	512499	SHARPIN	6.14	4.56	11.39	8.21	8.59	2.84	5.15	5.18	4.81	7.65	4.81	6.18	5.05	6.97	3.88	1.4826
ENSBTAG00000012247	522392	MXRA8	3.66	6.31	14.56	9.68	7.85	2.39	2.41	3.63	3.25	4.89	4.1	2.32	2.72	4.44	3.51	1.8236
ENSBTAG00000012253	522972	AGO1	4.69	7.83	13.63	10.81	10.78	8.09	7.37	6.05	5.58	11.82	6.71	6.65	6.56	5.91	4.72	1.67534
ENSBTAG00000012260	504754	MTRF1	13.46	18.15	10.6	12.81	13.4	14.94	14.65	12.03	12.78	13.76	11.77	12.65	12.49	11.91	9.06	1.28986
ENSBTAG00000012261	506911	RAB19	28.64	23.66	19.03	12.78	14.99	21.08	20.18	30.12	30.02	16.5	27.68	17.73	10.2	21.76	16.79	5.45597
ENSBTAG00000012263	523797	ASAP3	2.04	2.72	6.86	7.96	7.05	5.49	2.82	2.03	2.07	8.95	3.57	4.07	3.22	2.94	2.71	1.70499
ENSBTAG00000012265	280958	VWF	18.83	20.11	31.16	28.37	27.16	13.55	19.04	19.18	11.06	26.95	22.04	18.84	11.65	9.77	6.64	10.9564
ENSBTAG00000012273	538666	FAM131A	2.22	3.04	5.69	5.58	5.01	2.64	2.23	2.98	2.95	7.19	2.13	4.71	4.67	4.06	3.21	1.46777
ENSBTAG00000012274	531522	CIZ1	5.35	9.76	15.41	11.88	13.22	10.11	7.71	7.78	3.48	11.48	5.99	5.24	3.22	6.05	3.27	3.66202
ENSBTAG00000012275	525399	ENDOU	683.41	521.09	467.12	381.15	336.76	472.09	471.67	560.88	648.58	390.08	658.13	521.11	328.29	414.63	385.25	128.126
ENSBTAG00000012277	615429	SRRD	6.23	6.59	9.28	7.63	6.94	4.9	5.92	5.42	5.1	7.24	5.79	4.22	4.43	5.19	3.76	1.31951
ENSBTAG00000012278	541159	MTMR12	8.11	10.37	10.78	10.94	9.36	10.23	7.44	7.3	6.8	9.82	7.71	7.36	7.16	5.77	4.72	2.44629
ENSBTAG00000012279	519816	AASDHPPT	20.05	25.37	16.77	14.63	15.72	17.06	17.46	18.59	20.6	15	16.73	16.52	16.29	15.35	14.57	2.04599
ENSBTAG00000012284	505569	CLCN2	7.35	17.84	28.86	20.41	25.14	14.05	15.66	15.88	7.27	52.97	10.66	29.8	23.73	19.91	12.19	8.73251
ENSBTAG00000012291	618784	TBC1D22A	5	4.59	8.43	7.68	7.95	5.07	5.52	4.95	4.55	6.87	5.47	6.36	5.22	5.72	4.13	1.30469
ENSBTAG00000012322	616365	INKA1	19.22	16.63	24.12	29.63	26.7	14.31	20.5	19.23	23.1	26.39	20.18	28.18	27.37	27.88	25.17	5.57458
ENSBTAG00000012332	540024	C11H2orf49	6.68	8.46	8.42	8.64	7.67	8.21	7.49	6.12	5.4	9.12	6.04	6.03	6.1	7.43	4.48	1.79395
ENSBTAG00000012352	506384	PARP16	2.44	4.29	5.18	3.97	3.75	3.91	2.85	2.47	1.95	5.12	2.36	1.76	1.75	1.83	1.87	1.05265
ENSBTAG00000012361	511220	ARHGEF11	3.08	4.5	11.12	7.99	7.57	5.16	3.74	3.69	3.02	7.63	4.43	2.34	2.29	3	1.52	2.07564
ENSBTAG00000012374	789553	MAB21L4	5.31	6.31	12.41	9.96	9.81	4.81	6.7	3.4	8.77	7.39	12.75	9.68	6.28	7.22	10.05	3.39515
ENSBTAG00000012380	280817	HK1	34.75	50.28	41.08	45.84	43.45	45.79	43.85	38.24	29.23	51.43	42.47	40.12	39.26	29.7	23.74	6.98305
ENSBTAG00000012391	524749	MINDY2	10.6	19.54	16.62	13.67	15.52	14.99	12.89	11.73	9.64	12.95	10.72	8.1	8.88	9.96	10.08	2.87624
ENSBTAG00000012397	530642	DCK	6.97	8.91	7.83	5.22	6.02	7.64	7.56	6.53	5.8	6.58	5.6	4.67	6.2	6.26	5.08	1.05265
ENSBTAG00000012412	530483	URB1	5.32	4.47	6.72	4.36	4.41	3.82	3.49	3.5	2.03	4.68	3.11	2.06	1.96	2.34	1.18	1.71982
ENSBTAG00000012423	538091	SENP1	10.15	16.43	16.59	10.06	11.78	11.31	11.62	11.55	8.25	11.43	9.43	8.56	8.19	9.51	6.93	2.17942
ENSBTAG00000012441	535916	SMAD7	2.49	3.05	3.91	4.36	5.22	4.42	3.33	2.56	2.86	5.87	3.17	3.17	3.23	2.38	2.01	1.00817
ENSBTAG00000012443	525628	DIAPH3	2.7	5.5	7.33	3.49	5.09	4.06	3.66	2.61	1.81	4.28	2.44	1.77	1.53	1.93	2.28	1.37882
ENSBTAG00000012460	539420	ELF5	26.61	26.35	21.87	15.95	24.68	19.81	21.3	32.82	41.54	14.33	45.45	27.6	27.88	31.17	35.02	7.87261
ENSBTAG00000012463	538512	ZMAT3	10.15	16.23	14	13.45	14.48	13.36	11.38	9.84	9.37	14.44	10.27	9.13	9.01	9.14	5.83	1.86808
ENSBTAG00000012482	540622	CDCP1	13.22	15	26.95	22.92	17.71	14.41	18.13	14.41	10.78	23.77	14.56	11.36	13.28	10.77	7.7	4.89258
ENSBTAG00000012507	539171	PDZD3	21.3	41.24	40.67	57.6	51.65	35.34	32.13	24.52	24.02	55.62	38.86	31.6	26.72	30.97	23.64	12.0239
ENSBTAG00000012514	509606	PODN	3.26	11.58	13.27	11.72	12.52	2.4	2.31	4.71	3.56	9.83	3.27	2.92	1.64	4.12	2.68	1.71982
ENSBTAG00000012525	515340	ABO	6.79	4.12	3.09	8.54	9.54	6.49	4.88	17.91	24.83	6.95	8.73	12.28	11.97	0.82	10.22	5.08532
ENSBTAG00000012557	514738	OSGEPL1	10.69	11.99	8.12	10.07	10.63	10.03	8.37	9.71	6.27	9.37	8.26	8.56	6.21	6.72	5.99	2.23873
ENSBTAG00000012562	539611	RNF26	7.35	7.23	13.41	8.39	8.45	5.6	7.69	5.29	7.33	9.21	6.19	8.93	7.46	8.43	6.79	1.43812
ENSBTAG00000012566	781199	MAP10	2.96	4.59	3.89	2.08	2.63	3.77	3.51	3.71	2.42	2.95	2.64	2.25	1.67	2.98	1.84	1.03782
ENSBTAG00000012584	539935	GJB3	3.61	2.88	3.51	2.81	2.65	1.92	2.32	3.45	1.5	1.92	1.5	1.21	0.86	1.57	1.47	1.05265
ENSBTAG00000012587	504517	BABAM1	14.44	14.95	13.76	17.06	14.05	10.21	14.63	12.97	14.15	11.34	11.71	10.71	11.12	14.69	10.16	1.76429
ENSBTAG00000012594	615431	MRPS6	39.72	60.68	45.63	37.56	42.3	41.3	47.79	42.44	37.57	37.48	47.17	40.56	33.65	43.79	35.77	5.54492
ENSBTAG00000012596	511306	POP1	3.9	4.3	4.68	4.06	3.96	2.82	3.1	4.14	3.32	3.77	2.61	2.14	2.12	2.05	2.06	1.09712
ENSBTAG00000012604	614724	NCMAP	0.65	1.75	2.45	3.48	3.61	5.02	1.64	0.83	2.84	5.07	2.25	2.6	3.73	2.49	2.46	1.26021
ENSBTAG00000012609	100125923	SCO2	12.73	7.73	19.69	16.13	14.68	5.82	11.26	9.02	12.22	15.84	11.58	15.04	15.75	13.53	13.97	3.29137
ENSBTAG00000012624	511963	PDZRN4	2.7	5.68	13.61	4.91	3.8	5.48	1.63	4.67	3.12	7.66	6.72	4.88	4.42	3.83	4.94	1.55673
ENSBTAG00000012626	282407	B4GALT5	33.64	46.33	44.89	40.26	43.77	34.45	29.74	31.16	27.45	45.07	30.2	36.32	31.46	23.1	23.19	9.17729
ENSBTAG00000012630	513841	PAMR1	2.9	5.73	3.16	8.06	5.04	1.26	1.21	2.79	2.62	7.7	1.91	1.67	2.65	2.7	2.61	1.17125
ENSBTAG00000012637	515133	ECRG4	3.64	1.95	3.01	1.64	2.26	0.78	2.33	5.52	3.04	1.07	3.79	2.31	2.77	5.45	5.1	1.28986
ENSBTAG00000012640	616818	S100A8	2691.01	752.6	913.8	477.61	1140.86	975.32	537.38	1716.97	3893.49	651.61	2133.77	1263.73	1461.78	1361.89	855.45	575.634
ENSBTAG00000012656	513727	OVOL1	74.78	71.55	56.37	74.07	56.45	53.15	64.61	72.81	64.9	80.47	56.11	61.91	59.6	58.96	35.9	8.59908
ENSBTAG00000012664	286838	NDST2	6.9	9.57	12.88	9.88	9.8	6.85	7.07	6.45	4.7	9.93	6.05	4.07	4.2	5.5	2.93	3.92889
ENSBTAG00000012667	282162	CAMK2G	6.81	11.15	19.33	11.04	9.39	9.2	8.56	6.7	7.89	9.49	8.67	6.65	6.41	5.86	4.78	2.75764
ENSBTAG00000012673	534048	CDK18	1.42	2.84	8.14	4.97	5.95	2.69	2.94	1.89	2.03	7.55	3.54	3.2	3.62	3.17	2	1.69016
ENSBTAG00000012674	506781	CNKSR3	12.56	13.9	13.18	11.39	11.44	10.72	11.76	11.6	11.03	10.98	12.14	10.01	9.6	8.76	7.74	1.11195
ENSBTAG00000012675	508229	MYO19	17.32	17.13	24.12	18.83	20.1	13.91	15.87	15.45	11.11	22.02	14.27	10.43	8.85	9.91	5.26	6.43448
ENSBTAG00000012676	508202	KRT79	2.49	2.74	8.05	10.42	4.66	4.4	3.86	5.93	1.01	2.87	3.52	1.31	2.36	2.14	1.29	2.26838
ENSBTAG00000012702	506085	ZDHHC16	7.41	10.44	9.42	9.16	8.66	8.15	8.21	6.86	7.51	9.09	7.35	7.25	5.39	7.07	5.23	1.03782
ENSBTAG00000012704	533499	MMS19	9.08	12.94	17.64	16.04	12.13	10.86	10.1	9.21	8.25	13.8	10.77	7.49	7.21	8.1	5.74	3.00968
ENSBTAG00000012708	509976	SERPINI1	6.7	5.1	4.41	3.95	3.33	3.17	3.59	5.74	5.82	4.76	2.99	5.91	6.07	6.5	7.17	1.70499
ENSBTAG00000012725	506904	C10H14orf93	2.11	3.94	5.84	5.43	5.71	3.45	3.91	2.79	3.05	5.07	5.31	3.76	3.36	2.69	4.22	1.66051
ENSBTAG00000012745	522370	PPAN	12.9	11.8	12.8	9.21	9.07	6.7	7.94	13.12	8	12.4	6.68	8.67	6.74	8.9	3.28	3.26172
ENSBTAG00000012755	767885	KLC4	6.33	6.93	13.57	10.69	8.78	5.39	7.08	6.21	4.82	8.47	6.96	5.2	5.6	7.82	3.49	2.2832
ENSBTAG00000012761	514819	PTK7	4.87	3.62	10.61	8.15	9.55	3.53	4.81	4.95	4.67	10.09	5.82	6.08	8.13	4.89	4.75	1.67534
ENSBTAG00000012774	538050	RAB7B	24.08	20.2	20.04	20.88	17.84	17.27	21.42	20.09	22.83	16.73	22.14	17.93	17.6	17.34	15.08	3.26172
ENSBTAG00000012777	533039	SRF	9.55	11.38	19.19	10.11	9.53	7.61	8.53	8.95	7.17	9.5	6.07	6.75	5.37	7.36	4.34	2.01634
ENSBTAG00000012780	280844	LPO	20.56	7.25	10.4	2.89	10.26	18.06	5.3	9.93	15.56	2.28	14.28	4.55	1.97	3.87	4.69	5.01119
ENSBTAG00000012787	534664	SDE2	10.95	14.57	12.61	12.01	9.88	9.7	9.8	9.87	9.89	10.39	10.95	8.22	8.37	8.46	8.46	1.58638
ENSBTAG00000012789	533270	PRKD1	3.82	6.86	12.76	8.24	4.78	5.52	2.79	4.87	4.53	4.59	4.55	3.75	4.48	3.65	2.69	1.18608
ENSBTAG00000012820	513275	STX3	14.94	17.31	16.61	21.48	19.05	12.97	14.28	18.59	11.71	18.11	13.55	17.3	12.52	14.59	9.68	3.51376
ENSBTAG00000012829	514933	EBI3	0.57	4.28	2.69	4.96	3.93	2.3	2.48	4.03	0.46	5.19	1.76	1.71	1.59	1.77	0.93	2.03116
ENSBTAG00000012844	507008	LRSAM1	4.28	4.04	7.37	6.13	5.8	3.79	4.15	3.45	2.82	7	4.43	4.23	3.84	3.31	2.84	1.03782
ENSBTAG00000012847	613747	NIBAN2	123.53	90.48	141.41	137.32	123.53	89.3	93.76	98.92	131.18	133.89	129.8	131.9	106	105.85	100.26	25.99
ENSBTAG00000012855	280843	LPL	1.24	4.39	8.39	7.83	8.13	1.55	0.78	2.28	1.28	5.59	1.08	1.7	1.9	2.63	2.42	1.5419
ENSBTAG00000012857	504632	CNNM2	2.54	3.69	5.75	4.17	3.99	3.09	2.95	2.13	1.83	4.75	3.16	2.36	2.48	2.12	2.1	1.21573
ENSBTAG00000012858	281951	NT5C2	7.51	10.32	10.2	8.55	12.52	8.35	7.94	6.72	7.43	9.85	7.47	5.83	5.67	5.8	4.46	2.49077
ENSBTAG00000012861	537127	KIF4A	7.25	14.45	11.38	7.64	9.25	9.36	12.64	8.62	6.27	8.09	6.36	9.71	5.94	8.57	6.48	1.95703
ENSBTAG00000012863	514673	GDPD2	3.08	6	8.13	5.89	6.8	5.82	3.93	3.32	2.67	6.67	5.63	4.49	3.81	4.03	2.69	2.07564
ENSBTAG00000012866	541281	THBS4	42.51	56.57	40.58	49.03	52.08	22.84	15.29	35.32	30.65	28.41	38.08	21.48	21.58	47.57	31.21	18.1619
ENSBTAG00000012867	511331	TXLNA	6.79	8.55	10.09	8.32	6.88	5.74	6.73	6.63	6	6.1	5.83	4.88	3.99	5.18	3.02	1.15643
ENSBTAG00000012880	100848156	DNLZ	7.29	4.54	5.84	7.12	4.46	3.69	5.86	5.79	8.07	3.62	7.18	5.71	5.49	7.14	7.07	1.92738
ENSBTAG00000012887	506783	FCER1A	7.44	3.54	4.2	8.21	6.93	7.94	6.85	9.06	7.55	5.61	6.05	6.21	9.55	7.59	6.7	1.30469
ENSBTAG00000012900	536375	TMEM229B	20.33	17.9	14.1	6.73	15.85	19.68	9.35	6.97	15.84	14.65	13.43	17.75	15.68	13.2	10.65	4.59606
ENSBTAG00000012907	533508	ODF2L	18.71	31.77	28.11	18.04	26.55	26.08	21.66	23.03	14.25	19.95	23.18	13.14	17.53	16.57	15.81	5.01119
ENSBTAG00000012918	618612	CRISP3	133.19	77.04	46.28	30.59	68.95	81.31	54.18	91.83	72.04	91.99	44.62	111.33	47.99	51.17	80.88	29.5779
ENSBTAG00000012921	513392	KIF24	1.58	2.75	3.54	2.03	2.22	2	1.97	2.04	1.1	2.97	1.21	1.64	1.28	1.21	0.67	1.02299
ENSBTAG00000012925	504477	NCAPH	3.13	4.93	6.38	3.55	5.31	3.51	5.55	3.69	1.89	4.2	2.4	3.37	1.57	2.89	1.8	1.64569
ENSBTAG00000012929	537625	CEP85L	2.43	5.03	12.06	5.15	5.63	3.62	1.88	2.98	1.53	5.64	2.3	1.65	1.69	2.17	1.27	1.33434
ENSBTAG00000012938	528253	JARID2	15.42	21.94	25.47	22.38	24.9	20.44	16.24	18.91	12.92	36.97	19.55	15.06	19.79	14.2	8.67	6.12314
ENSBTAG00000012943	514750	PPARGC1B	14.24	14.73	29.66	26.07	19.85	13.96	14.63	13.67	7.33	24.69	11.94	8.55	8.24	9.59	4.04	8.02087
ENSBTAG00000012945	281973	PDE6A	2.33	8.34	22.53	7.57	1.33	7.26	7.35	14.12	10.92	6.38	8.7	0.56	0.28	9.12	1.38	5.29288
ENSBTAG00000012946	510557	HSF2	13.86	22.98	17.28	14.28	13.89	18.77	15.48	15.16	12.51	20.67	11.75	12.54	13.48	10.86	9.39	2.35733
ENSBTAG00000012963	781105	VILL	5	6.15	16.51	20.58	22.89	11.86	10.59	10.63	8.23	30.26	16.09	13.59	7.91	10.13	7.72	4.3885
ENSBTAG00000012976	528123	WLS	24.95	24.81	31.29	30.93	27.2	30.22	27.12	28.5	29.42	28.24	25.07	29.16	25.73	30.42	26.58	2.93555
ENSBTAG00000012980	506754	RRAGB	2.61	5.08	5.18	4.78	3.88	3.58	2.35	2.29	2.14	4.34	2.4	2.62	1.93	2.49	1.64	1.00817
ENSBTAG00000012994	280841	LOX	5.53	12.13	10.21	10.92	12.75	2.62	3.75	7.67	7.52	9.47	4.48	5.39	5.42	5.85	6.54	3.05416
ENSBTAG00000012999	540731	PRDM4	8	12.16	9.16	9.69	7.4	7.94	7.63	7.85	6.68	9.73	7	6.83	5.42	6.01	5.09	1.40847
ENSBTAG00000013001	784914	LOC784914	5.69	9.45	8.24	7.79	7.35	6.32	6.23	5.64	4.03	7.62	5	4.01	4.68	5.28	3.79	2.46112
ENSBTAG00000013004	534787	ITIH5	8.69	19.79	23.44	26.26	21.57	7.8	6.77	10.49	9.55	26.56	8.51	10.01	8.56	11.77	7.49	3.27655
ENSBTAG00000013009	504437	AURKA	6.33	10.39	10.08	6.26	9.3	6.91	13.47	6.43	4.7	7.94	4.72	8.4	3.7	6.75	4.27	3.00968
ENSBTAG00000013033	505888	BTBD10	12.15	17.03	13.13	11.34	10.93	12.85	11.84	13.61	12.35	10.78	10.8	9.7	9.66	11.23	9	1.49743
ENSBTAG00000013048	616724	NIPAL3	6.24	7.65	6.75	8.94	10.36	6.5	6.64	4.62	5.56	9.84	5.11	7.29	6.27	5.84	5.41	1.39364
ENSBTAG00000013057	525906	CBLB	1.3	4.52	4.89	4.03	5.13	2.42	1.39	1.98	1.19	3.6	1.9	0.83	1.2	0.94	0.8	1.4233
ENSBTAG00000013063	513531	ITGB1BP1	16.31	24.95	18.2	17.42	21.17	21.13	20.58	16.2	20.24	20.81	17.02	17.79	18.28	19.29	14.36	2.92072
ENSBTAG00000013068	780882	GGPS1	8.61	9.79	10.37	7.39	7.36	7.92	9.78	9.45	6.37	7.58	6.96	7.76	6.55	8.06	6.18	1.26021
ENSBTAG00000013069	534598	IQCB1	3.8	7.31	6.37	5.26	5.28	3.84	4.65	3.04	2.93	4.95	3.07	2.32	2.28	2.61	0.84	1.76429
ENSBTAG00000013096	538501	UNC119	8.07	9.54	12.14	12.52	12.38	8.63	9	10.35	12.08	10.38	13.8	10.43	11.91	9.9	10.66	2.19425
ENSBTAG00000013098	504583	PIGS	15.09	15.51	18.56	20.23	15.09	16.98	17.74	14.72	9.68	14.7	14.09	11.9	8.21	10.54	8.21	4.18093
ENSBTAG00000013100	504585	SPAG5	4.66	5.85	7.46	4.86	5.76	5.7	8.91	3.5	3.77	4.16	3.68	4.72	2.36	3.75	3.91	1.45295
ENSBTAG00000013114	506031	ZMYND8	21.3	36.73	51.44	40.75	35.9	34.33	31.6	28.8	17.37	36.85	25.5	20.17	16.48	20.89	12.24	11.757
ENSBTAG00000013116	281985	PLCB4	4.58	7.71	21.26	3.62	4.01	2.91	3.28	5.29	2.06	3.76	4.05	2.71	2.39	2.76	2.55	1.34917
ENSBTAG00000013120	100336729	ARMH3	10.01	14.71	15.15	13.87	13.78	10.49	9.21	9.69	8.04	13.06	9.49	8.33	8.5	7.64	5.72	2.44629
ENSBTAG00000013125	281983	PLAUR	9.22	7.06	4.21	8.82	6.51	7.16	7.33	24.6	15.69	11.68	3.22	8.19	9.57	10.95	4.18	2.49077
ENSBTAG00000013126	515362	EMG1	13.82	12.29	9.14	10.32	8.29	7.75	11.06	13.12	13.52	10.63	9.73	12.53	14.9	12.71	9.12	2.84659
ENSBTAG00000013132	616872	MTX3	6.19	10.33	8.25	8.18	8.3	8.66	7.99	5.99	6.66	7.49	6.39	6.37	5.51	4.28	3.27	1.97186
ENSBTAG00000013138	517053	TDP1	4.76	9.89	8.65	7.3	8.03	7.11	8.63	4.85	3.4	6.77	3.58	4.76	3.35	4.48	3.75	2.2239
ENSBTAG00000013143	516353	BAG4	9.47	12.77	12.8	12.15	10.46	9.04	9.97	10.51	8.32	10.44	8.17	7.44	6.36	7.33	5.79	1.92738
ENSBTAG00000013163	523627	ADAM33	3.36	5.25	17.77	10.22	11.37	4.13	1.43	3.47	1.93	13.77	4.47	2.37	2	4.13	1.34	3.15794
ENSBTAG00000013175	617808	GARRE1	7.97	11.65	14.27	11.88	12.17	8.72	8.67	9.23	6.23	13.69	8	7.05	5.83	7.34	4.94	3.61754
ENSBTAG00000013177	511790	APEX2	8.59	12.43	10.59	8	9.2	8.86	11	8.25	8.02	8.15	6.71	7.24	7.52	7.67	6.06	1.05265
ENSBTAG00000013191	525795	AGRN	7.55	5.45	17.59	19.56	17.9	7.8	11.09	10.04	6.26	16.06	12.58	8.9	9.5	8.01	6.62	4.26989
ENSBTAG00000013192	613916	CEP19	5.66	10.44	5.86	7.14	7.39	8.55	8.56	7.04	7.03	8.71	6.72	8.45	9.95	6.6	6.39	1.89773
ENSBTAG00000013215	613445	MREG	24.04	22.08	9.87	16.6	12.8	19.16	18.34	20.48	17.17	14.73	10.9	13.87	16.85	14.89	9.09	4.0475
ENSBTAG00000013222	534043	CD109	38.42	60.75	54.53	62.33	44.33	68.14	45.54	39.71	40.87	63.01	45.04	37.97	39.07	52.63	40.41	9.81481
ENSBTAG00000013224	534105	RMND1	3.67	7.95	6.78	5.81	5.51	6.42	4.49	3.61	5.18	7.37	4.38	5.81	4.6	3.86	3.73	1.83842
ENSBTAG00000013226	514142	HUS1	7.63	10.94	9.99	7.66	7.07	7.46	8.61	7.84	5.89	8.59	6.39	5.68	5.84	5.77	4.59	1.70499
ENSBTAG00000013244	513602	HDAC6	11.13	19.21	23.48	19.96	19.79	15.88	14.81	11.06	9.91	19.53	13.59	11.33	9.49	9.44	8.99	6.07866
ENSBTAG00000013245	281879	ITPR3	8.78	15.39	17.72	18.63	16.54	12.26	12.56	10.17	5.86	23.27	11.02	8.28	10.09	7.2	5.3	5.66353
ENSBTAG00000013253	507503	THAP4	12.24	8.55	18.33	14.76	14.86	8.86	11.36	10.34	14.29	14.48	13.77	15.36	14.48	14.46	14.98	1.02299
ENSBTAG00000013265	520046	DHX38	9.92	11.47	11.3	11.14	9.75	8.74	10.9	9.95	7.92	10.26	9.16	7.9	6.55	7.66	4.99	2.06081
ENSBTAG00000013277	534246	CCDC22	8.51	7.77	12.37	11.23	10.77	6.58	8.26	7.5	8	8.95	7.47	6.9	7.06	7.74	5.41	1.09712
ENSBTAG00000013284	504480	SGK3	17.63	31.32	19.34	20.14	22.12	22.98	23.19	16.73	17.81	19.46	21.37	21.2	19.13	20.63	16.14	2.93555
ENSBTAG00000013287	539308	SMO	2.4	2.97	8.77	5.29	4.3	2.94	2.34	1.9	3.64	5.46	2.13	3.47	3.69	3.19	2.2	1.26021
ENSBTAG00000013302	533850	R3HDM1	3.03	6.88	10.5	5.32	6.66	5.35	3.7	4.33	2.54	8.14	2.94	2.54	2.45	2.09	1.66	2.38699
ENSBTAG00000013306	614110	ZBTB7C	27.28	22.92	39.87	33.46	31.03	31.43	26.13	26.57	19.7	32.07	28.05	18.68	16.86	20.13	14.52	8.1543
ENSBTAG00000013314	539222	PBX3	7.8	11.82	11.59	10.52	11.97	10.22	11.55	8.54	6.53	8.92	7.9	7.59	7.65	7.71	5.46	2.49077
ENSBTAG00000013316	507996	BRPF3	3.51	5.28	10.35	7.47	7.87	5.71	4.48	3.65	3.17	7.22	4.73	2.93	2.78	3.21	1.9	1.94221
ENSBTAG00000013317	613812	RNF168	10.75	14.02	12.77	10.66	11.22	12.31	12.29	11.35	9.83	9.96	10.28	10.76	8.74	9.43	9.75	1.36399
ENSBTAG00000013340	280730	BAX	5.81	6.19	8.41	6.74	6.88	5.59	5.38	4.78	4.48	6.65	4.29	5.66	4.84	4.64	2.43	1.40847
ENSBTAG00000013368	504991	ANKRD22	42.48	43.89	23.49	31.01	32.55	32.93	37.88	39.12	30.75	38.98	30.1	33.84	29.62	34.79	22.74	4.90741
ENSBTAG00000013380	104975778	CEP192	3.59	7.11	9.94	8.99	7.63	4.86	5.46	5.26	3.14	7.66	3.58	3.14	2.67	3.94	2.01	2.55007
ENSBTAG00000013392	522159	PLD2	9.02	13.17	15.93	17.33	16.14	14.65	9.55	11.16	8.45	18.17	13.9	9.26	9.57	9.6	5.71	4.01785
ENSBTAG00000013407	616798	PLXNB1	12.38	9.68	22.29	18.15	19.59	9.27	10.94	9.31	6.19	13.49	11.72	7.52	6.21	9	5	4.00302
ENSBTAG00000013420	510535	FSD1L	1.41	3.54	2.8	2.99	2.64	2.69	1.9	1.62	0.95	3.95	1.39	0.97	1.74	1.29	1.33	1.1416
ENSBTAG00000013478	616867	MARVELD1	8.79	13.33	16.85	8.82	8.14	6.4	5.98	6.54	5.76	7.76	6.94	4.37	3.83	6.16	4.65	2.37216
ENSBTAG00000013483	505051	TAF1A	3.06	5.93	6.26	4.82	4.78	3.38	2.76	3.25	2.15	5.42	2.68	2.11	2	2.53	1.18	1.40847
ENSBTAG00000013485	511054	ZFYVE19	3.48	4.19	6.56	6.12	6.68	5.07	4.97	3.95	5.3	6.8	5.86	5.1	6.93	5.65	5.07	1.21573
ENSBTAG00000013493	516077	BNIP2	5.65	9.67	12.48	8.91	9.7	5.68	5.47	6.94	4.09	8.23	5.29	4.44	5.52	5.1	3.87	1.91255
ENSBTAG00000013507	507527	LOC507527	366.43	457.4	185.45	99.64	98.36	98.54	334.14	548.88	407.73	127.66	238.89	257.16	162.38	259.33	123.9	170.484
ENSBTAG00000013515	541109	INTS13	12.28	16.43	10.73	9.51	9.84	12.59	12.77	13.56	10.96	9.2	11.15	9.82	10.51	10.31	7.77	1.80877
ENSBTAG00000013524	782414	CMIP	7.77	9.29	25.82	14.86	13.69	11.93	9.1	10.34	6.2	20.93	8.43	8.32	6.78	7.53	4.12	3.43963
ENSBTAG00000013527	514939	PGD	25.79	21.98	33.05	31.99	26.99	29.31	25.64	32.28	29.94	33.89	21.98	32.55	28.56	24.82	22.4	5.51527
ENSBTAG00000013530	540386	DDAH2	2.6	3.89	7.15	8.02	7.91	3.12	3.51	3.54	4.28	11.08	4.27	8.72	10.28	5.6	7.77	3.21724
ENSBTAG00000013535	507981	DFFA	22.28	31.12	28.77	31.98	30.53	35.12	30.95	26.95	27.29	41	30.96	33.28	35.42	26.96	24.93	5.42632
ENSBTAG00000013537	527366	FER1L6	2.93	3.84	7.48	8.03	4.68	5.66	5.53	0.11	3.23	2.68	2.45	2.81	1.66	4.07	2.17	1.57156
ENSBTAG00000013562	519018	SKP2	8.17	15.15	16.26	7.11	8.96	10.04	12.7	7.32	7.3	12.4	6.74	8.19	6.94	8.45	4.79	1.85325
ENSBTAG00000013573	414925	BIRC5	12.89	17.49	18.05	14.45	16.6	14.83	29.45	15.06	12.42	13.3	10.72	19.98	10.65	15.44	11.57	3.57307
ENSBTAG00000013577	282355	SLC1A5	65.07	55.96	56.99	53.63	44.27	40.99	51.47	41.87	46.07	60.95	38.08	54.27	35.6	34.04	32.89	12.1573
ENSBTAG00000013578	513513	CHI3L2	8.65	0.33	0.15	1.17	0.87	0.86	0.32	5.91	48.63	0.48	1.46	2.7	2.15	0.74	1.13	1.18608
ENSBTAG00000013589	507722	CHMP3	41.55	46.21	35.36	41.51	39.31	38.45	43.83	39.41	45.27	35.28	39.25	36.13	35.87	36.19	38.71	4.53676
ENSBTAG00000013591	533608	CYB5R4	20.06	25.43	16.93	14.77	16.38	14.88	21.87	19.02	17.15	16.84	17.89	15.4	14.47	19.5	15.15	3.03933
ENSBTAG00000013611	534830	SCLT1	3.48	5.72	6.71	3.81	4.72	3.37	3.63	3.28	2.85	5.73	2.97	2.34	1.68	2.31	1.91	1.52708
ENSBTAG00000013616	536144	AP4E1	12.83	19.3	16.83	13.96	15.45	14.97	11.45	9.78	11.66	16.11	11.58	10.22	11.46	8.49	9.14	3.40998
ENSBTAG00000013628	537241	PHYKPL	3.85	5.13	6.82	6.62	5.31	4.53	3.72	3.16	3.24	5.61	3.88	4.7	3.69	3.22	3.15	1.06747
ENSBTAG00000013663	616567	CMSS1	8.87	14.07	11.09	9.33	9.18	8.14	10.82	9.77	9.14	8.72	8.04	12.56	10.89	7.75	8.71	1.5419
ENSBTAG00000013664	504954	FILIP1L	3.53	9.02	6.61	6.77	7.57	3.94	2.51	4.41	2.84	8.89	2.71	2.75	4.07	2.62	2.36	1.95703
ENSBTAG00000013666	507686	SLC25A29	3.39	2.99	4.87	2.84	5.81	2.04	3.16	3.54	4.37	4.11	2.89	5.72	2.7	4.88	2.48	1.06747
ENSBTAG00000013669	506294	KIF22	7.37	9.44	11.58	8.74	10.21	6.25	11.43	6.57	4.41	7.55	4.47	8.94	3.43	6.42	4.46	3.06898
ENSBTAG00000013670	511556	SLC46A2	2.9	1.57	4.13	3.12	2.84	2.9	1.73	3.32	4.44	1.25	4.41	2.81	5.93	1.6	3.99	1.73464
ENSBTAG00000013677	513449	SEC14L1	19.22	19.19	19.61	22.59	25.76	18.34	17.66	20.15	12.58	27.21	17.98	17.62	14.32	18.45	13.58	1.71982
ENSBTAG00000013688	280894	PGF	1.67	5.79	3.24	3.3	2.31	1.29	1.91	3.59	2.71	9.5	2.64	4.86	6.44	1.54	2.81	1.33434
ENSBTAG00000013697	509208	CLASRP	3.58	5.78	8.24	7.34	6.42	4.17	3.41	4.04	2.03	8.04	3.1	2.97	1.9	3.74	1.49	2.53525
ENSBTAG00000013706	533820	MEGF9	45.64	59.59	62.4	61.37	66.26	71.22	61.01	44.58	24.97	57.83	50.04	36.5	37.46	27.19	18.98	18.3249
ENSBTAG00000013724	408003	ATG4A	5.07	7.17	8.4	5.48	6.09	6.75	5.6	7.05	5.63	6.83	5.31	6.41	6.49	5.11	4.93	1.09712
ENSBTAG00000013725	511484	RBSN	8.23	10.85	12.23	10.08	11.28	9.8	8.96	8.16	7.3	11.14	6.82	7.94	8.3	8.49	6.07	1.94221
ENSBTAG00000013735	505066	TBCE	11.96	15.03	14.18	12.43	11.85	14.95	12.75	10.01	10.75	14.1	13.73	12.08	10.95	10.51	10.58	2.2239
ENSBTAG00000013745	281873	ITGA5	4.03	5.73	8	8.4	8.18	3.27	4.54	4.33	3.02	12.35	3.92	3.32	3.17	2.47	2.4	1.49743
ENSBTAG00000013749	100139988	RHOQ	3.54	5.03	8.79	5.21	6.65	3.95	2.28	4.48	3.58	4.56	3.37	3.42	3.34	3.67	1.95	1.20091
ENSBTAG00000013761	616317	STMN1	7.25	16.21	12.98	9.74	12.36	10.1	14.58	9.64	6.49	10.36	7.09	11.41	6.56	9.81	9.43	3.78063
ENSBTAG00000013774	513496	CCDC9B	5.33	10.89	20.36	20.96	17.31	14.59	8.32	3.75	4.9	16.99	8.71	7.52	4.09	5	3.53	6.2714
ENSBTAG00000013781	512321	MIOS	17.02	30.61	19.54	20.72	19.38	25.47	19.28	16.65	18.01	17.1	19.99	19	16.89	14.29	14.89	2.81694
ENSBTAG00000013801	540688	PBX1	10.76	17.41	32.52	17.36	18.16	17.54	13.51	12.14	8.38	19.64	15.48	10.04	10.3	8.46	7.85	5.78214
ENSBTAG00000013810	517040	GABBR2	4.79	8.82	8.18	7.53	8.27	7.84	7.63	4.82	4.39	10.26	6.32	4.42	4.86	5.68	5.01	2.25355
ENSBTAG00000013813	615476	KLHL17	9.71	8.67	20.53	14.67	14.37	7.9	8.16	9.22	6.34	11.14	9.49	5.56	5.04	8.04	4.21	3.45446
ENSBTAG00000013824	523454	WWC3	5.8	4.77	6.47	6.32	6.98	4.59	3.64	4.66	5.03	7.14	4.15	4.11	2.74	4.1	2.13	1.51225
ENSBTAG00000013831	281131	DSG1	2.9	12.44	10.04	9.54	9.69	32.55	17.17	4.82	8.28	27.55	9.27	6.38	31.06	12.61	6.87	4.32919
ENSBTAG00000013837	512715	TUBE1	4.59	7.73	6.63	4.93	5.91	5.61	5.79	6.4	3.92	6.39	3.72	3.69	4.38	4.52	2.71	1.49743
ENSBTAG00000013843	534536	ACVRL1	3.32	4.42	8.5	8.39	9.68	3.6	3.33	4.09	4.55	9.28	3.92	4.69	3.68	4.57	2.83	1.21573
ENSBTAG00000013851	540824	BCL10	14.95	21.11	19.66	12.43	16.39	17.87	16.2	17.88	13.86	19.42	13.33	13.9	13.48	14.52	9.04	2.40181
ENSBTAG00000013854	520404	CALML5	66.8	75.71	128.11	106.38	131.77	63.27	79.1	67.16	110.53	133.12	119.11	104.45	152.66	134.77	143.5	35.9382
ENSBTAG00000013856	616564	SSBP2	14.31	22.03	22.83	16.3	18.38	16.73	13.29	15.79	13.09	16.59	14.01	14.78	18.17	11.45	12.25	3.52859
ENSBTAG00000013861	337925	SLC8A1	2.24	8.06	28.24	5.25	4.96	2.97	1.51	4.57	1.96	5	2.05	1.6	1.74	1.82	1.7	1.0823
ENSBTAG00000013888	503579	FOXA1	4.08	6.97	9.13	4.99	5.98	5.68	5.86	5.16	4.37	4.95	5.82	4.9	4.28	5.14	3.71	1.06747
ENSBTAG00000013889	514305	TMEM141	14.93	10.66	20.79	15.03	22.09	15.21	17.12	15.3	16.41	21.17	13.18	16.36	16.61	18.81	17.17	2.04599
ENSBTAG00000013899	505723	LARP4B	17.28	26.68	23.41	22.8	22.13	21.8	18.95	19.72	11.68	25.18	17.28	13.64	11.59	13.85	8.31	6.6124
ENSBTAG00000013909	512018	BOC	2.14	3.27	6.62	5.16	4.83	3.88	3.03	1.77	1.21	5.91	3.49	1.84	1.93	2.36	1.74	1.76429
ENSBTAG00000013915	508271	DSN1	5.89	9.37	10.41	6.95	9.17	6.16	8.34	5.18	4.41	8.02	4.41	8.14	3.29	6.73	4.26	2.38699
ENSBTAG00000013923	281437	QPCT	4.08	11.23	8.53	9.25	12.77	5.02	2.38	2.93	5.63	9.77	6.87	4.81	2.88	5.57	7.45	4.00302
ENSBTAG00000013932	508336	CCDC71	11.3	10.59	19.43	15.41	15.03	9.31	11.06	10.28	12.91	13.6	12.08	14.62	14.44	14.37	10.92	2.74281
ENSBTAG00000013937	515350	SPICE1	5.12	9.26	9.64	8.2	7.33	7.1	6.22	4.49	3.54	7.17	4.33	3.77	4.32	4.47	3.47	2.34251
ENSBTAG00000013941	534015	TANGO6	6.49	8.95	11.55	8.01	7.12	7.84	6.13	6.04	6.61	7.83	7.04	6.15	5.79	4.93	5.14	1.21573
ENSBTAG00000013957	535458	GALNT3	9.2	10.25	8.95	6.65	8.82	7.89	6.44	8.06	7.92	7.69	6.59	7.27	6.27	7.82	4.99	1.67534
ENSBTAG00000013958	539742	PAK4	8.85	7.02	20.07	15.58	15.83	8.6	10.25	7.67	9.05	15.7	10.21	9.51	10.55	10.02	7.42	2.10529
ENSBTAG00000013999	539755	FAM20B	33.62	36.24	33.09	35.28	36.5	39.45	32.86	33.18	35.6	37.02	36.48	35.36	36.34	28.3	31.22	2.46112
ENSBTAG00000014005	510684	PPIP5K1	10.97	13.33	12.62	14.2	11.88	11.64	11.62	11.2	9.5	15.14	10.56	10.05	9.62	8.51	6.56	2.10529
ENSBTAG00000014028	511744	PSTK	3.6	3.15	6.2	4.65	3.67	3.8	2.89	4.02	2.99	4.15	3.34	2.56	2.12	2.49	2.45	1.00817
ENSBTAG00000014043	509602	ERCC5	13.82	17.41	17.45	17.2	18.04	16.35	14.44	14.27	9.32	17.04	13.56	9.87	8.9	13.16	9.5	4.34402
ENSBTAG00000014059	282146	ATP2B4	1.66	3.8	26.52	5.42	5.15	3.28	1.39	2.59	2.04	7.95	2.21	1.43	1.74	1.52	1.28	1.21573
ENSBTAG00000014083	524284	AMIGO1	3.44	4.27	7.66	6.31	5.98	3.88	4.96	3.53	3.97	6.42	4.58	4.81	3.99	2.52	4.05	1.02299
ENSBTAG00000014091	782247	ARHGEF3	18.28	24.86	21.94	25.67	24.38	22.67	20.59	22.85	21.39	22.51	19.96	18.8	14.88	17.04	12.24	3.83993
ENSBTAG00000014096	539495	PCNX4	4.06	8.46	10.42	7.13	11.25	8.1	4.79	4.05	3.5	7.34	4	3.07	3.73	2.95	2.79	1.64569
ENSBTAG00000014111	534793	INPP4B	10.82	21.06	14.35	16.38	14.17	13.81	13.51	14.58	6.33	15.03	11.31	9.14	9.17	9.34	6.26	3.98819
ENSBTAG00000014117	617257	CCDC9	3.81	5.98	4.5	5.49	5.06	5.07	3.81	4.25	2.52	4.1	4.79	2.7	3.09	3.7	2.31	1.4233
ENSBTAG00000014124	521962	MLLT3	4.05	8.75	10.54	6.64	6.2	8.91	6.77	5.27	5.35	10.12	6.08	7.16	7.06	7.17	5.12	2.10529
ENSBTAG00000014153	533382	PKNOX1	5.05	7.04	8.24	6.34	6.15	5.23	6.09	5.97	4.9	6.62	4.7	3.84	3.17	4.96	3.81	1.36399
ENSBTAG00000014158	521089	CCNT2	19.69	31.15	27.77	23.78	25.36	23.84	20.63	20.23	15.66	25.17	20.02	15	14.04	16.41	10.78	6.77548
ENSBTAG00000014159	514559	TTL	9.34	17.92	9.92	11.67	13.88	12.93	12.82	11.39	10.39	13.57	9.8	8.84	9.68	9.03	9.12	1.89773
ENSBTAG00000014167	540607	RNF121	12.58	17.56	16.27	13.83	13	11.5	12.29	13.14	12.79	14.36	10.71	11	10.07	11.46	8.13	1.85325
ENSBTAG00000014178	507082	RALGAPA2	44.38	51.86	61.12	59.73	54.14	41.88	37.15	42.35	27.09	67.52	39.17	28.39	31.43	24.64	18.38	18.1767
ENSBTAG00000014181	540353	RNF111	11.57	15.46	18.44	13.44	15.26	14.14	10.55	12.7	8.47	16.35	10.8	10.26	9.05	8.67	8.84	3.81028
ENSBTAG00000014192	520949	LRRTM2	1.74	7.02	8.32	6.08	8.25	4.94	1.99	2.18	0.84	7.34	2.51	0.82	0.96	0.71	0.48	2.17942
ENSBTAG00000014221	516664	CPLANE2	1.61	0.64	3.91	4.76	2.75	0.76	0.97	0.63	1.98	3.82	2.25	3.19	3.64	2.43	2.32	1.95703
ENSBTAG00000014229	532273	SYT17	2.02	3.49	5.76	4.63	3.62	3.65	4.07	2.85	2.81	4.67	3.23	1.94	2.19	1.95	1.45	1.5419
ENSBTAG00000014230	618880	VRK1	10.74	18.94	12.52	11.28	10.01	11.32	15.26	12.6	9.38	9.75	9.39	11.86	8.9	10.12	9.36	2.00151
ENSBTAG00000014239	327679	CCNB1	14.91	20.9	15.96	12.41	14.25	18.07	28.13	13.87	10.68	9.78	11	15.84	7.3	13.17	9.69	4.25506
ENSBTAG00000014247	538476	FAM83F	10.18	6.96	11.89	11.28	10.82	8.07	9.89	7.41	12.56	13.23	9.03	12.27	11.88	9.09	10.1	2.52042
ENSBTAG00000014248	508556	MIER3	34.91	56.64	31.3	28.94	25.14	30.44	40.87	34.97	27.03	21.74	32.84	26.46	30.52	29.07	21.4	5.90075
ENSBTAG00000014253	615878	TBC1D22B	5.68	9.54	11.34	8.22	8.89	7.29	7.17	6.01	5.02	11.4	6.17	4.65	4.87	4.85	3.96	1.95703
ENSBTAG00000014270	524942	UNC5B	3.09	2.81	6.81	5.97	6.86	3.28	3.73	2.24	1.84	14.58	3.62	4.05	3.89	3.26	2.57	1.20091
ENSBTAG00000014273	509232	NRF1	4.25	7.47	8.05	6.6	5.31	4.47	4.63	4.66	3.85	4.76	3.37	2.66	2.75	3.89	2.41	1.24538
ENSBTAG00000014306	514520	DOP1B	2.65	4.6	5.91	6.14	5.65	4.64	3.19	3.49	2.41	7.76	3.25	3.26	2.55	2.87	1.84	1.26021
ENSBTAG00000014326	508022	CDCA8	3.39	5.59	7	3.64	5.03	3.97	7.71	4.73	3.49	4.3	2.99	4.03	1.5	3.76	2.87	1.12678
ENSBTAG00000014329	512548	LOC512548	23.45	613.33	160.78	339.71	397.41	428.71	332.68	893.27	441.07	516.42	4.57	533.89	518.09	469.24	489.12	137.615
ENSBTAG00000014333	504534	SLC10A3	9.22	10.06	11.4	9.3	9.54	8.82	11.35	8.56	7.19	9.94	9.01	7.42	6.31	7.2	5.92	1.55673
ENSBTAG00000014334	514402	ZFYVE26	6.85	9.23	12.91	9.51	9.05	7.45	7.86	7.65	4.28	10.37	6.55	4.65	4.65	4.81	3.26	3.05416
ENSBTAG00000014351	513829	EIF2AK4	13.03	19.14	23.06	17.6	18.18	17.4	16.15	14.69	12.3	17.85	13.07	11.89	12.41	12.34	8.81	4.01785
ENSBTAG00000014361	507256	FHIP2B	6.9	9.85	14.44	10.48	11.34	9.3	7.36	7.09	6.93	14.88	7.83	7.34	7.31	8.1	4.77	1.37882
ENSBTAG00000014367	505773	PRKX	39.95	39.27	63.37	72.18	76.62	51.42	46.31	38.12	45.81	83.13	55.53	64.75	55.56	47.47	38.77	17.7171
ENSBTAG00000014372	777769	SMARCD3	2.79	4.19	9.03	5.66	4.62	2.39	1.99	2.42	3.52	5.07	2.41	2.55	2.53	3.16	2.09	1.03782
ENSBTAG00000014374	520291	CARD6	4.84	6.75	7.42	5.94	6.5	6.1	6.39	4.95	5.44	6.23	4.86	3.85	4.75	3.99	4.48	1.17125
ENSBTAG00000014376	511883	ANKRD13A	43.27	57.39	53.71	42.61	40.57	46.49	44.61	46.35	40.8	50.93	43.45	35.44	31.39	38.18	26.15	4.77397
ENSBTAG00000014377	532673	CHD3	6.14	8.29	15.58	10.38	9.72	8.42	7.21	7.29	5.47	9.04	8.74	4.18	5.51	5.01	4.7	2.63903
ENSBTAG00000014380	510120	MCM2	6.8	5.99	17.46	7.19	8.81	3.62	7.69	5.88	5.17	10.26	5.37	8.85	5.32	9.04	4.9	2.41664
ENSBTAG00000014407	527199	INO80D	4.26	7.42	13.69	7.48	7.5	6.53	3.94	4.43	2.4	7.87	3.76	2.51	2.47	2.89	2.31	2.75764
ENSBTAG00000014422	615443	MTMR10	14.72	20.81	18.67	17.04	12.8	12.57	13.58	13.98	11.04	14.93	12.71	10.69	10.6	11.04	7.82	2.84659
ENSBTAG00000014429	506805	KMT2D	4.11	4.54	17.97	9.77	10.38	5.62	4.36	4.23	2.11	12.31	3.69	2.59	2.19	2.38	1.23	2.74281
ENSBTAG00000014435	514216	TCF19	5.64	7.23	12.95	6.5	8.91	5.26	8.99	5.5	5.24	6.44	3.7	8.42	5.74	4.62	4.41	1.66051
ENSBTAG00000014447	533908	RPS6KA1	6.05	7.52	9.63	10.64	9.39	6.78	7.11	5.87	7.34	12.88	6.18	7.76	7.1	7.01	4.46	1.37882
ENSBTAG00000014450	511234	NOSIP	5.03	4.33	9.46	9.35	9.98	5.96	5.08	4.87	5.65	8.03	7.72	7.05	5.74	6.96	4.61	1.61603
ENSBTAG00000014451	514192	YEATS2	12.43	19.25	23.72	17.16	17.26	16.06	15.05	14.69	10.45	18.76	12.53	10.89	10.07	10.47	6.62	5.63388
ENSBTAG00000014453	538238	PLK1	2.81	3.91	6.54	4.25	5.3	4.5	5.91	2.67	2.47	4.59	3.58	2.72	1.92	3.49	2.12	1.36399
ENSBTAG00000014455	516852	PDZD2	6.59	7.11	20.73	11.7	11.33	8.53	8.41	7.55	5.43	12.46	7.78	6.13	6.31	5.23	4.86	2.10529
ENSBTAG00000014472	538825	LCMT2	6.05	6.65	5.41	4.66	3.06	3.12	4.13	4.92	5.7	3.61	3.45	2.84	3.46	4	2.8	1.36399
ENSBTAG00000014479	510865	TUBGCP4	11.99	16.6	14.16	12.04	12.25	11.12	11.43	8.77	9.26	13.63	9.04	9.38	6.74	9.41	5.92	2.75764
ENSBTAG00000014485	614768	POF1B	90.76	135.1	115.75	112.38	140.72	140.92	104.9	111.51	119.22	146.07	140.89	125.7	100.26	97.44	104.6	22.9655
ENSBTAG00000014492	514369	NFKBIL1	6.22	7.75	9.8	9.9	9.12	6.55	8.03	7.29	6.1	8	9.73	7.87	9.65	9	7.48	1.66051
ENSBTAG00000014512	533633	WDR19	3.61	5.32	7.97	6.34	6.04	4.39	3.37	3.7	3.12	7.01	3.89	3.92	3	3.49	2.42	1.1416
ENSBTAG00000014526	505007	MOB3A	6.34	5.78	6.09	5.36	4.89	5.61	4.8	6.35	3.64	5.35	4.59	3.72	4.16	4.51	3.05	1.0823
ENSBTAG00000014529	613313	GBP4	2.39	11.26	4.72	11.35	14.03	2.44	4.38	9	5.89	17.65	2.33	4.53	0.71	6.23	13.86	5.1891
ENSBTAG00000014540	520080	PERM1	8.89	12.99	17.3	12.6	10.9	6.71	10.21	10.89	5.67	8.82	9.17	3.77	3.2	6.31	1.97	3.82511
ENSBTAG00000014547	515067	PGAM2	1.28	3.15	6.93	4.7	4.96	1.71	2.31	3.58	1.19	6.83	1.59	3.3	1.82	2.57	1.09	1.49743
ENSBTAG00000014551	529336	TNFAIP8	18.7	27.48	19.71	16.7	20.68	19.98	25.05	25.6	21.72	20.91	21.33	22.68	22.2	21.47	18.74	2.00151
ENSBTAG00000014555	512832	CASS4	5.03	10.03	8.75	6.26	7.41	7.43	7.92	7.27	4.26	6.07	5.08	4.86	4.79	5.06	3.44	1.89773
ENSBTAG00000014595	100124507	LIG1	7.29	8.38	10.69	9.69	10.07	6.42	7.79	5.92	5.21	9.37	6.42	6.59	5.05	6.14	3.93	2.04599
ENSBTAG00000014615	513953	SLC26A2	23.25	35.41	69.43	38.4	17.45	29.28	33.43	54.04	43.36	45.19	31.81	19.93	20	33.86	19.17	15.0929
ENSBTAG00000014646	787548	MZT2B	0.29	0.28	5.71	5.48	4.16	0.48	0.84	0.73	1.66	1.82	1.35	5.32	3.98	5.84	3.09	2.26838
ENSBTAG00000014650	505998	NFATC2IP	5.28	6.16	7.55	5.06	5.75	3.5	4.91	5.2	3.86	5.23	2.95	3.1	2.92	3.05	2.46	1.85325
ENSBTAG00000014665	282401	ADAMTS2	4.01	9.85	10.57	11.74	16	2.28	3	5.25	3.71	14.47	2.77	3.6	3.97	7.14	3.8	1.83842
ENSBTAG00000014711	510916	DBF4	4.8	7.58	5.51	3.88	5.09	4.39	5.43	4.79	3.07	4.11	3.14	3.88	2.79	4.05	2.54	1.43812
ENSBTAG00000014719	780784	TMOD1	3.9	6.5	11.8	6.79	5.9	5.57	4.84	3.97	4.44	7.41	4	2.6	3.66	4.39	2.95	1.67534
ENSBTAG00000014722	616726	TSTD2	11.82	15.34	14.85	12.57	13.99	11.35	11.39	10.27	9.82	13.56	8.99	9.83	9.36	10.24	7.61	2.26838
ENSBTAG00000014727	504637	RFC4	9.2	13.12	10.39	11.56	8.32	7.43	12.01	9.58	8.65	8.94	9.23	10.01	8.94	10.66	8.29	1.34917
ENSBTAG00000014730	786159	NCAPD2	8.39	10.59	14.41	10.83	10.62	7.7	11.31	7.19	5.07	11.05	6.42	6.4	3.47	6.4	3.33	4.28471
ENSBTAG00000014760	616734	FOXE1	4.51	5.1	7.85	3.68	4.53	1.73	3.38	3.86	4.67	3.67	4.54	5.86	3.23	5.6	4.56	1.26021
ENSBTAG00000014764	280746	CD9	512.88	572.97	422.95	543.4	502	628.56	572.92	548.07	597.02	634.94	624.03	725.96	735.08	582.61	501.88	82.4177
ENSBTAG00000014768	506408	ZNF786	7.48	7.65	13.33	10.91	7.83	5.05	6.15	6.71	5.76	8.53	8.47	7.87	7.31	7.46	5.79	1.46777
ENSBTAG00000014769	508301	GMEB2	6.28	6.63	11.99	10.92	9.38	4.83	5.85	6.3	5.6	10.17	6.44	5.46	6.08	7.04	4.02	1.09712
ENSBTAG00000014773	281227	HMMR	6.61	9.43	9.08	4.8	6.97	7.27	10.57	6.23	4.21	6.12	4.52	6.46	3.9	5.27	5.04	1.76429
ENSBTAG00000014777	513023	FBXO6	9.13	7.72	12.03	10.03	8.26	7.11	8.79	7.4	6.41	6.98	7.48	5.63	5.28	6.3	6.74	1.46777
ENSBTAG00000014784	514296	NT5DC2	12.11	10.24	14.8	15.75	13.83	10.23	12.11	10.23	14.36	12.93	13.71	15.51	11.57	15.27	9.25	2.77246
ENSBTAG00000014786	506557	PBRM1	9.83	14.05	18.28	11.9	12.03	11.93	9.49	9.95	7.86	12.24	9.46	6.37	6.73	6.36	5.44	3.26172
ENSBTAG00000014788	513774	AKAP12	1.96	8.53	14.55	5.87	6.35	2.51	1.6	4.1	2.31	6.35	1.98	2.46	2.05	2.3	1.05	1.27504
ENSBTAG00000014792	781335	MAP4K5	12.3	20.47	19.36	13.77	16.96	16.14	13.61	15.17	10.58	16.88	12.51	10.19	11.27	10.93	7.41	3.97337
ENSBTAG00000014799	613424	ARMC7	5.72	6.02	9.34	10.59	8.38	3.97	6.43	4.81	6.44	7.98	8.31	8.26	7.1	8.68	7.7	1.86808
ENSBTAG00000014814	540169	BICRAL	4.06	6.44	11.13	7.85	7.79	5.99	5.1	4.24	3.56	7.37	4.77	3.5	4.13	3.68	2.81	1.80877
ENSBTAG00000014855	534041	MICAL2	6.38	8.88	13.96	12.86	10.23	7.31	6.61	6.66	4.49	12.13	6.38	4.54	5.07	3.99	3.23	3.14311
ENSBTAG00000014879	531996	FAM185A	9.56	10.2	7.39	7.7	8.93	10.79	9.42	8.95	5.77	9.41	6.55	9.73	11.18	6.23	6.68	1.85325
ENSBTAG00000014880	507857	ICOSLG	12.73	8.39	12.81	13.98	12.45	9.64	9.35	11.83	9.35	9.32	11.54	9.02	8.49	9.82	7.45	1.85325
ENSBTAG00000014886	529318	MEX3C	14.28	21.84	13.61	13.58	13.4	15.8	15.63	15.64	13.36	16.13	12.58	13.16	12.65	11.21	10.81	1.4826
ENSBTAG00000014900	527305	CNOT3	5.4	7.42	12.25	9.15	8.16	7.12	6.68	5.95	3.56	9.01	6.13	3.43	2.93	4.89	1.95	3.00968
ENSBTAG00000014906	282662	VCAN	5.12	12.39	8.76	8.04	11.72	4.19	3.76	8.09	7.57	14.36	4.51	6.6	8.07	4.04	6.08	3.63237
ENSBTAG00000014912	281168	FMOD	13.41	35.12	35.52	31.28	30.42	10.93	10.09	19.3	13.89	35.47	10.18	14.53	10.71	19.53	13.89	6.58274
ENSBTAG00000014915	541166	ETV5	2.43	3.19	3.37	2.7	2.49	2.04	1.65	3.46	1.12	2.71	1.64	2.32	3.22	1.54	1.74	1.12678
ENSBTAG00000014932	505899	ARSL	8.85	4.07	11.78	9.43	9.26	7.72	2.83	6.72	6.05	9.88	5.42	6.45	4.05	4.69	7.03	3.15794
ENSBTAG00000014934	509776	DCAF10	10.97	16.07	16.66	11.38	15.37	11.54	13.82	10.51	8.12	13.41	9.82	9.24	9.17	10.68	9.01	2.66868
ENSBTAG00000014947	282333	PTPN13	56.91	84.34	83.75	90.37	82.37	93.55	77.7	61.96	50.86	96.24	73.5	63.13	68.08	57.53	42.65	17.1092
ENSBTAG00000014972	282331	PTGER4	5.73	7.03	6.74	5.06	7.73	5.52	5.35	7.53	5.65	7.33	4.87	3.1	5.05	3.5	3.2	1.80877
ENSBTAG00000014981	504880	OTUB2	81.22	93.6	68.59	80.57	60.25	77.78	81.54	79.89	64.92	97.72	83.52	75.23	76.2	85.27	55.28	6.90892
ENSBTAG00000014982	768023	C7H19orf71	1.93	0.87	3.71	3.97	6.55	0.6	1.29	0.61	1.18	4.07	2	5.03	3.91	3.11	1.3	2.06081
ENSBTAG00000015011	511902	TRAPPC14	5.04	7.14	8.04	7.61	6.47	4.86	6.44	5.48	3.2	6.42	5.03	4.18	3.79	5.18	2.72	1.86808
ENSBTAG00000015012	617088	PTRHD1	9	9.9	8.01	6.86	7.11	6.38	10.45	7.63	9.66	5.04	9.23	5.41	6.02	6.89	7.04	1.61603
ENSBTAG00000015013	511966	C2CD2L	16.97	18.52	20.69	28.55	26.79	17.82	22	18.77	14.42	37.81	16.27	20.93	15.96	17.46	13.54	3.57307
ENSBTAG00000015015	511965	HINFP	7.41	8.71	9.93	10.17	9.19	7.77	8.79	6.34	6.77	11.16	6.65	7.98	7.72	6.76	5.37	1.51225
ENSBTAG00000015019	514213	STN1	17.47	31.28	18.74	19.59	20.6	24.23	23.62	19.58	22.21	21.29	25.4	23.79	20.19	22.12	25.73	3.12829
ENSBTAG00000015025	536696	YAF2	6.59	7.58	8.47	6.51	8.62	8.36	7.25	8.34	7.64	10.66	6.87	7.24	6.49	6.91	6.56	1.02299
ENSBTAG00000015026	511845	ABL2	7.23	10.07	10.77	10.47	9.22	8.58	6.81	8.22	4.57	11.42	6.84	4.08	3.57	4.98	3.13	3.94372
ENSBTAG00000015036	540886	RAD51C	6.9	10.37	7.31	5.31	5.95	6.53	7.42	7.06	6.26	6.09	5.86	6.04	4.99	5.73	4.74	1.15643
ENSBTAG00000015046	525504	MST1R	8	7.91	9.88	12.01	13.4	6.35	7.13	6.57	4.63	13.23	7.08	6.01	6.13	6.77	5.5	1.40847
ENSBTAG00000015049	507245	ECSIT	10.91	8.95	14.84	10.8	11.06	7.83	8.54	8.48	9.72	10.85	8.19	8.49	10.27	10.35	6.85	1.76429
ENSBTAG00000015050	100297361	HCN2	5.3	4.23	7.91	4.77	6.21	3.59	5.77	4.33	3.76	7.91	4.28	4.83	5.89	5.33	3.93	1.33434
ENSBTAG00000015051	504757	POLRMT	4.7	2.67	8.31	6.65	6.61	2.8	3.38	3.62	2.78	5.92	3.34	3.93	3.26	3.48	2.24	1.03782
ENSBTAG00000015056	616639	RBP2	87.58	240.46	138.12	166.04	78.35	272.59	142.32	164.18	103.63	190.77	220.64	95.24	146.93	168.73	139.04	64.1966
ENSBTAG00000015059	281914	MMP13	4.72	2.96	3.07	0.96	0.62	0.39	1.2	3.25	2.84	1.28	1.57	3.91	7.65	2.33	5.96	2.31286
ENSBTAG00000015076	535935	LATS1	11.35	16.5	18.64	12.9	11.85	13.36	12.6	11.78	9.76	12.29	11.23	9.65	8.58	8.81	7.86	2.34251
ENSBTAG00000015085	505436	CLIC3	27.9	16.9	47.26	36.79	46.73	16.46	22.34	19.55	31.54	26.14	39.54	31.38	36.22	33.14	34.83	8.00604
ENSBTAG00000015099	534970	RPL26L1	17	20.5	21.43	16.24	16.93	19.32	17.33	18.55	18.94	23.01	19.81	20.21	18.6	19.86	18.89	1.8829
ENSBTAG00000015104	507607	CCDC28B	6.72	5.4	7.7	12.93	9.77	15.86	10.21	6.35	9.88	14	9.39	11.06	16.02	14.47	11.71	4.03267
ENSBTAG00000015118	786888	PNPLA1	7.64	12.89	13.49	11.74	16.78	20.87	9.95	7.85	11.37	11.4	12.16	9.57	5.04	11.27	7.75	2.66868
ENSBTAG00000015129	526736	KLK10	3.52	2.36	3.3	1.44	3.68	0.46	1.37	2.92	13.16	0.44	3.44	1.4	3.9	1.6	4.97	1.95703
ENSBTAG00000015142	788366	MAPKBP1	3.33	3.75	12.29	7.59	7.19	4.3	4.24	3.29	2.47	8.57	4.52	3.08	4.31	3.26	2.24	1.45295
ENSBTAG00000015144	533029	GMIP	4.6	4.32	6.61	7.07	8.17	4.62	4.94	5.73	5.01	7.94	5.4	3.99	3.7	4.57	3.1	1.17125
ENSBTAG00000015148	540339	METTL3	16.94	23.75	21.63	21.15	18.81	18.31	15.5	19.72	12.85	24.83	13.15	14.35	15.1	15.01	9.2	4.12163
ENSBTAG00000015158	534159	INTS14	8.28	10	12.07	9.98	9.38	10	7.74	7.71	7.82	10.46	8.11	7.61	7.49	6.88	5.82	1.8236
ENSBTAG00000015171	510920	CDK20	3.88	4.22	7.51	5.66	4.57	2.68	3.79	3.12	3.11	4.88	3.03	3.82	2.69	3.92	2.24	1.11195
ENSBTAG00000015183	516679	TPCN2	4.38	5.11	6.16	5.94	5.91	5.02	3.91	3.4	3.92	8.68	5.17	4.27	4.6	4.7	3.68	1.15643
ENSBTAG00000015192	538655	FAM193B	3.28	5.05	9.42	7.12	8.35	4.64	3.42	3.58	2.08	7.24	3.56	2.78	2.27	3.29	1.78	1.91255
ENSBTAG00000015196	518186	PHF6	13.89	21.19	16.01	15.22	13.4	14.57	13.99	14.15	13.8	15.96	12.22	13.42	13.52	11.13	10.93	1.00817
ENSBTAG00000015225	614694	NUP58	30.2	39.87	31.56	32.28	26.85	32.42	33.43	35.17	27.98	38.85	26.93	29.55	24.25	26.85	19.59	4.8481
ENSBTAG00000015232	618568	RAPGEFL1	39.07	54.36	97.56	72.58	64.88	41.55	54.66	38.93	34.99	72.52	52.88	35.28	39.13	38.44	31.13	15.4487
ENSBTAG00000015235	521326	HMCN1	3.43	10.41	5.77	10.68	9.37	4.3	3.39	4.41	4.12	15.24	3.53	3.34	3.45	4.61	2.38	1.34917
ENSBTAG00000015238	281129	DSC3	187.49	299.96	255.5	275.95	222.5	378.07	318.27	243.97	231.22	194.25	244.07	214.6	245.1	237.79	214.53	43.544
ENSBTAG00000015242	529052	SLC18B1	6.49	6.94	10.37	10.54	8.58	7.42	6.03	7.06	6.33	10.65	6.9	5.13	5.45	6.04	4.43	1.28986
ENSBTAG00000015252	521876	CHRNA9	6.86	27.01	16.43	4.41	7.44	6.15	11.64	6.9	3.46	5.87	7.7	4.66	4.59	5.72	3.62	2.29803
ENSBTAG00000015255	511690	ST6GALNAC2	271.29	359.85	299.91	348.84	291.72	293.44	322.81	329.46	233.11	283.8	316.35	202.93	198.67	272.31	199.95	46.094
ENSBTAG00000015261	523360	CARD14	4.99	2.15	3.04	4.07	2.43	1.97	1.64	2.93	5.1	2.98	4.4	1.58	1.74	2.82	1.34	1.60121
ENSBTAG00000015268	533737	PICK1	7.82	5.41	8.67	10.58	8.88	6.39	6.96	8.28	6.54	9.38	7.98	7.11	6.21	7.35	3.63	1.4233
ENSBTAG00000015271	534407	RIPK2	10.16	14.32	12.36	9.79	10.67	10.63	6.01	12.71	9.08	12.15	10.19	8.69	8.43	9.56	6.22	2.17942
ENSBTAG00000015294	511440	COX10	21.46	26.61	24.45	18.67	17.66	21.09	24.31	20.92	16.39	24.41	20.97	17.22	17.64	16.5	11.07	5.02601
ENSBTAG00000015321	504797	TRERF1	4.56	9.41	14.42	11.66	11.33	7.65	6.99	5.52	4.23	12.29	7.77	5.56	4.21	5.38	3.85	3.60272
ENSBTAG00000015326	616398	GSDME	4.22	1.42	3.87	2.75	1.72	1.35	2.86	1.8	1.96	4.01	2.8	2.21	7.41	3.26	2.65	1.40847
ENSBTAG00000015329	505719	MINDY1	11.95	17.65	24.36	18.83	24.48	20.79	15.6	15.08	16.85	29.39	14.6	22.3	23.87	14.63	15.52	4.52193
ENSBTAG00000015338	509563	DSCC1	8.74	11.58	8.91	7.77	6.07	7.73	9.79	7.88	5.94	5.61	8.62	6.2	6.65	7.67	7.51	1.60121
ENSBTAG00000015339	526597	ENDOV	5.46	5.47	7.58	6.61	5.31	4.92	5.64	5.05	3.92	7.14	4.14	3.92	3.11	4.88	2.49	1.34917
ENSBTAG00000015343	531489	DYNC2I2	2.54	1.81	4.37	4.89	4.21	2.01	3.08	2.53	3.29	4.73	2.59	5.47	2.95	3.79	2.39	1.05265
ENSBTAG00000015345	614493	BNIPL	236.15	225.35	153.13	183.74	178.39	174.98	202.5	184.05	222.13	168.19	249.43	165.39	180.26	170.77	199.48	23.3361
ENSBTAG00000015351	513920	STYK1	6.44	9.24	5	6.87	5.99	7.89	4.98	5.67	8.32	6.85	7.8	7.26	3.86	4.86	4.24	2.13494
ENSBTAG00000015371	540818	GABPB2	4.85	7.12	8.16	6.86	6.54	6.18	5.16	5.26	4.96	5.79	5.42	3.86	4.56	4.46	3.86	1.18608
ENSBTAG00000015380	525480	SLC16A4	1.56	3.61	4.36	3.32	3.95	2.42	1.3	1.49	0.58	3.79	1.35	0.99	1.07	0.98	0.41	1.34917
ENSBTAG00000015384	540889	PHF13	4.55	4.86	5.37	8.67	8.49	8.18	6.33	5.03	3.44	10.67	4.95	5.54	6.42	4.36	4.32	1.49743
ENSBTAG00000015392	531369	TTF2	7.56	9.38	11.07	10.17	8.53	8.56	9.4	7.08	5.75	8.98	6.59	7.67	5.96	6.35	4.57	1.95703
ENSBTAG00000015406	535628	ZNF750	28.56	37.18	42.41	27.25	28.1	31.57	29.33	26.89	21.63	28.81	29.28	18.86	15.54	18.01	16.08	5.14462
ENSBTAG00000015413	533491	RASA2	19.47	25.56	19.87	14.56	18.22	15.39	12.65	19.32	14.54	17.39	14.15	10.96	7.66	12.07	9.9	5.33736
ENSBTAG00000015426	515410	PDLIM4	1.36	2.06	11.75	14.13	11.14	4.22	5.31	2.87	4.58	14.48	5.65	10.3	14.32	7.52	8.85	5.36701
ENSBTAG00000015427	281682	CFDP1	24.71	32.81	19.74	21.16	18.41	26.18	27.18	23.62	22.27	17.02	20.29	18.36	17.66	17.16	18.94	3.89924
ENSBTAG00000015441	281595	ACTG2	5.05	93.42	343.12	26.27	6.67	23.27	5.42	46.61	4.44	8.97	3.35	5.88	6.27	3.35	8.3	3.40998
ENSBTAG00000015457	281768	FGFR1	1.52	3.77	6.84	5.99	5	1.32	1.24	2.96	1.81	6.36	1.51	2	1.21	2.04	0.88	1.17125
ENSBTAG00000015460	615335	TP63	84.86	127.19	133.91	106.14	100.05	112.2	101.38	86.54	65.61	121.16	88.94	76.41	75.69	69.46	54.52	25.5007
ENSBTAG00000015462	524182	BNC1	4.51	6.19	5.16	4.45	4.02	3.77	5.01	4.6	2.52	7.5	3.31	2.74	3.5	2.95	2.2	1.46777
ENSBTAG00000015463	535350	TTI2	8.25	10.96	9.09	7.45	7.72	6.37	8.18	7.8	5.84	7.27	6.07	4.66	6.69	6.13	3.95	1.45295
ENSBTAG00000015465	614113	C7H5orf46	127.56	194.92	214.55	160.89	164.17	294.21	136.02	154.37	264.67	129.09	229.61	160.61	123.85	153.06	221.46	49.4151
ENSBTAG00000015510	529800	EPHB6	26.72	5.23	22	8.42	17.13	7.54	6.51	13.13	31.51	21.23	18.12	14.52	21.97	8.26	16.47	8.19878
ENSBTAG00000015511	515925	FADS3	7.63	7.11	5.42	5.3	5.08	3.14	5.21	9.19	7.73	8.25	4.28	8.27	9.66	4.12	6.12	2.38699
ENSBTAG00000015537	540692	RASAL2	8.08	13.92	14.26	11.94	12.36	11.99	9.63	8.35	6.15	12.11	9.78	6.38	5.05	6.9	5.79	4.0475
ENSBTAG00000015547	512856	SLC26A3	290.63	601.72	280.73	330.8	443.61	387.73	330.33	372.05	220.85	650.5	425.79	495.07	226.44	451.93	383.12	102.018
ENSBTAG00000015562	317710	PLBD1	9.44	16.23	13	19.65	10.58	32.36	15.99	18.21	17.69	27.88	16.28	10.81	21	13.85	12.16	5.07049
ENSBTAG00000015580	514326	TLE3	13.35	17.46	32.93	22.48	22.81	18.72	17.5	15.13	12.72	28.9	21.82	14.64	11.68	14.89	9.15	6.46414
ENSBTAG00000015595	506970	MCM5	6.02	6.64	14.25	6.4	6.9	3.22	7.25	5.29	5.49	9.8	5.58	8.66	6.1	7.69	5.38	1.34917
ENSBTAG00000015602	614757	MRNIP	7.95	8.73	10.92	12.42	11.75	9.52	8.23	5.06	5.25	13.14	8.71	9.75	11.01	7.27	5.25	3.24689
ENSBTAG00000015662	517845	IMPG2	1.82	5.56	7.66	6.59	6.21	4.46	2.51	2.75	2.07	6.57	2.9	1.9	2.24	1.79	1.71	1.4233
ENSBTAG00000015669	618521	ADAT1	4.24	7.4	7.1	5.96	5.08	3.98	4.26	4.45	3.36	5.93	3.27	3.18	2.46	2.95	2.21	1.57156
ENSBTAG00000015692	506096	HSPA4L	94.9	116.34	75.09	98.73	97.41	118.6	110.74	108.98	87.44	78.48	80.57	69.56	84.97	74.75	60.59	18.3101
ENSBTAG00000015704	509611	TMCO3	7.2	6.36	10.17	8.69	9.16	4.74	5.83	5.58	6.79	7.31	7.41	7.74	6.08	7.36	5.57	1.66051
ENSBTAG00000015708	506807	CXCR6	4.78	3.44	5.11	3.53	4.71	2.74	2.29	3.42	8.55	3.04	2.61	2.7	2.72	4.33	2.14	1.20091
ENSBTAG00000015738	532406	GIGYF1	6.39	7.2	18.48	15.21	15.63	6.69	6.96	6.36	4.49	13.13	6.89	5.25	4.8	8.72	3.53	2.71316
ENSBTAG00000015739	529049	MRC2	4.4	7.61	14.34	13.55	16.7	3.07	4.05	5.76	3.91	22.9	4.23	6.5	6.97	6.51	4.58	3.3655
ENSBTAG00000015753	541150	RSBN1L	8	13.19	16.71	14.49	14.06	10.78	9.01	8.2	7.84	12.21	9.46	6.85	7.93	7.07	7.35	2.6242
ENSBTAG00000015758	510934	USB1	6.41	6.1	6.71	7.56	6.08	4.35	5.23	5.56	6.23	6.27	5.18	4.47	4.5	5.29	3.51	1.05265
ENSBTAG00000015764	512380	EML2	20.48	33.68	35.51	37.64	30.96	26.33	31.68	21.66	18.49	41.9	33.09	28.32	25.22	22.63	21.81	8.43599
ENSBTAG00000015793	533332	RAB38	2.88	2.02	7.76	13.56	6.17	10.27	1.73	6.45	5.94	17.7	10.79	12.42	2.59	10.2	8.85	4.49228
ENSBTAG00000015801	534413	EFNB1	16.1	18.29	21.59	20	18.73	15.21	16.75	17.76	14.29	21.94	15.48	17.03	18.36	14.01	14.05	2.52042
ENSBTAG00000015805	787248	SIPA1L1	5.96	8.35	17.82	12.01	9.66	8.84	6.66	6.4	5.22	6.5	7.67	5.14	5.34	3.83	3.72	2.01634
ENSBTAG00000015821	519803	AMPD3	1.71	4.18	2.33	12.34	7.25	13.33	6.77	1.5	3.98	11.04	6.19	3.84	1.35	6.71	1.54	3.83993
ENSBTAG00000015834	505852	ARHGEF4	27.51	39.48	46.87	29.23	34.1	30.05	33.23	23.24	15.31	39.65	30.64	20.01	19.59	19.14	15.54	13.6696
ENSBTAG00000015848	100336808	PHKA1	6.91	10.52	11.66	9.58	11.6	8.72	8.18	8.27	6.3	9.06	8.43	6.49	6.06	6.35	6.38	2.63903
ENSBTAG00000015859	514669	WRAP73	12.56	9.74	13.11	10.86	11.38	6.74	8.95	9.13	10.41	10.8	10.76	9.11	8.71	11.17	8.2	1.89773
ENSBTAG00000015866	789996	LOC789996	2.74	4.92	5.95	3.93	2.5	3.24	2.67	3.27	2.53	4.26	3.18	2.16	2.33	4.06	3.1	1.00817
ENSBTAG00000015868	781252	LIG4	11.24	14.53	8.8	9.54	9.67	12.79	11.05	11.5	9.36	11.42	9.94	8.1	7.89	8.63	6.25	2.32768
ENSBTAG00000015880	616432	PRIMA1	1.71	4.68	2.35	2.68	1.37	2.23	1.35	2.36	0.88	3.1	3.16	3.01	0.41	1.59	1.55	1.15643
ENSBTAG00000015887	539458	FOXJ3	7.79	10.69	12.1	8.97	9.88	8.77	7.34	7.69	6.79	10.08	7.53	6.2	6.71	6.19	5.34	1.89773
ENSBTAG00000015891	618779	NSUN4	14.6	19.56	17.01	15.48	15.31	11.88	13.5	11.26	13.27	14.93	11.71	11.27	9.75	11.26	8.9	2.98003
ENSBTAG00000015894	618792	WWOX	3.41	5.82	10.36	6.68	7.2	5.26	4.48	3.64	3.45	7.43	3.98	3.19	2.92	3.16	2.49	1.57156
ENSBTAG00000015905	506260	ARHGAP32	7.69	14.27	20.33	14.61	16.82	13.98	11.03	10.42	6.63	19.04	10.62	8.66	8.61	7.41	4.7	4.98154
ENSBTAG00000015912	618159	DMKN	19.38	8.54	6.17	9.52	14.04	12.01	5.45	13.57	33.75	7.8	23.27	13.34	18.09	12.57	18.1	7.05718
ENSBTAG00000015913	782395	MFHAS1	27.69	24.73	33.05	26.05	39.61	19.87	31.14	28.06	31.87	37.64	22.03	25.82	40.23	28.77	24.15	5.64871
ENSBTAG00000015919	518368	PARM1	3.3	4.5	7.41	5.37	4.53	2.49	2.33	3.81	2.65	3.5	3.53	1.58	2.22	3.47	0.88	1.52708
ENSBTAG00000015925	783805	SDHAF3	5.49	4.33	7.14	4.09	5.27	6.39	5.28	4.47	6.93	7.4	5.11	5.72	5.38	6.48	6.21	1.33434
ENSBTAG00000015931	509047	TTC4	12.09	17.16	13.67	13.94	11.66	9.64	11.29	12.18	9.47	12.41	8.27	8.79	8.16	10.94	5.37	2.69833
ENSBTAG00000015939	533492	NECTIN1	33.6	39.81	65.25	41.64	39.22	33.67	38.15	32.7	27.41	52.14	37.28	30.57	27.28	27.89	21.62	8.56943
ENSBTAG00000015942	528615	DNAJA4	1.42	4.57	5.39	5.13	6.79	3.97	2.56	3.84	2.06	18.57	1.61	3.35	2.6	3.11	2.7	1.80877
ENSBTAG00000015973	504984	TRAF3IP1	3.15	4.1	4.87	4.59	4.74	3.39	3.26	3.23	2.04	3.44	3.25	1.89	1.81	2.08	1.56	1.73464
ENSBTAG00000015974	533317	FLVCR1	6.43	6.87	6.02	6.18	5.67	4.87	3.07	4.92	3.47	6.01	3.31	2.52	2.23	2.83	1.84	2.31286
ENSBTAG00000015976	507057	PHF12	3.15	4.3	9.58	6	5.47	3.95	3.69	3.78	1.97	6.97	2.67	2.52	2.15	1.93	1.52	2.2832
ENSBTAG00000015979	539038	SEZ6	13.38	17.47	17.17	28.61	24.66	17.92	15.83	12.65	12.42	18.99	17.93	10.42	9.91	15.23	7.72	4.68502
ENSBTAG00000015986	508088	NDE1	38.28	46.7	54.72	50.95	51.68	51.06	41.79	39.83	40.09	63.94	40.53	43.77	38.98	39.65	30.88	5.20393
ENSBTAG00000016004	516540	METAP1	21.57	28.32	21.63	21.56	19.4	22.08	22.63	20.38	19.68	22.42	20.85	20.9	17.72	20.05	16.71	1.74947
ENSBTAG00000016010	534697	KLHL7	6.2	10.88	9.54	8.21	7.62	7.23	6.85	5.36	5.35	7.35	5.1	6.87	5.54	5	5.19	2.01634
ENSBTAG00000016013	509431	ASB14	1.5	4.31	5.02	3.53	3.22	2.31	1.97	1.45	1.27	3.84	1.39	1.06	0.7	1	0.61	1.18608
ENSBTAG00000016026	513618	PCOLCE2	0.94	17.88	7.75	15.26	12.56	0.94	0.67	1.44	1.84	12.62	1.05	0.54	0.57	4.13	1.09	1.28986
ENSBTAG00000016058	540231	FAM83B	62.65	76.17	63.95	50.37	65.6	72.03	72.05	70.12	49.57	65.64	57.27	49.59	41.55	44.74	36.84	13.9364
ENSBTAG00000016074	533243	ZNF143	13.7	19.73	18.88	14.2	17.66	21.23	15.83	19.53	14.7	17.51	13.93	13.73	16.23	15.02	10.55	2.81694
ENSBTAG00000016077	506859	ZNF317	20.32	26.92	23.2	24.73	17.73	21.26	19.18	18.44	16.3	25.34	16.71	15.22	14.01	16.06	12.5	4.18093
ENSBTAG00000016093	399683	PLP2	95.54	109.64	90.08	101.11	98.03	96.01	107.93	90.84	132.64	107.56	115.7	103.86	124.66	107.08	115.43	12.78
ENSBTAG00000016094	518759	SLC36A1	2.62	4.15	8.15	3.75	4.61	3.33	3.2	3.37	2.21	5.73	2.28	1.85	1.59	2.33	1.38	1.40847
ENSBTAG00000016095	509780	PRICKLE3	3.89	4.71	7.4	6.18	7.2	4.54	4.23	3.2	2.95	6.83	4.16	3.98	4.85	3.32	3.06	1.34917
ENSBTAG00000016131	516644	NCAPG2	2.92	5.16	6.32	3.48	5.05	2.91	5.21	2.36	1.96	3.97	2.04	2.93	1.41	2.48	2.21	1.30469
ENSBTAG00000016155	767913	GDPD3	14.54	17.25	14.18	14.13	18.48	12.9	13.58	13.81	27.3	13.49	20.42	12.86	12.35	14.69	13.43	1.03782
ENSBTAG00000016156	531391	MAPK3	13.07	16.06	16.76	19.51	19.07	17.75	16.03	17.68	14.18	20.26	17.85	18.66	21.86	13.99	11.85	2.44629
ENSBTAG00000016185	513095	ENAH	16.91	30.01	53.21	22.86	23.85	29	21.59	20.62	18.01	25.5	19.3	18.28	23.6	18.08	14.41	5.20393
ENSBTAG00000016190	522836	ZNF394	6.4	10.13	9.82	8.59	8.46	7.31	7.29	6.65	4.46	8.37	5.52	4.12	5.05	5.66	4.78	2.55007
ENSBTAG00000016194	513776	FBXO32	10.43	23.22	122.06	26.97	27.61	20.08	15.1	18.53	12.79	26.8	15.48	16.98	11.68	19.2	9.86	8.51012
ENSBTAG00000016209	618706	SLURP1	47.47	49.13	86.24	150.73	216.87	125.15	122.44	63.28	50.03	255.4	243.22	108.61	162.5	137.77	186.01	90.231
ENSBTAG00000016210	790087	LYPD2	12.55	8.31	15.51	7.58	19.05	10.64	11.89	8.35	11.49	21.22	17.01	20.86	21.94	25.12	28.54	7.93191
ENSBTAG00000016223	534933	SCRN1	1.3	7.3	6.75	20.99	16.67	11.07	7.07	1.69	2	29.54	4.65	9.08	4.51	7.07	5.07	3.79546
ENSBTAG00000016230	534539	BRWD3	12.88	21.81	17.07	17.87	17.97	17.06	15.32	13.79	13.41	21.41	12.41	13.38	12.86	11.82	10.3	2.92072
ENSBTAG00000016234	785698	DUOX2	244.24	121.12	167.99	171.51	209.94	170.52	93.27	174.65	142.46	182.04	159.76	104.85	137.09	113.85	49.19	33.6105
ENSBTAG00000016239	514414	DUOXA2	184.73	42.79	47.7	53.08	88.12	75.47	37.41	116.98	138.08	78.33	81.5	75.31	108.07	102.02	27.16	44.0925
ENSBTAG00000016240	507697	RNF157	8.66	12.23	16.95	17.78	16.11	13.47	11.67	9.84	9.12	19.03	11.86	13.18	11.23	11.41	8.57	2.99485
ENSBTAG00000016242	530151	DUOXA1	4.89	5.15	6.4	5.53	6.71	5.65	3.65	6.7	5.31	9.23	5.83	4.5	7.49	4.19	4.48	1.52708
ENSBTAG00000016246	510409	DUOX1	9.46	8.7	14.98	11.74	9.42	6.24	7.29	11.08	6.21	13.06	8.16	5.14	7.36	5.44	4.11	2.89107
ENSBTAG00000016255	784941	PLEK2	34.05	47.53	32.5	38.67	31.61	38.01	44.12	36.84	33.51	40.78	35.59	39.54	47.48	32.8	31.06	5.84144
ENSBTAG00000016257	509706	ZNF74	4.88	8.13	14.63	14.2	13.94	9.08	7.15	4.48	3.65	13.52	6.16	3.87	3.52	5.33	2.36	3.72133
ENSBTAG00000016295	512203	RPP25L	11.78	11.57	13.72	14.07	12.7	8.19	13.39	9.62	14.27	11.87	12	11.86	13.28	13.2	12.2	1.4826
ENSBTAG00000016302	536813	SLC25A27	2.51	3.69	5.6	3.35	5.86	5.37	3.48	2.18	2.18	3.44	2.22	2.22	3.43	3.62	4.07	1.37882
ENSBTAG00000016307	516094	CDC7	6.19	9.99	10.63	8.61	7.97	7.54	7.8	7.55	5.95	8.62	5.71	5.85	6.01	6.41	4.52	2.00151
ENSBTAG00000016316	508144	ZZEF1	9.75	13.27	17.09	12.77	11.99	9.39	8.82	8.53	6.3	12.39	7.37	5.14	5.22	5.02	3.66	5.29288
ENSBTAG00000016320	527152	LMO1	3.65	2.26	5.94	2.95	4.87	2.03	3.79	4.41	5.55	2.42	4.77	4.09	4.64	4.06	3.01	1.20091
ENSBTAG00000016326	509947	C3H1orf52	8.21	12.75	8.46	6.06	7.73	7.75	8.87	10.51	7.74	8.52	6.93	7.35	6.59	8.05	4.88	1.1416
ENSBTAG00000016332	513000	ING3	8.58	12.01	11.31	6.44	7.45	8.04	8.29	11.28	9.57	6.2	9.4	3.95	6.32	8.61	5.25	2.74281
ENSBTAG00000016335	504950	NPM3	11.84	10.84	4.3	6.19	6.48	7.13	10.11	3.06	8.63	5.33	9.46	7.54	11.59	7.99	6.62	2.84659
ENSBTAG00000016338	535156	SPPL3	18.95	29.37	35.49	27.39	22.95	23.18	25.4	21.67	15.53	30.93	21.77	21.29	18.92	18.16	14.29	5.35219
ENSBTAG00000016347	784385	LOC784385	6.27	5.88	3.31	3.14	3.16	3.5	6.71	5.54	5.95	3.4	4.79	4.24	5.78	4.48	4.88	1.71982
ENSBTAG00000016350	525378	NACC1	3.82	3.08	11.06	5.89	5.26	3.36	3.96	4.19	3.74	6.39	3.63	5.2	4.7	4.88	3.15	1.23056
ENSBTAG00000016357	534929	VNN2	6.23	2.92	2.09	4.96	7.4	7.6	2.12	2.24	6.2	5.31	6.2	3.21	4.29	5.92	1.87	2.59455
ENSBTAG00000016391	100295568	LOC100295568	9.86	11.43	8.73	11.05	9.84	13.94	17.13	23.04	13.03	12.27	14.93	15.71	14.63	12.09	8.46	3.57307
ENSBTAG00000016397	539013	CDYL	9.16	9.32	12.12	9.49	10.01	7.6	7.48	8.06	8.94	12.45	10.63	10.61	8.92	10.95	7.72	1.91255
ENSBTAG00000016406	527595	MCM10	6.21	10.95	8.38	5.01	6.48	7.42	9.13	7.36	5.45	8.09	5.09	4.6	4.07	6.17	3.65	1.79395
ENSBTAG00000016411	510037	RNF122	0.56	4.06	1.22	1.45	0.59	0.23	4.06	4.51	1.18	1.1	5.26	2.3	4.6	2.5	0.85	1.31951
ENSBTAG00000016430	506947	METTL8	5.97	7.23	4.69	4.1	4.1	4.94	7	5.5	4.84	3.42	4.42	4.87	4.78	4.06	4.29	1.00817
ENSBTAG00000016435	618228	NOM1	8.18	6.89	8.57	8.49	8.27	5.57	6.94	8.03	4.5	7.19	5.03	4.83	4.1	5.01	3.34	2.37216
ENSBTAG00000016455	536020	CACHD1	22.75	35.24	40.85	38.12	35.5	32.68	32.07	32.84	21.48	35.55	27.78	26.88	27.18	23.1	17.58	7.24991
ENSBTAG00000016462	534935	TCF4	8.1	13.41	14.73	13.12	11.13	6.25	7.25	8.93	6.63	8.93	8.89	6.58	6.55	7.41	6.22	2.25355
ENSBTAG00000016467	539848	SLC22A17	1.28	3.03	6.78	3.58	2.98	0.99	2.35	2.94	1.08	3.17	2.09	1.37	1.8	2.02	0.71	1.31951
ENSBTAG00000016471	286844	PDPR	8.07	8.49	18.58	12.08	13.1	9.36	7.45	6.96	5.64	13.1	8.37	4.86	5.39	5.81	3.98	3.60272
ENSBTAG00000016497	538693	FAM168A	2.57	4.6	7.02	4.81	6.57	4.2	3.56	3.15	2.48	4.69	3.64	1.73	2.04	2.76	1.54	1.60121
ENSBTAG00000016498	522158	PHACTR2	5.63	10.09	11.38	9.3	11.04	6.97	3.82	8.25	5.08	8.88	6.52	5.61	3.66	7.06	3.92	2.83177
ENSBTAG00000016513	516156	ZNF331	4.31	7.14	7.18	7.78	5.99	3.93	5.66	4.24	2.83	4.77	3.71	2.17	2.7	4.26	2.23	2.12012
ENSBTAG00000016515	616742	EFNA5	9.56	16.59	15.68	16.93	14.92	13.69	12.56	9	9.33	22.5	13.46	10.16	8.66	8.99	6.89	4.7888
ENSBTAG00000016527	510161	FAM241B	4.7	6.15	7.77	7.85	7.25	3.88	6.18	4.04	6.79	8.8	6.86	7.8	8.15	6.35	5.88	1.45295
ENSBTAG00000016533	515903	FOXP1	17.39	25.59	33.31	24.68	22.51	23.91	19.98	18.38	15.75	25.03	18.58	17.51	17.35	14.34	14.11	5.82662
ENSBTAG00000016534	538680	BCL11A	3.42	5.99	10.01	7.55	6.78	6.12	6.99	4.04	3.56	8.53	5.22	4.23	4.58	4.83	3.8	2.10529
ENSBTAG00000016549	537314	CARMIL1	5.36	7.87	6.64	7.78	6.31	6.08	5.6	6.13	6.04	7.91	5	4.87	4.45	4.46	2.62	1.5419
ENSBTAG00000016553	515662	EME2	3.48	0.8	9.63	6.97	7.9	1.13	1.56	1.49	2.11	4.19	2.42	4.52	4.11	3.6	2.33	2.03116
ENSBTAG00000016555	510729	TRPT1	3.31	3.02	4.75	5.85	5.34	3.11	3.61	3.35	4.43	4.95	3.85	5.69	7.31	4.85	4.76	1.39364
ENSBTAG00000016557	536810	MTMR2	13.22	16.53	13.88	13.88	13.77	14.55	14.5	14.75	11.06	12.13	12.72	11.41	10.47	11.8	9.15	1.97186
ENSBTAG00000016561	515660	NUBP2	3.23	2	5.48	5.03	6.42	2.31	3.6	3.27	5.11	4.21	3.91	4.72	4.54	4.49	4.2	1.21573
ENSBTAG00000016577	504357	AXIN1	5.9	5.45	10.68	9.71	11.41	5.01	6.53	5.36	6.02	10.06	6.67	7.45	6.7	8.47	5.36	1.94221
ENSBTAG00000016588	508215	PGAP6	5.39	6.94	11.51	6.98	7.11	4.77	5.87	6.61	5.85	14.43	6.93	10.87	8.55	7.34	6	1.58638
ENSBTAG00000016600	538907	CCDC142	3.88	5.5	6.35	5.42	5.35	2.64	3.52	2.8	2.77	4.7	3.22	2.88	2.61	3.55	2.16	1.30469
ENSBTAG00000016609	517947	DQX1	5.1	10.68	20.07	14.67	17.25	5.65	9.11	7.39	1.8	16.26	8.9	4.97	4.86	4	4.42	4.40332
ENSBTAG00000016618	534684	DSTYK	5.39	8.5	8.52	9.23	9.38	8.14	7.71	5.34	4.75	9.44	6.21	4.97	5.35	5.42	4.71	2.2239
ENSBTAG00000016621	510317	NCBP3	12.03	16.81	15.78	13.57	12.68	14.8	12.69	12.38	11.77	11.36	11.61	8.79	7.63	10.13	7.82	2.2832
ENSBTAG00000016625	505156	TMEM131L	7.31	11.31	18.06	10.84	12.63	12.36	7.94	7.07	5.3	14.49	6.53	6.37	4.9	5.28	3.75	3.57307
ENSBTAG00000016643	527518	CYB561D1	5.84	8.52	8.13	7.51	8.46	6.74	7.52	6.01	6.46	8.08	7.67	5.98	6.61	5.08	5.65	1.33434
ENSBTAG00000016649	615414	CCND2	38.31	41.05	58.72	50.74	45.93	34.53	48.32	44.73	25.16	72.08	33.18	33.15	22.48	39.7	20.35	9.71103
ENSBTAG00000016694	784489	KIAA0319L	12.05	18.95	18.1	17.99	18.04	18.66	14.34	14.6	11.86	15.17	14.22	9.8	10.13	9.48	8.6	5.48562
ENSBTAG00000016717	540684	CEP68	4.11	6.7	14.18	12.37	10.47	7.81	6.85	7.38	3.28	12.15	4.27	4.54	4.26	7.27	3.57	3.83993
ENSBTAG00000016724	507384	NPEPL1	10.84	11.7	19.53	13.84	11.9	10.04	10.08	9.41	11.02	11.33	14.13	10.77	10.36	11.08	10.75	1.00817
ENSBTAG00000016725	541014	KIAA1143	8.16	12.15	8.68	5.95	6.16	8.61	9.7	9.24	9.02	7.04	8.63	7.46	7.35	7.46	7.77	1.20091
ENSBTAG00000016726	541135	KIF15	3.52	7.4	6.29	3.8	4.84	4.09	7.83	3.93	2.64	4.51	2.41	3.9	2.06	3.69	2.43	1.39364
ENSBTAG00000016728	615910	PLEKHG5	3.84	6.61	12.3	8.49	9.33	6.58	5.44	4.86	3.43	13.27	3.95	3.99	3.6	5.17	2.74	2.13494
ENSBTAG00000016730	507203	ANP32E	12.47	18	13.17	11.66	11.2	14.95	16.37	12.55	12.68	11.49	11.01	12.68	14.05	10.86	10.91	2.00151
ENSBTAG00000016731	613945	TMEM42	6.96	5.75	7.74	7.41	8.17	4.35	5.84	4.98	6.17	8.94	7.89	7.6	7.33	7.1	5.45	1.37882
ENSBTAG00000016735	534608	ZBTB48	15.16	11.64	22.8	18.97	17.75	8.97	13.96	11.57	13.94	18.04	15.92	12.68	11.9	15.87	11.69	3.3655
ENSBTAG00000016743	505524	DNTTIP1	8.16	8.93	8.3	8.11	6.34	6.63	7.66	7.01	6.08	7.87	6.86	6.85	7.19	7.28	4.78	1.00817
ENSBTAG00000016746	506962	UBE2C	5.54	9.15	7.81	5.11	6.83	7.35	12.88	6.15	4.91	5.16	3.5	6.99	2.92	5.29	3.7	2.14977
ENSBTAG00000016747	515001	NAT10	20.51	18.2	16.02	16.94	13.78	12.66	16.24	15.39	13.29	16.23	12.59	10.33	8.93	10.15	7.12	3.6472
ENSBTAG00000016758	533652	MLH1	8.12	10.95	12.67	10.47	9	6.95	7.43	7.66	6.17	12.43	6.04	7.25	5.5	6.1	4.86	2.06081
ENSBTAG00000016762	539494	SLC25A12	6.54	12.41	9.17	9.02	5.45	7.12	7.83	4.97	7.88	7.88	7.13	7.1	6.06	5.43	4.26	1.57156
ENSBTAG00000016823	527889	CSNK1G1	8.25	11.67	13.18	10.86	12.74	9.73	7.61	8.35	6.85	10.68	7.86	6.66	5.61	6.75	4.66	2.35733
ENSBTAG00000016841	100336948	ATP10B	4.64	13.51	8.64	7.36	6.47	6.2	7.41	4.75	3.36	7.56	8.21	6.27	5.16	3.29	2.92	2.25355
ENSBTAG00000016845	524529	GALNT7	22.97	28.76	24.34	30.68	30.44	31.84	23.17	23.88	27.14	25.53	33.1	28.01	26.36	18.87	25.5	3.67685
ENSBTAG00000016869	537616	POLD3	6.04	11.14	8.93	5.46	6.73	5.33	8.83	5.71	4.76	7.58	4.79	5.46	3.42	5.92	2.64	1.40847
ENSBTAG00000016883	510859	SGF29	7.27	11.61	10.96	7.78	9.46	10.36	8.62	8.85	6.25	10.75	8.32	5.3	4.75	5.88	5.34	3.06898
ENSBTAG00000016890	532631	ANKS1A	6.64	8.64	16.83	11.69	13.65	8.33	7.03	6.9	7.23	14.68	6.71	6.1	4.29	7.27	3.45	1.67534
ENSBTAG00000016904	540871	MARCHF9	2.38	3.61	4.31	3.41	4.04	2.51	2.17	2.78	3.96	4.95	2.79	4.33	4.3	3.46	3.52	1.09712
ENSBTAG00000016911	523030	ARHGAP23	16.15	21.69	38.6	22.76	21.69	16.25	21.97	16.81	11.59	27.69	16.6	13.3	11.17	14.14	8.26	7.54643
ENSBTAG00000016924	515190	CAP2	2.14	6.37	21.5	3.31	4.37	3.6	2.51	3.22	2.36	4.23	1.94	2.02	2.71	3.23	1.24	1.49743
ENSBTAG00000016933	514529	IL27RA	5.08	7.45	7.85	10.09	8.88	4.5	5.72	6.8	7.12	8.12	7.62	5.3	8.78	6.96	4.3	2.07564
ENSBTAG00000016936	539805	MISP3	2.47	2.22	6.12	6.82	5.53	2.42	5.2	4.43	4.35	6.62	5.75	7.27	8.4	6.75	5.69	1.67534
ENSBTAG00000016937	100137974	C7H19orf67	5.49	7.66	8.11	8.12	8.96	5.25	6.36	5.7	5.49	8.32	5.06	6.79	7.08	7.46	4.06	1.92738
ENSBTAG00000016937	112447336	SAMD1	5.49	7.66	8.11	8.12	8.96	5.25	6.36	5.7	5.49	8.32	5.06	6.79	7.08	7.46	4.06	1.92738
ENSBTAG00000016939	540909	C11H2orf42	4.93	5.85	6.13	4.54	3.99	4.37	5.3	5.89	4.85	3.82	3.34	3.09	3.11	4.35	2.36	1.37882
ENSBTAG00000016943	781355	NEK7	15.34	24.76	23.81	20.55	19.05	20.22	19.31	18.62	17.98	28.35	21.19	22.42	16.34	19.52	16.59	2.47594
ENSBTAG00000016954	514263	TMEM39B	8.59	7.99	16.25	11.26	11.92	7.27	9.17	6.9	5.57	11.34	9.49	7.89	7.42	8.19	5.44	1.91255
ENSBTAG00000016958	532056	PHF19	5.65	6.31	9.32	6.14	7.06	4.76	6.8	4.58	4.19	6.98	3.79	5.71	4.53	5.95	2.83	1.67534
ENSBTAG00000016968	539063	CHST4	21.02	7.71	3.51	8.83	5.16	13.82	5.63	5.59	15.24	4.04	9.84	8.46	19.63	7.38	9.47	4.25506
ENSBTAG00000016969	523714	ORC3	8.76	13.14	11.6	8.18	8.46	7.4	7.73	6.96	7.07	8.46	8.14	6.81	5.89	6.13	5.26	1.1416
ENSBTAG00000016973	613506	PRSS8	38.25	28.22	30.13	29.42	32.99	27.93	32.63	32.49	26.52	28.64	30.22	28.41	21.23	28.39	22.66	2.34251
ENSBTAG00000016995	514441	HDHD5	7.94	3.94	16.7	15.93	13.98	4.75	7.05	7.26	7.57	13.67	7.13	12.45	11.76	10.13	8.87	4.28471
ENSBTAG00000017001	507132	RBM28	9.17	10.54	7.24	7.15	7.08	6.48	6.82	7.44	5.79	9.77	5.56	5.63	4.64	5.47	3.35	1.76429
ENSBTAG00000017011	515328	CCDC125	7.27	14.1	11.69	12.29	11.59	13.5	11.9	9.57	10.79	14.97	11.25	10.96	10.67	8.78	9	1.5419
ENSBTAG00000017016	512741	H3-5	1.1	1.58	2.29	3.03	2.86	1.06	0.25	1.28	0.28	2.36	0.84	1.33	0.07	0.33	0.4	1.1416
ENSBTAG00000017017	767849	CTPS2	8.69	13.78	12.23	9.17	10.95	8.78	8.06	10.95	9.49	5.51	8.68	5.97	7.59	7.25	8.61	1.63086
ENSBTAG00000017019	512740	PRKDC	5.34	9.26	10.83	9.38	8.49	5.37	5.11	5.38	3.56	9.4	5	3.55	3.03	3.48	2.38	2.75764
ENSBTAG00000017021	504367	MCM4	11.5	15.1	18.45	9.54	11.36	6.61	12.49	10.46	8.93	12.77	7.69	14.37	8.04	11.95	7.92	3.60272
ENSBTAG00000017038	615386	HPS4	2.74	2.98	5.52	5.05	4.65	2.4	3.05	2.05	2.05	3.85	2.58	2.67	2.03	3.12	1.39	1.02299
ENSBTAG00000017061	530506	SMARCAD1	6.36	9.55	10.27	7.05	7.59	7.13	6.8	6.41	5.19	8.09	5.75	4.71	5.65	4.81	4.23	1.74947
ENSBTAG00000017072	515007	ZNF384	8.08	10.39	15.24	10.73	10.13	8.07	8	8.68	5.68	11.61	8.63	5.12	5.32	5.91	4.03	3.42481
ENSBTAG00000017079	317721	MFAP3	13.74	20.09	18.13	14.83	13.98	14.27	16.38	16.28	13.93	16.15	14.43	13.18	13.86	15.16	10.9	1.0823
ENSBTAG00000017090	781661	SMCR8	6.19	7.72	12.05	7.91	6.98	5.94	7.51	7.44	4.86	8.19	5.88	4.36	2.97	5.04	2.91	1.97186
ENSBTAG00000017123	510078	ZNF93	6.15	8.92	9.54	8.98	8.67	7.07	7.83	8.19	4.98	10.89	5.34	5.48	4.81	6.17	2.55	2.5649
ENSBTAG00000017124	513654	GPSM2	67.9	110.87	62.77	76.52	81.87	99	79.62	88.03	61.49	78.1	87.46	78.47	72.3	82.68	67.03	13.3286
ENSBTAG00000017132	522691	TTC22	20.08	19.84	19.85	20.41	17.79	25.51	20.1	16.25	18.66	22.21	19.94	21.04	20.17	16.28	11.44	1.63086
ENSBTAG00000017140	538580	CIP2A	5.08	7.98	8.25	5.37	5.39	5.04	6.28	3.48	3.94	4.75	3.6	3.53	2.6	3.78	3.47	1.70499
ENSBTAG00000017150	505422	EHF	138.75	148.82	91.81	87.09	93.15	116.21	116.26	152.2	134.54	106.44	108.95	98.52	84.34	102.14	70.9	21.6904
ENSBTAG00000017158	282124	VSNL1	2.29	1.52	1.64	4.41	3.17	5.66	4.59	3.85	5.01	4.47	4.83	2.41	3.97	3.47	3.54	1.09712
ENSBTAG00000017165	781953	MATN2	15.13	22.05	24.51	26.71	22.3	21.78	21.52	15.08	15.07	22.57	21.82	23.79	13.59	18.94	15.43	4.0475
ENSBTAG00000017179	525655	USP12	22.02	31.88	28.97	31.22	29.47	31.53	29.25	28.38	22.76	31.03	24.87	23.27	18.34	22.13	15.87	5.1891
ENSBTAG00000017188	506902	ISM1	3.89	4.14	5.26	5.2	5.27	3.78	4.53	4.37	4.7	8.27	6.86	2.99	4.38	3.25	2.92	1.21573
ENSBTAG00000017195	281762	FANCC	4.59	9.83	8.41	8.28	8.14	6.61	5.15	5.21	4.66	7.29	5.68	5.55	3.58	4.75	4.93	1.4233
ENSBTAG00000017215	515302	WDR76	2.59	5.59	5.13	4.13	4.85	3.71	3.76	3.3	2.97	5.57	3.11	4.31	2.54	4.24	2.87	1.17125
ENSBTAG00000017218	615110	ACER3	4.88	10.55	8.25	7	6.87	7.15	6.22	6.87	5.69	10.27	4.98	6.19	5.92	5.11	4.36	1.37882
ENSBTAG00000017244	507639	PRPF18	14.62	24.1	21.37	17.66	18.52	18.65	16.96	16.76	16.11	18.15	15.93	15.02	15.33	13.56	12.51	2.57972
ENSBTAG00000017255	518785	ATAD2B	9.37	19.75	15.94	13.62	14.98	12.89	10.34	9.95	7.58	13.93	7.69	6.59	7.36	7.05	5.89	4.35884
ENSBTAG00000017263	614509	MXI1	9.59	15.56	13.62	13.36	12.81	11.19	12.95	12.05	14.95	18.57	11.76	15.91	17.62	11.49	12.17	2.1646
ENSBTAG00000017275	507580	COIL	15.34	19.82	15.98	15.12	14.99	16.75	14.53	16.68	14.21	14.29	16.33	12.34	13.76	15.11	13.24	1.33434
ENSBTAG00000017283	782752	GTF3C2	14.64	17.48	17.24	15.85	13.71	14.24	15.57	12.06	9.71	11.84	11.06	8.79	7.84	9.76	6.07	3.82511
ENSBTAG00000017284	100336895	RHBDL1	1.66	0.9	6.59	5.86	6.12	1.13	1.76	2.19	1.43	4.99	2.7	3.35	2.6	5.16	2.99	1.8829
ENSBTAG00000017326	506223	OMA1	9.38	15.99	12.66	7.07	10.17	10.98	16.28	11.19	9.96	11.14	10.55	9.22	9.74	8.98	6.54	1.43812
ENSBTAG00000017329	526377	GMNN	13.4	22.57	14.77	9.6	10.92	13.12	15.34	13.08	13.04	10.27	9.78	13.72	9.82	13.76	12.12	2.50559
ENSBTAG00000017349	521340	PCDHGA8	2.25	3.47	6.27	5.21	3.44	2.18	1.72	2.08	1.73	3.75	1.76	1.36	1.77	1.3	1.1	1.06747
ENSBTAG00000017349	532241	PCDHGB4	2.25	3.47	6.27	5.21	3.44	2.18	1.72	2.08	1.73	3.75	1.76	1.36	1.77	1.3	1.1	1.06747
ENSBTAG00000017349	539654	PCDHGA2	2.25	3.47	6.27	5.21	3.44	2.18	1.72	2.08	1.73	3.75	1.76	1.36	1.77	1.3	1.1	1.06747
ENSBTAG00000017349	100125301	PCDHGC3	2.25	3.47	6.27	5.21	3.44	2.18	1.72	2.08	1.73	3.75	1.76	1.36	1.77	1.3	1.1	1.06747
ENSBTAG00000017371	529327	RELL2	5.36	7.6	9.96	8.41	9.09	5.1	5.63	5.68	4.58	12.25	5.97	4.59	5	6.65	3.4	1.61603
ENSBTAG00000017375	767842	FAM241A	4.62	5.22	3.08	3.13	3.39	2.73	3.89	4.38	3.25	2.34	3.57	1.68	2.08	2.54	2.05	1.12678
ENSBTAG00000017378	540652	GALNT8	13.57	13.3	6.89	15.44	13.69	23.09	23.09	15.26	10.7	19.72	13.66	12.12	11.97	10.64	4.58	2.77246
ENSBTAG00000017382	539976	P3H1	3.87	6.19	8.3	7.47	7.44	3.04	3.77	4.13	3.61	7.61	4.49	3.32	2.77	3.37	1.61	1.23056
ENSBTAG00000017412	615146	SOCS6	5.83	6.8	7.6	7.43	7.11	4.3	6.53	5.9	4.24	4.96	5.41	4.54	3.98	4.84	4.95	1.64569
ENSBTAG00000017418	510240	RRP1B	4.77	5.54	6.92	5.6	5.06	3.81	4.1	4.31	2.72	5.45	3.63	3.97	2.98	3.43	2.07	1.4233
ENSBTAG00000017425	407154	GJB2	713.55	642.7	718.28	541.4	634.84	651.57	487.33	688.56	700	811.98	831.02	663.57	639.13	554.79	558.08	91.8915
ENSBTAG00000017448	511566	EFEMP1	3.34	27.66	19.5	23.87	18.62	3.46	1.69	5.37	3.8	21.77	3.07	2.54	1.85	6.68	2.89	2.89107
ENSBTAG00000017451	509386	TSPAN17	11.45	13.43	12.01	11.58	10.88	10.67	13.63	11.12	9.83	13.07	9.47	11.34	8.79	12.71	10.18	1.71982
ENSBTAG00000017452	506601	RCAN3	12.24	16.59	13.27	19.91	20.12	21.66	18.03	11.29	11.12	22.59	15.87	11.18	13.58	10.8	8.57	4.12163
ENSBTAG00000017460	526913	PRORSD1	10.14	7.49	9.08	12.09	10.07	9.96	11.33	12.55	11.52	12.08	12.5	14.72	12.77	15.05	8.45	2.04599
ENSBTAG00000017473	518914	LAMC3	1.63	1.12	5.65	5.14	7.6	1.29	1.31	2	2.03	4.03	2.26	3.04	2.26	2.49	1.97	1.15643
ENSBTAG00000017478	508492	GSDMC	22.04	21.99	23.09	21.43	17.82	26.26	20.78	22.16	27.36	21.01	26.5	18.52	13.61	14.41	15.1	4.31437
ENSBTAG00000017482	509394	ISYNA1	4.59	7.9	11.97	9.59	8.28	4.67	9.25	6.35	5.4	18.79	7.77	17.9	13.76	9.94	10.24	4.03267
ENSBTAG00000017504	509790	FAIM2	0.98	4.01	5.67	4.28	2.93	2.93	3.32	2.36	1.05	3.72	1.77	2.89	0.8	3.21	1.06	1.60121
ENSBTAG00000017505	513213	PAXIP1	3.19	5.04	7.2	4.68	4.95	3.58	3.78	4.18	1.61	7.08	2.53	2.34	2.1	2.68	1.08	1.83842
ENSBTAG00000017517	535214	ZNF236	4.18	7.81	11.49	8.9	10.47	6.04	5.07	5.67	2.94	9.81	4.36	3.28	3.22	4.42	2.26	2.74281
ENSBTAG00000017533	506753	LRRC1	21.2	25.52	23.75	26.07	29.92	27.64	23.51	20.19	19.66	31.41	21.98	19.89	13.66	24.25	12.92	4.92223
ENSBTAG00000017542	353106	PPARD	15.82	14.21	37.94	29.15	26.19	15.47	17.58	19.78	12.09	31.71	16.21	18.57	17.25	18.78	9.78	3.26172
ENSBTAG00000017545	540808	FCHO2	10.16	23.92	15.31	12.65	17.76	14.89	12.23	12.71	8.89	13.12	10.95	9.33	8.96	8.64	7.68	4.29954
ENSBTAG00000017549	281885	KITLG	7.4	12.4	12.11	6.98	6.36	6.66	5.32	8.34	8.21	5.44	11.01	6.75	4.27	7.89	5.63	2.00151
ENSBTAG00000017551	540168	DROSHA	3.95	5.77	12.57	8.42	7.12	5.37	4.51	4.19	2.61	9.05	4.05	2.38	2.52	3.18	2.45	2.34251
ENSBTAG00000017554	506626	RTN4IP1	8.59	9.45	11.04	9.62	9.19	9.29	10.19	7.9	8.08	12.57	9.21	9.33	9.51	7.6	6.58	1.03782
ENSBTAG00000017569	529881	C20H5orf22	4.04	6.33	7.83	6.43	5.58	5.33	5.71	5.07	3.45	5.84	3.98	2.83	3.31	3.27	2.7	1.86808
ENSBTAG00000017571	532887	PLEKHA5	17.08	26.86	28.56	23.17	25.67	26	19.03	17.12	15.69	24.42	22.81	15.48	16.61	13.49	12.54	6.13796
ENSBTAG00000017580	539884	RFX5	6.64	8.72	10.38	8.52	7.08	7.06	8.93	6.26	7.44	7.95	6.37	5.26	5.23	4.23	4.3	2.1646
ENSBTAG00000017584	281987	PLCG1	25.06	27.37	43.43	35.62	39.18	24.17	25.33	28.28	16.28	45.62	22.17	20.99	15.72	18.3	12.09	10.0224
ENSBTAG00000017597	535035	ESCO1	10.36	18.2	15	11.81	12.9	12.82	12.36	11.79	8.74	14.01	9.02	10.04	9	8.73	8.28	3.29137
ENSBTAG00000017610	510304	NFRKB	3.12	4.29	8.68	4.91	6.42	3.03	3.66	3.07	2.3	5.64	3.17	2.57	2.08	2.57	1.48	1.21573
ENSBTAG00000017611	540046	CCSER2	10.81	17.8	15.72	13.7	14.49	14	10.45	10.41	8.34	15.36	9.22	9.85	10.93	9.71	7.43	3.66202
ENSBTAG00000017622	617931	SIVA1	1.71	0.92	7.52	5.95	6.7	2.27	3.12	2.02	2.43	6.57	3.53	7.22	5.86	6.51	5.48	2.89107
ENSBTAG00000017632	614749	AEN	5.05	1.64	6.91	6.32	7.49	1.43	2.7	6.27	4.73	5.75	2.67	5.38	3.47	4.89	2.13	2.12012
ENSBTAG00000017670	511531	LOC511531	3.4	2.82	3.36	2.18	2.98	1.66	2.29	8.55	6.62	2.93	1.94	1.85	1.53	2.54	1.5	1.02299
ENSBTAG00000017674	528813	SCNN1D	2.22	1.53	3.79	3.26	4.04	1.78	1.63	3.07	1.88	4.33	1.74	2.56	0.96	4.47	0.91	1.26021
ENSBTAG00000017680	287024	NOS3	2.37	3.23	5.8	5.24	5.86	3.09	2.15	2.03	1.66	4.57	3.2	1.67	1.42	2.21	0.88	1.23056
ENSBTAG00000017681	509295	RIN1	4.59	4.1	5.19	6.51	4.43	2.73	3.97	4.87	2.97	6.02	3.65	3.18	2.79	2.25	2.01	1.4826
ENSBTAG00000017690	783525	CARNS1	0.86	0.83	4.17	3.04	3.58	0.62	1.28	0.96	1.51	3.88	1.95	2.84	3.4	1.52	1.72	1.31951
ENSBTAG00000017694	537652	TRPS1	10.64	21.81	25.92	16.09	16.3	16.14	13.09	11.25	9.86	21.47	12.57	9.29	11	10.57	8.14	4.86293
ENSBTAG00000017701	618939	LOC618939	1	0.98	3.71	3.53	4.82	0.72	0.92	0.86	1.42	4.09	1.87	3.65	0.83	1.73	2.64	1.33434
ENSBTAG00000017718	616996	CCL22	3.36	0.64	0.81	2.62	1.35	1.68	1.49	3.73	2.43	0.55	0.99	1.63	0.53	1.49	1.16	1.00817
ENSBTAG00000017721	538472	EEF1AKNMT	9.77	9.51	6.83	8.27	7.49	6.5	6.8	6.25	7.32	8.26	5.8	5.22	5.16	4.63	2.91	2.1646
ENSBTAG00000017741	618814	HACD4	1.74	2.62	1.64	2.16	4.81	3	1.85	2.44	2.56	3.57	2.27	3.98	1.93	4.48	3.42	1.05265
ENSBTAG00000017746	615883	SLIT3	3.94	7.49	10.34	10.02	13.02	3.43	2.93	4.64	3.72	16.56	4.88	4.34	2.53	3.96	2.19	2.09047
ENSBTAG00000017747	510355	PLSCR3	6.4	8.08	10.8	11.15	9.93	7.46	6.62	6.35	5.96	10.39	7.14	6.42	7.7	6.28	3.88	1.27504
ENSBTAG00000017750	507674	RHBDD3	3.1	2.24	5.77	4.63	5.68	2.48	2.06	2.78	4.35	3.67	2.89	4	3.59	4.02	3.82	1.15643
ENSBTAG00000017775	616342	SDCCAG8	3.21	5.36	5.94	4.65	4.5	3.89	3.82	3.64	2.46	3.73	3.03	2.79	2.28	2.62	2.23	1.27504
ENSBTAG00000017781	505650	BCDIN3D	8.94	12.88	12.33	12.42	10.7	8.29	10	9.18	8.62	11.26	8.43	9.48	8.24	9.1	8.2	1.31951
ENSBTAG00000017790	505335	B9D1	6.39	5.11	7.37	6.9	6.51	3.56	5.04	4.21	6.84	7.46	4.97	8.74	7.47	6.86	5.45	1.4233
ENSBTAG00000017794	508592	CCDC153	35.58	20.24	65.9	89.1	59.99	30.45	35.29	23.59	34.05	60.04	60.23	38.23	14.03	40.23	44.82	21.7053
ENSBTAG00000017797	407236	LY75	3.58	4.92	3.32	4.85	4.4	3.31	2.24	4.27	3.89	3.39	2.94	5.28	2.64	4.26	2.98	1.00817
ENSBTAG00000017808	540514	ARSJ	11.38	15.74	12.52	8.6	9.97	9.14	15.63	10.57	8.59	9.33	11.99	12.98	9.91	9.39	8.31	2.04599
ENSBTAG00000017812	506969	ALS2CL	9.17	8.94	18.7	22.62	18.67	8.58	8.45	7.96	8.7	17.46	11.19	10.19	10.92	10.85	7.86	2.38699
ENSBTAG00000017827	280830	IVL	2463.06	3451.03	1252.36	1745.78	1855.6	2572.5	2956.99	2453.56	1751.8	1775.43	2438.65	2554.23	2006.41	1944.83	1543.46	662.945
ENSBTAG00000017832	510841	PDK3	69.89	117.42	105	80.62	85.17	95.23	96.9	83.07	73.05	92.52	79.8	106.03	69.45	90.1	75.59	14.915
ENSBTAG00000017834	282000	PRELP	4.31	9.26	18.58	9.68	12.41	4.47	3.28	5.86	3.54	15.4	5.97	3.81	2.65	3.44	2.34	2.2239
ENSBTAG00000017847	512431	PPP1R12C	3.02	2.08	15.33	6.77	6.46	2.51	3.39	3.45	3.22	6.2	3.61	4.31	5.05	5.38	2.53	1.63086
ENSBTAG00000017871	515159	GNA12	19.72	22.88	26.05	21.26	22.95	18.51	20.31	20.57	18.08	30.67	16.13	22.38	21.34	20.05	13.84	3.05416
ENSBTAG00000017875	538835	ARHGAP30	4.97	6.12	4.96	7.18	5.98	4.65	4.68	5.88	5.14	7.14	6.08	4.18	4.07	5	2.15	1.30469
ENSBTAG00000017877	507718	NECTIN4	58.39	56.43	52.22	66.65	65.22	52.93	62.04	46.22	44.29	64.51	58.09	47.44	43.13	46.43	30.46	9.94825
ENSBTAG00000017894	504261	CAD	10.19	9.6	11	8.89	8.33	4.85	8.09	7.57	4.38	7.62	5.31	3.62	3.28	4.63	1.84	3.88441
ENSBTAG00000017919	540891	CNOT4	5.35	9.25	11.01	6.77	8.25	6.64	5.95	5.44	4.39	7.83	4.23	3.79	4.16	4.42	3	1.89773
ENSBTAG00000017932	512413	CENATAC	5.35	7.9	8.58	7.76	5.22	6.53	7.48	6.45	4.62	8.24	5.35	5.15	3.71	7.78	2.86	1.94221
ENSBTAG00000017938	112449293	LOC112449293	3.55	13.37	25.57	19.16	16.33	3.58	12.37	3.45	2.37	14.83	8.94	2.03	3.75	4.49	1.31	4.71467
ENSBTAG00000017939	518768	LOC518768	2.09	2.95	7.18	4.18	3.35	2.61	2.51	2.64	1.16	3.44	1.98	1.21	1.01	1.62	0.79	1.31951
ENSBTAG00000017941	616714	NSUN5	5.97	4.76	7.52	8.42	6.57	3.52	4.83	5.59	4.06	5.35	5.23	5	4.08	5.48	3.37	1.09712
ENSBTAG00000017943	506903	GALNT6	9.57	4.58	5.71	8.04	4.79	4.1	4.64	7.02	14.48	4.79	8.58	3.43	7.95	3.15	5.45	2.32768
ENSBTAG00000017945	504389	TCEANC	7.64	10.08	7.24	6.32	6.68	7.5	7.74	6.25	9.19	6.39	7.51	8.29	7.15	8.66	7.67	1.15643
ENSBTAG00000017945	112445119	LOC112445119	7.64	10.08	7.24	6.32	6.68	7.5	7.74	6.25	9.19	6.39	7.51	8.29	7.15	8.66	7.67	1.15643
ENSBTAG00000017946	781772	FAM25A	2.88	9.13	7.3	4.95	9.75	6.85	7.02	3.28	5.63	25.39	8.36	9.09	4.32	5.64	6.21	2.81694
ENSBTAG00000017955	513316	KCNIP3	21.31	31.16	29.59	34.47	24.61	24.17	27.5	16.11	19.43	16.37	32.03	24.27	35.49	28.47	29.88	5.42632
ENSBTAG00000017956	512578	KCTD15	5.58	7.01	9.87	9.68	9.21	5.85	5.47	5.29	6.4	7.97	5.87	6.41	8.13	6.06	6.85	1.23056
ENSBTAG00000017958	528398	AHI1	3.8	8.16	7.14	5.92	5.59	5.55	4.55	4.27	3.13	5.51	3.64	3.41	4.1	3.18	2.37	1.69016
ENSBTAG00000017969	280741	CA4	1.63	2.63	3.39	4.69	2.68	2.03	2.74	1.18	2.11	4.7	1.49	3.54	1.35	2.7	1.47	1.34917
ENSBTAG00000017976	540876	ABL1	3.5	4.76	14.89	5.89	6.35	3.63	3.15	3.31	2.17	8.05	3.19	2.28	2.29	2.35	1.66	1.52708
ENSBTAG00000018002	524779	DTX3	2.25	3.98	7.36	5.88	4.01	3.31	3.31	2.05	2.01	4.81	3.21	2.86	3.02	3.65	2.31	1.03782
ENSBTAG00000018013	535273	EMP3	6.25	11.46	7.86	13.25	8.73	4.57	3.87	7.39	6.78	7.5	3.63	4.89	4.86	7.25	4.47	2.84659
ENSBTAG00000018019	783269	BCL11B	5.27	3	6.19	6.42	5.42	2.75	3.45	4.5	3.94	4.11	3.51	5.45	6.39	3.93	5.01	1.40847
ENSBTAG00000018028	100336825	TTLL10	1.83	2.89	10.3	3.86	5.77	2.89	2.62	3.86	1.95	8.86	3.4	2.43	4.18	3.79	2.13	1.15643
ENSBTAG00000018037	509656	PSKH1	6.98	6.41	11.3	9.58	8.69	5.36	7.38	7.42	5.99	10.02	6.7	5.61	6.14	7.45	5.41	1.46777
ENSBTAG00000018044	100140537	POLR3E	14.1	17.48	14.75	13.83	12.84	10.07	12.95	13.68	8.54	14.68	7.82	9.48	7.72	10.51	5.81	3.45446
ENSBTAG00000018045	533876	SLC12A4	19.38	19.39	31.44	25.65	26.31	15.05	17.29	18.79	13.71	25.62	19.05	16.44	15.07	16.85	11.92	5.51527
ENSBTAG00000018048	618232	MED15	3.49	3.58	8.11	6.25	7.06	2.35	3.73	4.03	2	7.89	3.95	2.49	2.21	3.13	1.49	1.8236
ENSBTAG00000018052	537480	PTPRS	5.99	6.74	22.32	9.34	9.76	6.33	8.08	8.52	5.48	9.56	6.65	8.02	8.4	7.82	7.09	1.95703
ENSBTAG00000018061	533298	LNPK	8.02	14.11	10.15	9.8	9.59	10.66	9.2	8.32	7.61	8.44	7.95	5.52	6.91	7.52	5.62	1.8829
ENSBTAG00000018062	788353	KIAA1522	2.42	4.74	11.02	6.7	6.08	4.58	4.06	2.91	2.72	9.06	3.43	3.54	3.74	3.34	2.9	1.24538
ENSBTAG00000018074	534883	VPS72	8.57	14.98	12.03	14.94	12.4	12.18	10.3	10.06	9.23	12.69	7.45	10.77	9.74	8.04	7.33	2.78729
ENSBTAG00000018077	513150	LYPD3	287.74	292.09	207.52	255.56	205.87	261.64	284.66	264.39	238.13	226.89	265.49	190.03	201.81	210	205.26	45.3824
ENSBTAG00000018088	617265	SETBP1	6.65	15.2	21.95	13.14	12.34	14.58	9.59	10.17	4.73	16.53	9.9	6.9	6.36	6.93	4.78	4.81845
ENSBTAG00000018116	525071	MTFP1	4.64	3.42	6.57	6	6.03	3.05	3.94	3.88	4.85	5.02	4.34	5.76	4.5	6.01	3.3	1.66051
ENSBTAG00000018123	535185	FBLN5	5.17	8.97	9.68	8.83	7.92	2.76	2.47	5.01	4.72	8.25	3.71	4.04	3.85	3.5	3.72	1.80877
ENSBTAG00000018134	538751	AREG	5.86	7.71	4.49	4.76	10.42	12.54	5.99	20.02	3.85	5.21	3.46	6.01	7.79	5.69	2.43	2.74281
ENSBTAG00000018142	539953	DTL	2.95	5.72	5.12	2.23	2.92	2.11	4.46	2.73	1.92	3.8	2.18	3.81	2.01	3.2	2.07	1.26021
ENSBTAG00000018143	539441	C16H1orf116	35.95	31.15	35.81	30.9	32.94	25.72	37.14	35.66	24.57	34.51	34.09	26.21	24.72	29.42	21.39	6.90892
ENSBTAG00000018151	539372	HELQ	4.11	7.18	7.9	6.53	7.28	6.23	5.13	4.4	3.8	7.39	4.56	3.62	3.5	4.16	3.1	1.57156
ENSBTAG00000018156	508550	KRTCAP3	5.34	8.1	9.36	6.63	6.39	5.38	6.86	7.29	6.25	10.33	6.27	9.6	9.71	9.03	8.88	2.35733
ENSBTAG00000018159	531419	CASP2	5.63	8.23	10.86	7.21	6.52	5	6.31	5.51	4.27	10.04	4.42	5.6	4.65	5.52	3.82	1.40847
ENSBTAG00000018160	506387	LAMA1	9.08	16.72	10.37	9.81	8.25	11.69	9.28	11.94	4.76	15.42	11.81	7.95	5.1	5.81	2.94	3.75098
ENSBTAG00000018169	506995	ITGB4	29.98	32.54	99.44	69.5	66.38	31.86	39.2	32.1	20.35	70.95	50.8	28.59	36.17	32.06	24.28	9.87412
ENSBTAG00000018172	506185	OGFOD3	7.67	7.14	6.08	6.74	5.87	5.6	7.33	5.57	5.43	5.65	4.54	4.67	3.68	5.48	4.39	1.37882
ENSBTAG00000018189	514170	CSTB	276.99	206.34	152.06	269.85	202.91	283.84	249.68	400.34	472.48	244.05	300.67	361.2	418.08	251.96	223.85	68.1996
ENSBTAG00000018223	286869	CHI3L1	3.55	3.41	4.21	8.98	9.7	1.37	0.77	5.21	13.42	3.93	7.02	5.09	2.45	7.59	3.15	2.60938
ENSBTAG00000018224	517420	GLP1R	4.03	3.9	5.06	8.54	8.87	2.58	2.5	3.19	3.23	5.79	3.72	3.28	3.74	5.6	3.95	1.05265
ENSBTAG00000018227	510209	SLC4A7	7.05	10.63	8.52	5.77	6.4	4.08	3.61	6.48	5.94	8.14	4.28	3.17	5.15	3.56	3.69	2.50559
ENSBTAG00000018249	534180	KCNN3	1.95	2.96	6.31	7.6	4.49	5.57	1.9	2.19	1.84	6.18	2.64	2.5	3.33	2.69	1.69	1.17125
ENSBTAG00000018252	538517	ARRDC4	208.14	186.83	110.35	149.09	129.79	146.09	124.28	270.58	194.58	169.38	151.13	192.4	180.95	128.78	107.82	44.2111
ENSBTAG00000018260	518635	MFSD11	22.76	33.03	23.97	15.87	16.23	19.89	19.89	18.44	15.43	12.53	15.46	14.18	11.11	17.76	10.69	5.42632
ENSBTAG00000018272	535394	RERE	4.01	5.81	18.08	9.74	9.41	6.56	4.34	4.18	2.86	11.29	5.6	4.06	3.42	3.55	3.16	1.86808
ENSBTAG00000018279	533070	SPATA5L1	5.54	8.28	7.11	8.75	8.56	6.08	6.24	4.76	5.89	8.79	5.77	6.46	4.76	5.57	4.08	1.52708
ENSBTAG00000018280	508028	SLC28A3	157.44	95.19	41.64	58.84	37.32	78.86	48.95	109.46	84.21	50.64	49.42	32.07	40.69	61.6	29.66	19.7482
ENSBTAG00000018285	540406	VAMP5	5.09	7.19	7.85	7.87	5.67	5.23	4.91	6.12	7.66	6.59	6.48	8.89	9.65	8.14	6.82	1.55673
ENSBTAG00000018291	616899	C11H2orf68	4.54	6.24	9.1	8.47	8.07	5.45	5.45	3.97	3.61	7.87	4.84	4.53	4.26	3.97	3.41	1.28986
ENSBTAG00000018300	768037	TNFRSF19	3.32	5.78	10.31	8.49	7.47	6.28	4.61	3.59	3.48	9.24	5.83	5.05	4.53	5.38	4.5	1.33434
ENSBTAG00000018307	531141	SEMA3F	4.75	3.83	8.72	7.67	6.54	4.3	5.04	3.66	5.77	8.89	5.37	5.97	6.57	3.9	3.97	1.77912
ENSBTAG00000018321	282639	PAOX	7.74	9.29	12.81	14.47	13.25	9.07	8.22	9.49	8.52	16.6	10.57	15.56	9.59	10.89	11.52	3.03933
ENSBTAG00000018329	100847343	EXOSC7	24.78	27.26	29.34	32.44	22.01	23.1	25.1	25.16	25.54	28.82	21.57	25.14	27.8	23.45	17.54	3.14311
ENSBTAG00000018363	505408	RBM48	12.41	16.7	15.09	13.15	11.51	13.52	14.61	14.22	11.03	11.13	11.64	9.67	9.18	9.76	9.8	2.78729
ENSBTAG00000018374	504482	WASF2	9.22	11.98	22.39	14.05	14.54	12.03	11.05	10.06	7.41	18.26	9.01	8.31	9.6	8.49	6.48	2.84659
ENSBTAG00000018395	513129	KIAA1217	15.51	27.32	29.56	24.29	22.97	24.85	19.47	17.71	11.51	33.45	17.45	14.72	11.34	11.99	8.08	9.19212
ENSBTAG00000018401	507989	APLF	3.5	8.51	8.73	6.93	8.34	9.12	5.84	5.46	6.07	6.22	4.38	5.02	5.07	4.12	6.23	1.55673
ENSBTAG00000018404	282004	PRKG1	2.51	3.76	11.23	4.69	4.12	2.84	1.34	1.86	1.09	4.61	2.16	2.2	3.37	1.73	0.72	1.73464
ENSBTAG00000018413	506745	TENT5B	23.56	16.55	24.87	26.89	29.65	24.93	21.89	21.16	26.38	26.23	25.52	17.66	16.14	21.6	15.76	3.95854
ENSBTAG00000018415	511853	TTLL4	4.71	7.21	9.81	6.62	6.06	4.75	5.38	5.31	3.2	7.34	4.5	3.44	3.34	3.56	2.33	1.94221
ENSBTAG00000018424	509585	ACKR3	6.16	5.64	8.23	10.83	9.3	2.48	3.16	4.72	5.47	7	6.6	6.81	6.97	8.85	6.84	1.98668
ENSBTAG00000018431	100139508	NAV2	4.59	9.6	20.62	10.82	8.6	6.53	7.74	6.1	4.16	14.56	7.7	6.56	6.05	4.7	3.08	2.92072
ENSBTAG00000018452	528003	ANKRA2	6.38	10.12	8.32	8.41	8.44	8.73	7.18	7.05	8.04	9.56	6.28	6.16	5.85	6.94	4.89	1.69016
ENSBTAG00000018453	509139	ANKRD37	14.04	15.99	8.16	7.34	3.44	5.7	11.47	9.48	9.78	10.87	14	11.62	12.01	10.63	7.04	3.66202
ENSBTAG00000018454	617788	UFSP2	10.6	23.42	19.8	16.14	19.47	16.22	14.12	15.18	11.31	23.87	12.96	12.96	13.78	12.85	9.99	3.11346
ENSBTAG00000018456	785799	ZNF7	7.92	9.68	10.4	9.97	8.2	6.83	8.95	7.48	6.51	9.3	7.06	6.52	6.39	6.91	4.6	1.43812
ENSBTAG00000018482	617482	KBTBD4	23.62	29.12	22.99	18.1	13.75	17.61	22.68	28.37	17.91	15.62	24.37	14.83	14.57	19.67	10.65	6.44931
ENSBTAG00000018499	281627	ANXA8L1	338.31	472.03	310.25	435.11	347.14	393.66	511.35	369	367.19	404.9	371.44	426.56	397.09	395.87	283.6	48.7775
ENSBTAG00000018501	782502	ICE1	4.31	6.72	8.63	6.02	6.48	3.97	3.85	4.6	2.82	6.52	3.76	2.52	2.44	3.53	1.63	2.14977
ENSBTAG00000018517	282123	VLDLR	11	16.95	15.79	17.55	12.97	13.24	17.2	12.28	13.18	13.6	11.22	12.89	14.69	11.12	8.76	2.9059
ENSBTAG00000018527	784070	HDGFL3	2.86	4.33	9.29	3.95	4.54	2.51	1.99	3.35	2.99	4.15	2.91	2.09	1.91	2.19	2.01	1.33434
ENSBTAG00000018528	540972	USP45	12.38	20.42	16.45	15.03	16.37	13.76	11.86	11.31	9.09	15.76	10.63	9.21	8.07	9.7	7.51	4.1068
ENSBTAG00000018534	513758	ESS2	4.85	2.84	7.79	6.65	6.68	3.09	3.32	3.31	4.15	4.92	3.92	5.67	4.11	5.09	3.8	1.24538
ENSBTAG00000018559	508417	LYRM1	7.69	11.61	18.61	10.61	11.2	14.83	10.02	10.42	12.36	12.38	14.28	9.37	9.64	8.49	12.08	1.74947
ENSBTAG00000018562	784639	LDAF1	23.94	38.8	16.79	29.01	30.32	40.29	35.88	44.59	43.79	35.88	46.02	39.66	34.3	25.99	24.23	10.1855
ENSBTAG00000018564	514383	ZFYVE27	6.9	7.21	11.49	11.45	10.34	5.67	6.31	6.8	6.26	10.14	7.79	6.94	6.6	7.81	4.96	1.26021
ENSBTAG00000018570	526726	SDR16C5	77.92	130.08	84.67	94.8	70.55	114.52	115.34	72.33	84.04	120.47	94.07	103.81	104.35	72.57	100.76	25.0263
ENSBTAG00000018577	539465	SLC7A1	12.67	9.52	13.63	12.07	11.36	6.57	7.13	10.7	6.25	15.88	5.17	5.13	3.62	5.33	3.06	5.20393
ENSBTAG00000018589	508652	RFC2	4.9	8.48	7.92	9.13	7.52	6.23	5.99	6.63	7.04	9.69	4.69	7.42	8.29	6.97	6.45	1.30469
ENSBTAG00000018622	506889	PCBP4	2.76	2.92	8.96	7.44	7.25	3.5	3.55	4.14	3.12	8.11	4.46	4.65	4.23	4.5	3.48	1.11195
ENSBTAG00000018625	100138099	ZNF263	5.7	7.61	6.47	7.49	6.08	5.52	5.72	5.74	3.21	5.61	5.19	3.8	3.18	4.7	2.86	1.27504
ENSBTAG00000018636	530744	CCNK	2.75	3.79	10.82	4.98	5.37	3.48	2.65	3.52	2.14	7.26	2.65	2.24	3.02	2.08	2.4	1.1416
ENSBTAG00000018643	767818	PRC1	10.95	14.91	14.02	11.06	13.77	13.86	18.37	12.33	8.63	11.68	7.87	12.63	7.14	8.44	7.49	3.46928
ENSBTAG00000018650	521015	HEPACAM	2.24	3.2	5.96	5.25	3.73	6.69	2.46	2.19	3.52	9.33	3.04	4.25	2.08	2.91	2.51	1.4233
ENSBTAG00000018658	504217	TNRC6C	5.09	8.19	14.66	6.98	8.24	7.33	6.58	5.01	2.33	6.58	4.85	2.33	1.93	3.42	1.39	3.32102
ENSBTAG00000018660	510764	PPP6R2	5.99	4.1	18.03	11.1	11.37	4.61	3.52	5.82	6.61	12.03	8.49	8.79	6.7	8.2	6.75	3.0245
ENSBTAG00000018688	516036	CBR3	49.98	82.22	70.22	98.54	90.56	71.98	73.3	61.33	53.95	77.21	75.04	65.63	51.28	69.41	59.75	13.1803
ENSBTAG00000018690	510621	RPAP3	10.37	13.14	11.91	9.51	10.32	9.76	10.77	10.99	9.13	10.29	9	9.23	8	8.68	6.41	1.12678
ENSBTAG00000018697	286825	WDR44	4.13	6.58	6.88	5.54	6.54	6.05	5.07	5.27	4.81	6.65	4.26	4.51	3.96	3.6	4.15	1.39364
ENSBTAG00000018704	541054	BTG3	21.85	24.77	18.69	17.71	22.69	22.75	23.9	25.85	21.41	19.07	18.5	27.27	27.83	21.17	18.58	4.32919
ENSBTAG00000018725	767833	FBLIM1	10.8	14.34	27.04	22.79	23.68	13.95	12.5	14.25	13.83	30.86	14.08	21.57	21.06	14.7	12.98	2.72798
ENSBTAG00000018730	512915	ZBTB17	8.75	7.07	12.8	11.84	10.27	5.05	6.48	7.39	7.61	11.05	7.63	9.47	8.23	10.02	6.26	2.59455
ENSBTAG00000018732	515590	HSPA12B	2.56	4.16	5.35	3.96	4.7	2.43	2.82	2.62	2.08	7.13	2.14	3.2	2.34	3.19	2.08	1.00817
ENSBTAG00000018737	504211	GLMN	6.27	7.99	7.99	5.78	4.95	3.82	4.61	5.22	4.55	5.51	4.29	3.01	2.62	3.73	3.32	1.33434
ENSBTAG00000018739	529184	RPAP2	3.68	7.93	8.92	6.1	7.12	5	3.83	4.37	2.89	6.64	3.78	3.34	2.8	2.93	2.66	1.52708
ENSBTAG00000018744	537595	MGAT5	8.41	9.97	14.26	14.93	15.24	11.58	10.25	9.83	7.47	20.55	9.99	7.57	5.1	8.5	4.05	3.55824
ENSBTAG00000018745	282707	CEP290	7.08	11.41	10.34	8.46	8.8	9.46	7.93	7.53	5.98	9.3	7.04	5.04	5.79	5.79	4.34	2.57972
ENSBTAG00000018749	512320	NUDT16	6.26	5.5	7.27	7.37	6.57	4.05	5.71	4.46	8.49	8.3	7.5	6.3	5.34	6.75	7.9	1.37882
ENSBTAG00000018756	528549	DNAJB3	1.92	8.8	12.93	8.14	9.02	7.2	2.7	3.59	0.77	11.68	2.83	3.3	1.42	2.17	1.02	3.38033
ENSBTAG00000018761	525690	SLC35F6	11.41	9.26	11.47	12.17	12.02	9.16	9.82	9.06	14.35	14.36	11	14.32	15.71	12.66	10.19	2.44629
ENSBTAG00000018767	618086	RTP3	31.23	34.75	21.25	28.2	25.42	27.39	30.52	24.7	22.22	29.26	27.92	18.34	22.18	15.98	14.57	5.69318
ENSBTAG00000018774	518632	NUAK2	7.82	6.72	9.07	9.21	6.39	6.04	7.98	5.33	5.63	8.65	7.07	4.73	5.25	4.93	4.1	2.12012
ENSBTAG00000018795	529491	PMS1	10.5	15.99	11.38	8.77	11.01	10.71	11.72	11.71	9.02	10.27	8.85	9.75	9.32	9.85	7	1.64569
ENSBTAG00000018796	516619	RABGGTA	39.22	24.86	36.6	34.3	33.62	21.22	25.93	28.6	36.79	29.12	32.65	29.1	28.59	26.22	21.32	6.28622
ENSBTAG00000018804	538194	CELSR2	6.31	7.75	19.23	16.51	15.96	11.86	10.35	6.97	3.9	16.83	6.91	5.1	6.06	4.3	3.29	4.55158
ENSBTAG00000018806	541250	PSRC1	3.08	3.13	4.78	5.61	4.82	4.07	6.03	2.46	2.96	4.75	3.12	5.18	2.73	5.15	3.11	1.46777
ENSBTAG00000018810	338092	THBS2	3.93	5.06	5.29	8.99	5.03	2.02	2.65	5.01	2.1	5.79	2.73	3.12	3.82	2.54	3.07	1.79395
ENSBTAG00000018825	538233	SSH1	4.43	5.48	11.77	8.95	10.09	4.93	5.13	4.9	2.9	8.2	5.03	3.68	4.07	4.1	2.37	1.27504
ENSBTAG00000018834	516932	PPP1R37	6.38	6.01	13.21	11.14	12.95	6.31	6.32	7.07	7.24	10.58	7.02	8.19	7.14	7.91	5.79	1.23056
ENSBTAG00000018841	511010	PTPN3	14.12	20.41	20.15	18.62	19.83	19.12	18.49	14.73	12.13	20.63	15.98	13.05	11.27	10.94	11.5	5.70801
ENSBTAG00000018863	511080	PRIMPOL	2.39	5.63	5.82	4.31	4.89	3.81	3.24	3.32	1.95	5.94	2.92	2.37	2.25	2.79	2.07	1.46777
ENSBTAG00000018869	100140740	IGSF6	3.25	10.64	7.67	5.64	8.69	5.17	2.4	3.99	2.99	8.53	3.02	2.19	3.2	1.77	1.18	2.19425
ENSBTAG00000018879	529894	ZNF451	8.23	12.09	11.79	9.33	9.52	8.73	8.47	8.18	7	9.96	7.04	5.97	6.1	6.32	5.11	1.91255
ENSBTAG00000018883	514327	DCTN3	18.51	24.11	24.09	22.83	23.67	16.14	21.43	20.71	25.99	27.19	19.19	24.62	22.38	21.06	20.99	2.53525
ENSBTAG00000018888	768224	DPH2	9.06	12.47	11.46	11.41	9.7	7.17	8.98	8.17	6.63	10.22	7.15	6.22	6.65	7.69	5.03	2.26838
ENSBTAG00000018903	510353	ACD	4.34	6.88	11.07	10.36	9.32	5.43	6.88	6.32	4.19	9.07	5.74	5.74	5.18	5.6	3.78	1.69016
ENSBTAG00000018905	527449	MAN2A2	9.82	12.22	18.91	20.32	20.32	12.59	12.07	9.53	6.66	18.46	9.61	7.24	6.6	7.58	4.07	4.1068
ENSBTAG00000018906	788008	C18H16orf86	0.87	1.46	4.46	3.22	3.24	0.63	1.98	1.65	0.47	2.66	1.86	1.01	0.72	1.25	0.09	1.09712
ENSBTAG00000018914	506482	RAB25	159.76	124.45	153.29	168.33	174.98	135.78	141.28	136.03	188.38	144.83	170.6	151.3	166.81	154.85	151.59	20.0448
ENSBTAG00000018945	541209	AMOTL1	25.77	28.8	45.69	45.09	38.67	36.8	36.28	25.87	18.87	37.37	30.26	21.5	21.85	25.42	14.45	11.0898
ENSBTAG00000018971	617007	RAD51B	6.47	13.82	9.71	7.63	7.9	7.55	6.72	6.02	5.71	10.22	6.83	7.05	5.32	4.29	4.93	1.58638
ENSBTAG00000018972	408010	GARS1	55.44	70.64	69.98	58.27	53.14	64.42	49.36	64	54.93	52.62	47.47	46.16	37.51	47.92	41.3	8.40634
ENSBTAG00000018993	514031	ITGB7	3.24	3.67	5.79	4.56	4.23	2.95	2.28	3.83	4.9	4.21	3.81	3.1	2.5	3.83	2.03	1.05265
ENSBTAG00000019001	507760	PRDM10	4.13	5.44	6.92	5.02	7.59	5.11	3.78	4.85	1.77	5.6	3.37	2.52	2.1	2.92	2.04	1.94221
ENSBTAG00000019007	511302	LOC511302	4.29	15.73	19.41	12.85	12.96	9.27	5.51	8.14	1.06	12.88	6.14	2.17	3.25	1.83	1.17	6.39001
ENSBTAG00000019014	518728	MAGEF1	3.32	3.72	5.65	4.82	6.54	3.23	4.61	2.59	5.35	5.73	5.26	4.48	6.82	3.52	6.71	1.63086
ENSBTAG00000019024	616701	JAZF1	2.77	6.11	9.08	4.32	8.67	2.86	2.54	2.78	2.92	6.35	2.1	1.89	1.77	2.75	2.05	1.0823
ENSBTAG00000019059	511036	ATG16L2	3.98	4.82	8.2	9.45	7.63	3.87	3.91	3.59	3.5	7.19	3.85	2.2	2.94	3.07	1.55	1.37882
ENSBTAG00000019061	504514	ELF4	4.08	5.46	10.08	7.1	8.29	5.81	3.98	4.6	1.93	11.83	3.23	3.26	2.48	2.91	1.62	2.37216
ENSBTAG00000019070	534497	PMP22	3.74	10.52	14.23	11.45	9.76	3.12	2.76	4.07	3.17	9.15	3.88	3.31	3.5	5.18	3.39	1.12678
ENSBTAG00000019072	532237	PSD4	3.75	2.4	5.81	6.24	8.02	3.75	3.45	2.87	4.17	4.44	3.89	4.57	4.84	3.19	3.14	1.03782
ENSBTAG00000019076	539224	PAK6	8.7	9.98	14.74	11.9	13.1	9.11	7.69	6.91	5.4	10.35	8.08	6.37	5.56	4.66	4.18	3.3655
ENSBTAG00000019090	541100	PLEKHH3	4.57	2.86	11.15	8.33	8.93	2.63	3.27	2.14	3.8	6.62	4.3	4.98	5.53	4.86	4.01	1.92738
ENSBTAG00000019107	614517	GAS7	8.08	9.63	22.99	23.19	21.84	19.07	10.66	9.76	6.52	20.9	15.35	10.07	14.17	10.51	8.94	5.20393
ENSBTAG00000019120	540681	WDHD1	9.12	12.52	7.78	5.69	6.8	6.61	9.1	8.13	5.71	7.76	5.56	7.92	5.92	7.31	5.07	2.06081
ENSBTAG00000019140	526637	SPINK5	757.6	1148.16	738.56	1056.14	883.72	1573.2	1067.02	843.8	535.03	1111.42	946.93	809.33	678.27	891.73	671.87	255.63
ENSBTAG00000019152	615765	NYAP2	2.03	15.3	12.33	10.67	9.9	11.05	8.54	6.34	4.07	6.49	4.83	5.11	3.57	5.68	1.9	4.1068
[truncated: 1,287 more rows]

## Sheet: Table S6
Table S5 Liver-specific genes for rumen-liver consensus
ENSEMBL	ENTREZID	SYMBOL	SRR7498147	SRR7498148	SRR7498149	SRR7498150	SRR7498151	SRR7498152	SRR7498153	SRR7498154	SRR7498146	SRR7498145	SRR7498144	SRR7498143	SRR7498142	SRR7498141	SRR7498140	SRR7498139	m.mad
ENSBTAG00000000011	511957	TDH	46.58	79.96	92.34	77.63	68.18	87.14	65.85	63.49	57.63	76.61	81.96	40.14	49.43	63.59	63.85	40.06	20.6749
ENSBTAG00000000070	511483	F13B	205.35	203.83	197.18	188.23	163.97	236.71	149.89	216.33	222.84	180.47	208.6	249.49	203.93	199.04	168.2	175.06	26.583
ENSBTAG00000000085	503552	CYP1A2	1507.72	1634.77	1902.12	1446.82	1536.34	1416.11	1329.56	1075.2	1072.14	1416.94	1623.24	1372.83	1937.66	1591.09	1601.03	2070.97	162.093
ENSBTAG00000000123	509481	HAO2	240.27	208.81	185.85	182.8	200.25	193.45	121.83	229.35	161.38	205.33	170.64	246.96	261.47	232.62	276.87	206.57	37.1169
ENSBTAG00000000170	506093	GSTT4	1.75	2.97	2.92	3.46	1.1	4.92	9.3	2.21	3.04	1.49	5.51	4.95	2.7	3.18	3.89	4.92	1.67534
ENSBTAG00000000172	282304	PFKFB1	103.94	68.37	77.15	74.58	66.46	94.16	72.58	108.27	76.24	76.1	90.73	69.21	68.43	75.5	77.61	65.67	10.3485
ENSBTAG00000000229	784417	LOC784417	140.58	112.27	108.42	119.37	102.39	238.65	105.18	136.25	59.91	63.17	140.56	80.93	82.41	103.5	81.02	98.95	33.5438
ENSBTAG00000000259	282645	CHIA	569.79	955.76	1097.11	557.81	909.17	1395.44	790.86	1013.26	1265.33	622.83	1115.18	1150.15	453.12	293.13	268.84	1006.48	390.902
ENSBTAG00000000284	536439	NAALAD2	5.21	8.58	3.55	4.66	4.47	7.25	3.63	4.35	6.68	2.73	5.53	3.89	5.28	6.5	6.18	4.3	1.69758
ENSBTAG00000000345	514998	CLDN15	27.03	21.66	43.32	24.97	26.75	38.61	13.17	9.53	13.44	8.79	27.79	8.24	24.25	23.92	19.88	13.97	10.2448
ENSBTAG00000000393	613989	SSPN	3.62	3.72	4.93	5.19	3.27	5.04	2.7	3.53	2.63	2.59	4.93	2.54	3.98	3.83	4.07	4.3	1.18608
ENSBTAG00000000446	512547	ATP11A	5.04	6.41	6.7	3.94	6.55	5.24	9.67	7.34	4.77	7.74	7.49	7.47	7.25	8.29	12.58	11.86	1.39364
ENSBTAG00000000603	538846	JAM2	3.96	3.03	4.81	3.21	3.19	3.7	4.13	4.89	3.33	3.96	5.08	5.37	3.84	4.7	4.48	3.79	1.01558
ENSBTAG00000000648	286805	ADAMTS5	16.78	9.65	9.86	9.83	6.32	9.21	17.4	9.38	10.9	5.69	12.33	4.5	10.55	11.1	7.36	14.17	2.77246
ENSBTAG00000000654	526515	ODAD2	1.83	0.78	0.96	1.73	1.24	6.22	2.42	4.53	1.34	4.52	2.67	1.19	0.75	2.92	3.15	0.89	1.31951
ENSBTAG00000000664	512417	SLC22A15	0.1	2.06	2.11	0.09	3.11	2.21	2.43	3.75	1.83	0.7	4.1	3.61	1.87	2.11	5.62	4.17	1.77912
ENSBTAG00000000687	525136	POC1B	12.75	9.43	13.33	13.28	10.24	13.22	8.49	12.65	11.72	10.05	11.37	12	14.34	13.92	11.79	9.64	2.09047
ENSBTAG00000000704	515687	GUSB	49.76	61.56	63.15	56.63	58.94	58.66	75.09	54.03	42.91	45.52	46.3	46.58	57.64	64.99	43.71	53.82	10.4153
ENSBTAG00000000795	511042	NMNAT2	5.09	3.13	2.77	2.71	1.54	2.52	5.17	0.82	4.64	0.34	2.74	2.14	0.8	0.77	4	1.71	1.8236
ENSBTAG00000000836	281269	KRT8	29.69	48.49	53.1	42.02	54.78	40.81	100.31	45.68	84.22	59.17	59.65	76.44	95.82	88.56	77.27	74.87	25.5155
ENSBTAG00000000854	404548	SEC16B	8.31	7.73	8.57	3.48	3.61	12.42	6.24	9.77	5.43	8.25	10.11	14.57	12.38	10.9	5.83	8.23	3.32844
ENSBTAG00000000873	526291	SLC13A3	11.99	10.25	14.94	5.32	8.09	9.67	14.28	7.83	9.28	9.65	9.56	13.76	22.18	12.97	14.97	13.03	3.37291
ENSBTAG00000000899	514758	TMEM17	9.03	9.6	8.11	6.87	10.02	8.57	6.82	4.62	11.85	7.15	7.53	10.65	9.65	7.04	5.93	7.61	1.63827
ENSBTAG00000000962	507296	STAP1	5.04	3.23	3.79	5.21	4.01	6.44	3.87	5.71	7.55	4.87	4.9	6.92	4.15	4.14	5.49	5.83	1.2528
ENSBTAG00000000992	538874	BMP10	9.33	4.69	7.22	8.25	6.82	7.65	6.3	9.37	6.33	5.21	10.48	7.04	5.57	5.05	8.11	4.85	1.98668
ENSBTAG00000001004	616926	ESAM	7.17	6.47	6.25	5.49	5.64	6.43	9.74	5.34	5.74	4.24	6.54	5.7	6.76	7.14	6.98	9.12	1.06006
ENSBTAG00000001009	508445	HCLS1	11.43	12.01	6.16	9	10.59	9.29	10.73	13.66	12.54	15.23	8.47	10.85	10.43	10.89	10.59	11.06	1.37882
ENSBTAG00000001041	100138645	LOC100138645	78.74	55.41	126.71	55.97	87.25	75.18	92.96	61.8	72.83	64.54	65.61	62.75	87.35	82.04	103.28	82.91	17.6207
ENSBTAG00000001124	533428	GALC	5.8	8.3	6.26	6.13	5.72	12.61	6.61	9.64	8.44	7.5	6.75	5.58	8.59	7.75	8.85	4.8	1.95703
ENSBTAG00000001143	512486	LOC512486	4.75	7.28	3.93	4.31	5.6	4.68	5.15	8.61	5.73	5.61	3.99	3.01	3.46	6.95	5.54	7.01	1.77171
ENSBTAG00000001198	530031	GIMAP7	10.07	8.56	4.65	8.77	5.97	6.8	4.32	9.39	7.99	7.42	7.31	6.32	7.94	7.64	6.18	5.62	1.76429
ENSBTAG00000001204	784675	JCAD	6.49	7.85	6.01	4.71	10.31	8.73	27.22	6.83	4.34	4.4	5.94	5.14	6.73	4.11	11.71	10.32	2.98003
ENSBTAG00000001229	504371	SLC25A22	12.29	10.97	18.33	14.97	14.51	13.47	40.39	9.02	15.81	11.05	25.1	17.19	31.39	27.94	28.25	38.82	8.13947
ENSBTAG00000001247	281899	LECT2	1215.9	1567.14	1809	1550.41	1345.38	1387.79	1266.17	1494.79	989.46	1293.86	1461.47	1222.07	1384.54	1339.14	1120.47	1162.94	182.768
ENSBTAG00000001265	280820	HRG	1355.77	535.35	809.76	557.48	426.28	574.05	389.55	958.56	120.14	667.94	812.53	432.07	598.18	603.89	805.83	751.71	254.8
ENSBTAG00000001271	280897	PLG	2716.45	2172.12	2667.79	2534.53	2410.07	3006.05	1971.25	2855.29	2590.03	2337.66	2736.73	2317.24	2351.37	2414.33	2536.7	2092.25	259.863
ENSBTAG00000001299	529552	CYP7B1	41.5	35	40.63	26.09	29.62	33.65	28.27	40.05	28.42	35.16	34.47	34.7	41.49	37.29	37.61	30.11	7.36852
ENSBTAG00000001305	613800	ATP2B2	3.17	2.06	3.53	1.2	1.46	3.71	5.33	2.68	3.73	2.07	4.11	2.51	3.29	3.37	3.35	4.74	1.06006
ENSBTAG00000001321	281251	IL1B	6.02	5.43	1.66	2.88	2.08	3.72	3.09	5.69	3.08	4.84	4.61	4.41	3.63	6.08	3.44	7.36	1.60862
ENSBTAG00000001325	504557	UPB1	84.62	116.24	84.8	86	59.82	113.37	179.27	76.07	94.38	91.88	132.89	106.82	53.35	134.41	134.92	189.74	30.0301
ENSBTAG00000001364	767944	DPH6	6.49	5.25	3.65	4.01	4.4	5.27	3.69	6.24	6.64	4.66	5.01	6.46	4.12	4.23	6.39	4.28	1.1416
ENSBTAG00000001376	512408	RAD21L1	22.11	15.28	20.47	23.45	21.4	22.77	27.83	26.18	24.41	15.47	20.24	12.84	12.66	18.78	14.68	14.06	6.62722
ENSBTAG00000001392	519940	RDH16	700.81	838.04	913.51	824.28	888.97	905.13	398.15	767.17	1004.22	906.63	791.87	815.02	1070.03	1010.08	839.67	766.75	103.382
ENSBTAG00000001406	518597	MAB21L3	1	2.49	3.83	1.98	1.32	1.05	3.71	2.25	1.26	0.71	1.02	1.24	2.78	4.44	3.24	2.67	1.43812
ENSBTAG00000001417	282576	ACSM1	1024.77	922.74	777.75	766.72	928.45	995.9	613.1	969.3	896.9	1238.83	962.5	1243.98	1102.77	931.66	1014.32	1024.73	87.251
ENSBTAG00000001419	507154	MRPL4	6.18	8.09	7.52	6.62	9.1	5.6	9.41	6.1	8.24	7.43	6.37	8.2	7.8	8.52	8.27	10.37	1.28245
ENSBTAG00000001448	527922	INMT	31.27	16.41	5.94	7.49	12.74	14.26	14.81	20.37	17.04	32.69	15.57	25.92	38.4	14.37	33.8	1.41	9.54794
ENSBTAG00000001462	338031	FLT4	11.67	6.3	8.27	6.28	7.3	9.26	13.77	7.39	8.37	7.75	10.18	5.5	7.58	8.03	8.83	9.45	1.45295
ENSBTAG00000001468	540852	SAMD4A	7.56	9.11	8.42	9.07	9.27	13.34	8.85	12.8	8.21	13.49	8.01	8.02	9.64	7.85	9.9	8.31	1.2528
ENSBTAG00000001488	280887	OTC	271.38	334.34	383.87	351.02	418.62	342.55	253.71	431.56	250.67	287.71	336.86	368.63	295.57	335.62	301.64	289.22	63.1365
ENSBTAG00000001492	535347	FYB1	7.16	5.64	4.4	3.58	3.52	4.33	7.09	7.32	4.47	7.98	5.92	5.12	5.56	4.42	4.11	6.07	1.44554
ENSBTAG00000001497	540803	MRAS	7.65	6.55	7.54	8.37	9.47	7.97	8.05	8.07	6.28	4.84	7.36	6.52	7.02	6.56	8.65	7.12	1.11936
ENSBTAG00000001517	506480	KRT18	108.25	166.13	108.77	147.84	187.47	126.99	260.92	178.15	243.09	231.09	100.57	271.66	178.6	131.29	213.9	230.36	76.6282
ENSBTAG00000001576	515475	TMEM140	32.36	19.1	25.53	20.08	27.51	24.02	42.67	21.03	27.84	6.28	32.35	21.96	22.43	20.09	15.32	26.98	5.84144
ENSBTAG00000001582	525193	AKR1B10	9.19	10.84	1.75	5.03	1.16	12.15	4.18	2.11	1.02	2.1	1.47	1.11	2.64	10.8	25.96	15.52	3.37291
ENSBTAG00000001609	286883	MAP2K6	6.22	5.22	4.96	4.58	4.58	6.55	3.62	9.39	11.98	6.22	12.17	5.99	7.35	12.47	7.15	8.39	2.3944
ENSBTAG00000001638	522039	FGA	6858.43	6255.99	7475.92	7805.26	6746.27	6619.72	7296.6	8526.87	19176.1	8365.35	7821.12	6868.09	7331.19	7642.95	9290.68	7535.96	952.837
ENSBTAG00000001658	513855	AKR1D1	541.44	423.46	354.25	395.48	391.41	445.39	271.9	408.74	427.37	468.23	449.61	442.45	425.73	425.09	396.75	379.57	39.1851
ENSBTAG00000001662	510183	EHD3	12.42	7.8	11.55	8.14	6.38	13.49	17.09	11.95	10.36	10.5	13.3	9.4	10.35	14.87	11.72	11.12	2.23873
ENSBTAG00000001710	533671	CMTM8	12.31	12.08	14.36	13.18	13.16	11.49	16.95	9.92	16.79	9.93	16.08	12.46	15.06	15.98	11.78	13.05	2.17942
ENSBTAG00000001725	615107	CXCL10	4.92	10.85	3.19	5.61	2.63	6.9	4.41	11.47	5.94	3	7.82	1.76	3.81	8.45	7.54	5.7	3.00226
ENSBTAG00000001729	541175	DUSP10	3.43	4.29	5.82	4.13	4.03	4.91	1.83	8.13	3.85	10.76	5.52	9.94	8.41	5.86	5.18	6.23	1.8829
ENSBTAG00000001774	539090	SPRY2	6.31	8.12	8.63	7.58	7.92	9.38	10.57	6.25	8.97	6.71	6.01	12.39	11.75	8.95	11.88	12.51	2.86142
ENSBTAG00000001786	530270	HYKK	9.71	7.41	10.6	8.25	5.81	7.22	3.82	6.26	8.08	7.03	7.56	7.03	5.79	9.99	5.01	6.1	1.5938
ENSBTAG00000001814	781625	PLXND1	5.92	4.49	6.17	2.9	3.97	5.41	12.57	4.58	5.06	5.14	6.85	3.39	6.54	7.97	8.14	8.91	1.74947
ENSBTAG00000001822	508836	SNX10	48.17	54.9	48.95	43.39	54.79	40.9	42.79	57.87	69.83	70.41	44.71	84.83	60.24	57.16	66.39	57.74	13.5065
ENSBTAG00000001829	518062	SLC17A9	3.77	5.79	5.85	13.43	18.91	13	23.12	2.93	25.67	4.29	12.45	6.22	11.74	9.84	7.87	9.16	5.45597
ENSBTAG00000001854	535119	CIAPIN1	9.94	7.94	7.06	7.16	11.63	9.39	9.63	7.59	11.17	8.49	9.26	12.99	10.45	6.54	10.47	9.78	1.91997
ENSBTAG00000001857	618756	DOK4	3.22	5.6	7.38	4.02	3.85	3.82	8.75	4.09	5.47	3.96	5.06	5.24	8.23	9.19	6.24	9.01	2.14977
ENSBTAG00000001862	509290	PPP2R2B	41.3	26.73	36.5	33.57	31.34	41.62	28.85	40.3	22.92	29.96	37.22	28.81	26.11	27.63	26.19	15.39	5.5301
ENSBTAG00000001893	507646	TM4SF4	172.12	183.16	164.46	194.77	175.57	200.57	148.13	167.57	204.96	132.48	220.44	215.93	197.37	189.66	176.53	195.89	21.09
ENSBTAG00000001915	281006	APOH	2699.23	2383.51	2470.35	2376.37	2378.76	2872.29	1927.57	3442.41	1834.6	2425.51	2425.7	2482.41	2149.43	2316.28	1921.47	2294.02	141.21
ENSBTAG00000001936	282855	PCK1	1606.49	1117.63	1627.92	1320.7	979.94	1401.03	1471.05	1051.22	613.77	473.1	1537.13	232.99	1144.84	1013.63	931.14	784.31	457.175
ENSBTAG00000002021	614520	BNIP1	7.08	6.67	5	6.51	8.45	9.25	7.42	6.71	9.21	8.42	6.81	7.96	6.38	5.22	6.52	9.03	1.17125
ENSBTAG00000002027	617897	FAM167B	5.52	5.97	6.13	5.23	5.29	3.92	6.46	2.74	5.42	4.49	3.62	5.46	4.53	7.37	6.21	6.27	1.18608
ENSBTAG00000002028	541171	DIPK1A	23.77	20.52	23.14	16.55	19.05	23.66	17.15	26.35	30.73	25.25	19.72	27.83	30.23	28.25	25.04	25.48	5.38925
ENSBTAG00000002029	511594	IGSF5	18.86	17.67	19.42	19.11	22.22	26.02	20.59	21.02	23.02	30.97	21.45	23.12	22.92	22.89	20.74	19.65	2.57231
ENSBTAG00000002030	281500	SPP2	1971.4	2412.74	2557.42	3509.57	3496.2	3054.87	1560.94	2207.93	1466.13	2479.61	3287.95	2692.86	2198.88	2135.99	2033.38	1961.41	509.911
ENSBTAG00000002058	618099	ASF1A	10.49	10.66	10.19	12.82	9.29	13.07	9.38	11.67	9.63	12.56	9.51	15.8	8.99	11.21	11.29	9.61	1.60121
ENSBTAG00000002083	615936	AUTS2	7.66	8.06	8.41	6.99	10.9	15.77	24.53	14.89	5.42	14.38	8.07	8.49	10.51	6.03	22.29	9.28	2.89848
ENSBTAG00000002110	504453	DMGDH	123.31	97.35	136.47	141.91	167.84	146.12	90.33	121.39	87.86	104.51	119.58	73.47	120.89	97.86	103.48	88.98	26.9907
ENSBTAG00000002144	281605	ADRB2	5.34	1.85	3.69	2.96	2.05	3.97	3.01	4.7	2.07	8.19	1.56	2.35	2.89	4.43	9.53	1.81	1.57156
ENSBTAG00000002214	533481	TAT	181.29	362.63	520.12	547.28	336.35	246	172.98	376.27	197.8	964.25	211.63	265.16	344.88	282.31	820.46	270.71	122.048
ENSBTAG00000002223	614870	POP4	8.18	8.4	7.67	10.63	12.2	12.62	8.59	9.12	9.49	11.18	8.97	9.88	8.76	7.78	9.53	7.89	1.26021
ENSBTAG00000002226	513951	FBXO31	4.87	6.19	6.05	4.75	6	5.57	11.12	4.31	7.71	7.45	7.99	7.85	9.75	11.27	10.81	12	3.09863
ENSBTAG00000002255	497025	BHMT	418.32	399.94	539.65	985.81	789.54	598.12	419.92	645.36	581.59	764.88	308.08	318.29	425.15	252.22	824.46	561.2	209.484
ENSBTAG00000002258	281631	APOA1	132.22	115.31	128.55	315.99	345.21	345.55	384.14	115.4	92.97	64.72	137.05	49.1	91.52	63.89	67.96	99.94	52.8028
ENSBTAG00000002266	507597	NPL	6.32	8.37	6.01	7.24	6.75	3.55	5.28	10.35	7.66	4.8	7.85	6.12	5.39	5.71	6.31	8.21	1.45295
ENSBTAG00000002292	535439	SMARCA1	48.15	31.47	37.75	62.72	56.37	51.1	65.49	48.93	35.06	53.1	49.61	63.01	37.61	35.3	49.1	39.75	15.2189
ENSBTAG00000002340	538861	STEAP4	33.84	42.82	26.14	14.15	11.8	19.15	24.81	40.76	103.96	44.73	19.93	59.52	35.83	24.94	38.4	42.23	14.6703
ENSBTAG00000002347	534230	MAST3	3.79	2.32	3.81	1.79	1.8	1.65	7.31	2.82	3.05	2.35	3.86	3.04	4.5	4.16	4.78	4.61	1.5938
ENSBTAG00000002352	517031	GGA2	13.28	11.89	8.88	10.96	13.04	12.2	12.64	14.34	12.68	11.23	13.42	10.61	9.4	10.66	13.3	11.71	1.71982
ENSBTAG00000002417	540583	RAB30	26.09	11.48	13.1	19.3	19.94	23.96	29.13	17.76	13.61	4.85	18.01	7.67	9.92	6.58	10.27	8.11	8.10241
ENSBTAG00000002471	504415	CHL1	7.5	4.45	6.79	4.18	3.41	10.31	3	11.08	2.86	8.31	8.74	6.66	3.04	8.72	3.95	6.32	3.38033
ENSBTAG00000002475	532723	RAB11B	6	6.18	7.35	4.97	7.44	6.26	13.19	5.4	6.89	4.59	7.48	5	7.31	6.69	8.74	8.96	1.09712
ENSBTAG00000002478	514509	AGMAT	124.93	165.31	165.51	131.9	131.32	147.74	118.8	134.55	132.75	141.67	157.67	148.79	168.66	174.22	136.72	145.41	17.6874
ENSBTAG00000002481	511836	HAGHL	3.18	6.54	5.4	3.93	4.23	5.64	7.7	2.99	4.07	3.76	4.01	4.37	5.01	5.14	5.69	7.22	1.2528
ENSBTAG00000002497	615756	ELOVL2	11.8	4.17	3.27	4.3	4.94	9.04	14.2	6.44	3.22	1.7	2.56	2.49	3.71	3.1	1.77	2.29	1.63086
ENSBTAG00000002554	533126	TCAF1	14.24	12.75	16.36	11.82	11.06	12.43	15.61	9.16	9.56	12.23	12.44	8.42	9.15	16.22	20.68	13.14	3.46928
ENSBTAG00000002559	508591	MIOX	4.17	1.47	1.17	2.06	7.83	3.45	4.17	0.67	0.62	1.15	2.11	0.69	1.71	0.37	2.28	1.5	1.17867
ENSBTAG00000002642	515523	SLC17A2	103.32	80.18	90.73	67.87	64.96	126.29	43.7	109.65	90.25	101.54	101.22	104.32	113.74	106.79	74.95	78.04	21.8461
ENSBTAG00000002669	510549	RASSF4	3.25	3.34	1.94	2.07	2.12	2.29	4.21	3.11	4.24	2.94	3.72	2.87	2.93	4.17	3.42	4.82	1.06006
ENSBTAG00000002697	540881	KCTD10	6.35	5.08	4.88	5.78	6.76	7.47	8.43	6.5	7.1	7.42	6.1	5.55	5.38	5.52	7.9	7.16	1.31951
ENSBTAG00000002701	537188	UGT3A2	80.79	56.11	79.69	94.25	84.05	81.53	79.65	66.79	50.62	46.11	73.01	55.48	63	67.14	62.36	63.13	17.9172
ENSBTAG00000002704	537054	POMT2	5.09	3.57	4.64	3.24	4.14	5.18	7.9	4.94	7.44	4.55	5.74	5.79	6.39	6.19	5.97	6.38	1.28245
ENSBTAG00000002751	100141246	VSTM5	6.54	5.6	3.94	5.34	9	12	19.64	7.74	7.6	6.6	8.19	8.58	9.72	7.01	12.84	11.4	2.35733
ENSBTAG00000002799	511782	SLC39A5	48.43	68.67	58.89	55.19	58.19	76.62	87.26	36.15	84.85	45.77	71.45	49.89	82.83	67.49	71.72	83.21	20.4895
ENSBTAG00000002803	615528	SULT1C3	5.92	4.74	2.16	6.24	4.08	10.18	10.05	5.41	6.77	0.9	5.15	1.2	2.78	1.05	1.81	1.66	3.41739
ENSBTAG00000002835	540488	SMAD1	13.25	10.54	11.73	10.11	11.08	17.17	12.25	17.65	11.49	23.01	9.86	11.89	12.41	10.9	14.97	9.32	2.00892
ENSBTAG00000002878	509942	CHRD	12.96	15.53	18.87	21.29	17.06	28.46	66.66	17.14	24.23	33.5	30.47	20.96	19.77	18.95	45.66	33.47	7.16096
ENSBTAG00000002885	281311	MSR1	12.29	14.77	6.89	12.6	10.15	11.71	11.01	14.72	14.88	13.11	10.35	9.76	13.72	14.75	14.13	10.67	2.86883
ENSBTAG00000002888	100337258	TMTC2	5.5	3.71	5.44	3.15	4.48	3.98	3.5	5.68	3.76	5.58	4.21	3.41	5.51	2.71	6.14	4.1	1.29727
ENSBTAG00000002919	615134	UNC5CL	4.29	6.59	5.3	2.92	8.35	5.67	12.19	6.4	14.96	8.62	8.13	7.9	11.23	4.24	11.66	11.22	4.3885
ENSBTAG00000002938	617867	CPED1	45.92	31.81	31.81	27.04	28.13	43.98	21.89	46.55	53.99	32.68	49.06	29.75	48.47	45.62	47.02	34.09	11.4901
ENSBTAG00000002942	516135	SLC2A10	15.11	7.99	8.34	13.6	16.86	13.37	45.88	6.11	22.61	4.2	17.23	11.18	13.68	7.18	9.95	17.45	5.71542
ENSBTAG00000002947	528926	LY9	8.63	10.19	3.68	7.3	6.83	5.85	6.2	8.71	9.93	7.48	8.77	5.65	6.35	9.38	10.87	6.88	2.00151
ENSBTAG00000002963	505308	SAA4	496.13	366.59	142.26	356.96	228.46	364.91	446.42	481.36	671.86	948.62	209.09	691.39	376.37	237.37	455.67	330.47	173.857
ENSBTAG00000002971	535065	CUTC	19.51	19.72	16.27	20.32	21.07	25.89	20.58	21.28	22.76	19.36	19.45	23.45	20.82	17.36	18.56	21.93	1.54932
ENSBTAG00000002974	504401	FMO2	4.24	3.8	2.18	3.89	4.3	5.54	2.3	4.65	3.47	2.73	4.39	4.67	2.12	1.79	1.06	2.81	1.4233
ENSBTAG00000003033	504939	GADD45G	2.81	3.8	8.2	2.59	4.29	5.16	5.86	3.61	2.15	26.37	4.36	4.08	4.48	2.7	3.86	7.2	1.74205
ENSBTAG00000003074	529171	SLC16A6	8.74	21.94	15.49	25.58	26.66	24.49	20.3	25.87	13.19	32.8	13.5	20.27	23.9	20	27.4	26.38	4.75173
ENSBTAG00000003078	282416	COL10A1	4.14	2.22	1.6	2.51	0.76	2.76	6.13	2.51	1.3	0.51	1.94	0.96	1.15	1.06	1.88	1.3	1.07489
ENSBTAG00000003089	533687	RHPN2	11.76	9.76	14.21	10.23	9.86	8.11	12.82	8.77	13.25	9.12	11.14	13.14	13.5	13.72	10.89	9.8	2.74281
ENSBTAG00000003120	613328	ZNF385B	5.27	3.77	3.51	2.85	2.49	4.23	7.53	6.69	10.38	9.01	5.06	6.58	4.09	3.04	4.12	5.22	2.03116
ENSBTAG00000003161	768063	YBEY	12.05	13.36	11.74	22.39	17.15	17.51	14.47	11.98	12.66	13.01	14.84	12.14	11.16	10.41	14.14	12.73	1.77912
ENSBTAG00000003236	517475	LOC517475	91.14	97.18	57.61	66.13	45.86	88.92	69.95	89.17	99.9	65.43	62.46	118.56	94.34	61.15	114.89	67.94	23.6326
ENSBTAG00000003240	614478	C8H9orf152	12.27	5.82	9.26	5.42	6.08	6.4	10.89	8.14	6.03	3.45	6.73	9.29	9.11	7.92	10.97	6.71	2.43888
ENSBTAG00000003245	506231	BCAR3	9.21	6.87	9.27	6.51	7.32	8.78	7.56	6.69	10.5	8.79	10.23	8.29	9.28	8.15	6.4	9.23	1.27504
ENSBTAG00000003282	282472	SLCO1A2	92.88	100.12	88.38	90.46	70.71	68.72	51.16	111.09	48.81	78.53	88.42	63.1	76.24	75.27	76.65	62.32	18.7697
ENSBTAG00000003289	616364	LOC616364	4.39	21.04	3.81	5.08	27.12	24.37	4.31	17.17	49.06	28	24.4	21.83	5.31	4.2	4.85	4.02	10.86
ENSBTAG00000003312	534506	CHST15	11.29	8.87	8.04	8.09	9.57	10.11	16.01	11.23	8.89	9.47	10.52	7.98	7.74	8.54	11.28	10.57	1.83842
ENSBTAG00000003326	539780	NAIP	13.35	13.29	7.75	9.62	9.08	9.78	10.19	16.3	11.77	12.6	12.83	10.48	9.97	12.34	10.64	12.06	2.09047
ENSBTAG00000003334	534106	ADAP2	13.48	19.82	17.38	17.57	29.34	21.38	15.09	19.86	13.38	24.69	11.4	15.67	23.1	14.84	29.61	17.04	4.8481
ENSBTAG00000003336	534629	TPD52L1	2.32	3.8	3.63	1.68	2.79	5.84	1.65	2.81	9.74	3.77	3.06	6.74	7.86	2.62	5.05	3.93	1.80136
ENSBTAG00000003349	527239	JAKMIP2	0.04	1.85	5.57	2	1.2	2.14	0.56	1.98	3.47	0.16	1.71	0.46	1.51	3.65	2.89	5.08	1.72723
ENSBTAG00000003494	519774	DNAAF9	3.79	2.19	4.17	3.28	1.91	4.02	2.85	4.72	2.14	3.78	3.2	1.96	3	2.8	3.49	2.62	1.01558
ENSBTAG00000003523	540544	LOC540544	82.38	108.33	105.44	61.08	59.05	82.61	34.43	99.56	68.31	92	76.79	189.4	175.51	130.45	87.68	70.44	27.5245
ENSBTAG00000003564	534509	HPX	3001.48	2384.16	2795.29	2488.62	2342.98	2791.29	2130.54	3405.11	5126.5	3534.32	3079.09	3729.53	2863.22	3173.66	3168.48	3408.97	543.751
ENSBTAG00000003572	407998	F11	67.21	62.32	95.75	65.63	59.88	87.57	41.55	80.65	84.2	58.14	79.28	57.07	82.14	103.66	60.67	59.03	16.4643
ENSBTAG00000003632	511195	CYP39A1	10.62	8.85	10.33	11.15	10.37	12.6	6.28	15.35	12.01	12.19	12.02	10.95	12.03	14.37	11.13	8.11	1.3121
ENSBTAG00000003658	281450	RELN	40.52	27.27	31.64	20.63	22.11	35.94	27.68	46.29	26.99	27.51	32.99	25.41	27.71	27.05	32	23.1	6.26398
ENSBTAG00000003692	281562	UCP2	7.11	6.22	7.16	3.23	7.59	4.97	12.85	6.63	3.29	7.68	5.17	3.23	4.3	4.11	4.72	7.98	2.26097
ENSBTAG00000003733	511869	TM4SF5	90.76	120.51	134.32	111.95	124.89	106.85	108.03	67.75	87.2	99.27	84.54	117.02	125.99	120.99	119.01	128.53	16.2419
ENSBTAG00000003737	507185	SLC51B	30.76	47.5	50.33	21.3	28.25	43.71	20.01	29.59	61.07	44.64	43.24	69.56	48.26	65.62	51.02	82.23	22.4688
ENSBTAG00000003749	520448	KCNMB4	5.18	8.3	8.37	5.04	6.39	7.37	3.2	3.51	4.91	3.99	4.53	7.05	10.22	7.92	5.85	5.39	2.26838
ENSBTAG00000003774	527391	C8A	855.87	970.39	973.57	963.29	955.13	1033.43	770.47	916.25	924.47	901.05	949.96	952.08	895.85	981.83	840.03	897.28	53.7591
ENSBTAG00000003775	513217	C8B	972.14	913.2	1013.02	923.97	909.15	1028.94	717.2	1017.18	791.46	747.87	958.53	763.79	855.22	942.93	687.58	825.76	138.816
ENSBTAG00000003777	280941	TIE1	3.85	3.02	4.66	3.78	4.78	4.73	5.82	3.2	3.22	2.73	4.38	2.52	5.34	4.62	4.28	5.6	1.15643
ENSBTAG00000003786	515433	GCGR	59.57	53.46	73.56	55.95	65.12	63.23	96.16	48.11	72	50.24	78.1	55.86	84.72	90.35	83.85	76.01	18.7623
ENSBTAG00000003797	519345	SLC17A3	39.98	16.11	23.17	17.17	6.04	35.15	18.44	36.24	16.02	12.16	31.97	18.88	22.07	21.31	19.22	19.01	4.52193
ENSBTAG00000003809	540771	PLCD4	8.43	4.57	6.5	2.53	5.45	5.81	3.32	2.72	3.06	4.73	6.17	4.1	8.03	3.61	5.08	3.07	2.11271
ENSBTAG00000003829	508148	HPN	89.96	130.51	126.65	94.94	109.57	134.12	175.84	77.37	133.18	113.85	140.35	139.25	154.05	163.39	209.32	183.6	32.973
ENSBTAG00000003923	317756	GPBAR1	1.4	3.44	1.1	0.59	1.13	1.21	4.01	1.31	2.5	1.68	2.27	2.52	1.99	2.85	2.43	5.03	1.14901
ENSBTAG00000003936	616561	PNKD	4.42	3.53	5	2.78	3.6	2.44	9.84	2.37	4.77	4.17	5.21	5.15	8.84	7.17	6.85	7.26	2.46112
ENSBTAG00000003950	281428	PROC	217.56	228.52	248.7	243.19	228.98	269.11	225.13	168.68	247.45	229.05	277.67	227.59	247.24	253.71	262.59	271.19	25.2561
ENSBTAG00000003959	539902	ARHGAP24	6.15	4.67	6.02	3.78	2.42	5.46	5.01	6.69	4.1	2.65	5.56	12.34	8.2	9.3	3.78	5.36	1.91997
ENSBTAG00000003965	286864	LIPT1	6.92	4.98	4.54	6.14	6.99	8.47	5.28	6.29	6.22	6.35	4.01	5.57	5.15	5.3	6.68	4.68	1.13419
ENSBTAG00000003975	539289	LMAN2L	5.59	6.03	6.6	5.85	5.62	7.87	6.49	6.93	7.71	7.41	6.96	8.55	7.92	7.2	10.08	8.97	1.20832
ENSBTAG00000004038	280969	ABAT	122.72	129.78	131.35	113.78	139.34	106.79	153.63	143.99	95.25	144.66	127.86	97.23	118.6	139.91	131.98	123.18	16.0195
ENSBTAG00000004043	407171	LOC407171	3.82	7.52	3.78	4.43	5.24	2.76	8.23	4.61	5.64	8.43	6.64	4.39	5.85	5.94	7.53	10.05	2.32027
ENSBTAG00000004063	338050	SERPINA5	288.31	314.25	288.36	278.94	274.54	266.36	224.96	263.98	266.08	271.17	244.48	304.94	325.15	263.93	225.11	234.41	29.0145
ENSBTAG00000004066	511595	PARP8	9.1	5.92	8.41	7.51	5.11	8.86	8.75	7.81	5.69	5.97	7.86	4.57	7.02	7.68	6.92	5.09	1.95703
ENSBTAG00000004120	515459	HEMK1	9.4	9.12	8.64	9.83	9.78	12.97	10.31	8.22	10.2	13.71	10.54	11.6	11.46	11.38	11.29	8.69	1.67534
ENSBTAG00000004175	516058	HPD	1435.29	1048.17	1359.13	1101.49	1187.22	1240.12	1248.04	1487.57	830.15	1060.01	1198.86	958.91	1084.45	1081.18	1068.42	1091.24	143.33
ENSBTAG00000004207	539690	CD93	6.51	8.37	7.95	8.19	7.05	10.01	10.18	6.39	9.18	6.41	7.08	8.04	8.99	13.27	10.72	11.63	2.19425
ENSBTAG00000004208	535353	PLEKHG6	2	3	2.81	1.65	2.5	2.54	8.29	1.66	4.74	1.29	4.18	2.29	3.53	2.17	2.57	4.42	1.07489
ENSBTAG00000004222	359722	SAT2	61.06	47.48	45.98	55.2	46.03	66.51	61.72	37.89	29.42	11.59	55.33	25.11	36.74	34.12	28.31	21.27	19.7631
ENSBTAG00000004226	404182	SHBG	73.93	58.22	71.71	65.12	57.65	51.29	50.86	57.67	43.85	49.61	69.1	54.06	66.01	40.57	48.3	51.16	10.2299
ENSBTAG00000004231	507389	GPM6A	12.94	11.68	12.13	9.92	11.63	12.65	8.66	13.15	9.09	8.42	14.18	9.49	11.81	8.8	14.9	9.26	2.89107
ENSBTAG00000004237	280737	BTC	6.9	6.51	6.75	5.32	4.46	9.31	3.76	8.2	6.69	6.88	4.29	17.24	11.4	9.61	9.24	4.99	3.09863
ENSBTAG00000004246	504407	SPSB1	28.45	40.05	47.04	30.39	48.41	31.63	113.68	29.7	43.69	38.18	36.06	29.82	51.76	38.5	61.55	79.82	13.3582
ENSBTAG00000004261	513844	SPON2	17.19	52.19	46.36	34.05	44.09	30.27	126.16	16.61	26.34	24.62	35.29	26.79	46.22	42.42	45.24	100.56	15.3078
ENSBTAG00000004270	407106	FCER2	1.24	1.71	0.12	0.02	0.04	1.62	0.14	0.08	3.25	3.84	0.06	1.57	1.77	0.19	2.24	1.96	1.83842
ENSBTAG00000004305	282035	RGS16	11.61	14.09	15.57	15.01	12.76	41.96	5.82	16	13.08	30.95	10.99	11.83	13.7	11.03	19.05	21.77	3.25431
ENSBTAG00000004351	522636	IL31RA	7.36	4.73	5.3	3.69	3.95	6.53	5.53	9.39	5.3	6.12	6.14	5.87	5.19	5.14	6.46	4.73	1.03041
ENSBTAG00000004364	541205	THNSL2	11.49	7.59	13.61	16.1	8.02	16.58	8.48	13.34	8.02	13.69	15.55	10.16	13.74	15.65	16.52	13.72	3.41739
ENSBTAG00000004384	539595	APOF	443.66	444.39	418.33	274.68	236.88	578.77	319.88	494.04	294.3	284.43	306.35	374.13	270.82	351.1	260.01	299.37	70.72
ENSBTAG00000004392	509055	C29H11orf24	3.05	3.47	3.38	3.41	7.64	5.47	19.46	2.93	4.88	4.28	4.6	3.98	3.63	2.76	7.63	7.51	1.35658
ENSBTAG00000004430	516881	SGPP1	11.62	11.27	13.61	10.98	9.41	10.44	10.33	11.7	22.77	9.4	14.48	17.7	17.25	22.99	12.25	13.02	2.43146
ENSBTAG00000004471	444860	ST3GAL6	28.48	22.33	21.94	20.4	19.92	28.52	20.25	23.84	19.96	13.44	26.97	17.43	21.95	19.65	18.52	15.3	2.82435
ENSBTAG00000004474	538599	BANF2	2.45	2.22	3.7	4.25	3.18	4.58	6.36	2.34	8.63	5.2	1.46	2.92	3.33	2.5	2.29	6.07	1.45295
ENSBTAG00000004476	507711	ADHFE1	53	39.71	54.72	51.36	52.57	50.24	53.93	68.7	37.95	41.08	41.82	42.5	43.56	42.48	50.2	45.8	8.16913
ENSBTAG00000004494	520159	B4GALNT1	3.39	2.78	5.42	2.02	2.49	3.94	1.85	2.88	4.35	2.26	5.46	4.04	7.89	7.89	3.94	4.5	1.93479
ENSBTAG00000004510	614603	SARDH	8.51	15.57	12.43	7.15	10.26	12.64	34.81	9.01	10.05	12.05	17.16	14.4	23.87	21.31	21.23	30.77	6.0416
ENSBTAG00000004560	511001	CLEC4F	3.23	5.78	2.95	16.23	2.58	9.14	4.25	13.12	4.76	6.36	5.87	7.76	14.74	4.85	5.34	7.68	2.80953
ENSBTAG00000004662	538469	SLC16A12	93.04	132.28	81.87	163.23	216.98	220.04	128.76	165.86	93.89	166.54	111.29	110.83	145.38	90.65	119.25	85.83	47.6804
ENSBTAG00000004674	510602	HAAO	309.57	319.88	383.19	344.39	386.52	352	388.93	304.57	245.41	279.77	318.79	319.47	364.05	327.94	493.06	368.54	44.0925
ENSBTAG00000004675	506638	ZNF18	6.18	9.11	8.38	8.08	8.35	7.07	7.37	6.89	12.49	10.59	6.65	10.73	10.82	11.49	12.78	13.68	2.84659
ENSBTAG00000004680	507000	SLC13A5	53.2	29.52	74.57	81.32	83.63	49.75	133.96	91.16	80.45	57.69	54.22	22.4	42.02	56.11	73.34	52.61	25.2857
ENSBTAG00000004799	512632	DENND2A	7.89	2.93	5.64	6.21	5.88	4.79	4.38	5.91	8.43	5.81	8.25	4.41	13.62	15.8	4.83	9.16	2.2239
ENSBTAG00000004860	537062	SLC27A6	11.99	20.44	17.28	10.92	9.6	31.27	8.19	16.26	9.49	11.82	14.42	19.09	19.2	20.43	18.93	12.92	5.64129
ENSBTAG00000004909	504977	GP1BA	6.99	7.7	1.91	3.43	8	9.52	11.84	2.51	4.36	4.37	2.18	1.42	1.94	1.68	2.76	1.93	1.8829
ENSBTAG00000004982	287025	GPLD1	83.39	72.65	95.16	81.83	78.91	90.21	64.69	82.99	79.13	85.92	94.6	85.94	82.16	85.73	79.42	75.67	5.04825
ENSBTAG00000004989	615340	IRF5	13.13	13.59	9.99	9.24	11.27	10.81	18.97	11.56	16.79	14.11	12.49	14.02	16.01	12.53	20.64	14.04	2.88366
ENSBTAG00000005004	540384	GDF2	17	11.78	13.03	12.37	13.48	18.98	17.37	18.02	16.13	16.93	16.62	17.71	16.86	13.99	18.35	17.53	1.43812
ENSBTAG00000005034	536988	CAPN5	4.71	3.56	4.85	5.33	5.38	6.26	12.1	4.65	4.82	3.14	7.04	3.09	7.68	7.87	6.17	6.05	1.27504
ENSBTAG00000005052	511942	GLP2R	7.84	4.78	6.16	4.61	5.29	8.15	5.08	8.87	6.76	3.94	8.29	4.94	5.54	5.28	6.11	4.16	1.14901
ENSBTAG00000005110	519444	CADPS2	14.23	11.83	11.28	17.27	15.04	21.32	14.47	17.5	18.03	12.92	16.62	13.37	16.4	16.19	13	12.21	2.74281
ENSBTAG00000005122	280833	KNG1	1880.33	1871.76	2483.38	2212.35	2311.07	2019.36	1452.35	1923.89	1456.47	1850.65	1971.4	2028.35	2229.8	2067.07	1871.05	1774.38	160.432
ENSBTAG00000005198	281160	FGF1	2.72	2.25	4.42	3.3	2.31	5.26	2.19	3.58	0.94	2.3	3.33	1.63	4.66	3.45	2.66	1.57	1.03782
ENSBTAG00000005215	513478	IL10RA	12.99	14.2	9.15	10.65	10.53	10.42	14.99	11.48	11.46	13.28	13.21	10.78	14.36	13.25	13.89	17.19	2.41664
ENSBTAG00000005218	533323	PDE3B	46.18	32.05	42.66	32.15	33.91	39.28	38.75	56.84	32.72	55.42	49.25	38.7	38.54	39.79	46.04	32.18	9.73327
ENSBTAG00000005243	508026	OVOS2	6.88	4.71	5.57	4.92	1.42	6.72	7.33	8.59	1.42	2.61	4.21	2.87	3.64	2.38	5.74	4.04	2.55007
ENSBTAG00000005287	510507	CYP7A1	23.59	4.36	5.88	8.46	7.68	27.15	0.61	17.02	11.34	12.01	45.8	13.89	11.5	20.69	12.94	25.54	8.44341
ENSBTAG00000005299	281750	EDNRB	19.37	14.26	20.69	19.97	20.05	27.76	17.75	23.27	17.87	19.69	25.45	25	20.63	18.62	19.93	19.4	1.53449
ENSBTAG00000005343	781941	TPH1	51.55	60.56	61.98	83.86	42.03	49.78	34.45	46.75	37.83	44.39	36.85	30.43	70.27	87.9	37.68	38.94	12.313
ENSBTAG00000005386	282357	SLC2A2	258.21	335.34	262.98	260.94	325.64	361.35	153.54	384.55	227.05	477.5	225.66	464.11	286.66	284.84	390.08	258.11	80.2754
ENSBTAG00000005419	509751	AOC1	94.02	151.27	155.54	71.71	71.95	118.11	139.15	94.6	108.99	85.9	123.32	95.92	134.22	173.41	94.76	156.12	34.3
ENSBTAG00000005425	327716	GATA4	4.72	2.79	3.62	1.58	2.52	3.16	12.03	2.77	3.99	1.32	4.38	2.95	3.64	2.62	3.53	4.56	1.01558
ENSBTAG00000005479	535192	LIPC	269.82	214.95	289.56	222.82	258.42	233.92	138.26	250.95	103.84	221.75	260.37	262.74	265.88	240.41	238.21	182.62	32.9804
ENSBTAG00000005585	112449619	LOC112449619	19.06	32.78	27.73	16.4	11.07	46.66	34.47	70.47	41.96	20.11	24.11	23.47	27.87	23.46	55.14	21.78	10.1706
ENSBTAG00000005623	513554	SOAT2	3.5	3.41	6.55	6.64	5.02	4.95	17.98	1.31	3.05	1.24	4.13	1.04	1.12	1.76	1.48	1.1	2.75022
ENSBTAG00000005629	507142	CRYBG2	4.47	5.76	6.67	3.94	4.11	4.52	12.99	3.79	5.05	3.41	6.33	4.48	6.74	6.48	7.89	8.4	1.89773
ENSBTAG00000005653	100336913	ABCB4	180.1	115.31	131.02	154.04	146.18	190.52	136.03	123.67	125.76	85.95	175.79	106.14	128.05	104.56	101.99	108.94	29.6817
ENSBTAG00000005666	521721	LRRC20	2.75	3.56	4.44	2.73	1.96	4.03	2.28	3.53	2.89	3.45	5.02	4.63	6.51	4	5.24	4.67	1.31951
ENSBTAG00000005670	617280	ARHGEF19	2.54	3.97	4.19	4.18	5.32	5.14	10.87	3.32	5.56	5.7	8.07	4.41	5.73	7.55	7.5	6.4	1.86066
ENSBTAG00000005725	513810	IDO2	49.11	20.42	22.74	29.16	46.21	32.58	24.37	27.69	49.62	56.49	51.67	22.97	50.44	59.62	82.26	77.44	24.8929
ENSBTAG00000005734	654400	GATA6	2.82	3.44	3.14	1.93	1.64	1.6	11.11	2.62	2.58	1.98	2.76	4.16	5.21	4	4.61	7.39	1.53449
ENSBTAG00000005756	530442	ZDHHC24	4.38	4.1	5.68	4.16	6.03	4.27	14.51	2.42	4.64	2.47	4.66	3.38	5.98	4.73	4.9	7.14	1.17125
ENSBTAG00000005785	536508	DPY19L1	41.3	61.92	44.71	43.75	55.82	65.74	32.02	58.61	53.12	62.2	50.08	49.97	44.9	50.87	56.89	46.8	9.02903
ENSBTAG00000005797	789572	AGXT	17.23	27.33	31.88	26.75	35.28	22.06	72.26	16.97	20.91	21.58	28.32	26.11	30.22	31.62	40.83	69.22	8.90301
ENSBTAG00000005828	504429	MERTK	9.22	7.96	9.83	5.27	5.64	7.11	8.32	8.48	6.17	6.48	11.25	6.72	8.52	9.82	8.54	8.06	1.89031
ENSBTAG00000005893	534013	TMEM68	8.95	8.61	10.16	9.41	10.53	10.74	7.94	10.64	10.12	8.56	9.24	10.33	8.76	9.67	9.79	8.22	1.16384
ENSBTAG00000005910	497205	LEPR	24.27	23.61	33.13	35.76	25.86	18.16	16.61	24.78	12.42	12.75	18.39	7.9	17.67	28.15	13.9	13.18	8.43599
ENSBTAG00000005912	508127	DMAP1	8.77	10.06	8.91	8.49	11.41	11.23	13.93	9.13	10.01	9.44	11.01	10.89	12.71	11.44	11.95	12.76	1.86066
ENSBTAG00000005960	538959	EPB41L2	12.57	8.18	8.61	7.86	6.87	11.25	13.14	15.09	6.26	10.56	9.12	6.94	6.82	7.35	9.76	6.87	2.26097
ENSBTAG00000005963	541078	MAT1A	178.29	217.51	222.31	214.53	202.3	157.07	137.64	218.22	171.98	385.85	204.59	230.36	249.38	307.11	349.09	266.01	52.699
ENSBTAG00000005974	509619	APOBEC2	3.41	1.57	4.9	1.81	4.04	4.36	1.68	6.15	2.42	2.8	5.24	7.24	3.63	1.74	9.12	6.26	2.55007
ENSBTAG00000006005	512718	MPND	8.57	12.37	11.61	7.19	8.53	12.14	12	8.97	13.21	10.4	14.02	9.93	15.09	14.37	11.54	12.48	2.43146
ENSBTAG00000006010	407177	STAB2	69.86	41.56	49.98	40.89	48.52	65.74	56.25	56.75	48.71	51.94	66.78	41.71	49.26	52.96	56.61	50.93	7.40559
ENSBTAG00000006022	505224	ATP6V0E2	13.69	11.1	15.68	11.93	14.59	13.57	12.11	9.23	22.77	11.78	15.98	17.32	19.73	19.53	15.12	18.28	4.20317
ENSBTAG00000006034	493640	RNF113A	8.46	8.18	7.51	7.15	6.8	8.39	5.65	6.11	5.95	6.08	6.95	6.82	6.44	7.58	7.59	5.8	1.09712
ENSBTAG00000006044	528668	KLHL5	11.07	12.45	11.8	12.75	11.25	13.09	9.56	13.43	13.52	14.83	13	10.86	11.89	13.51	13.42	11.15	1.28986
ENSBTAG00000006054	515848	ACBD4	10.19	9.18	9.87	9.32	9.04	10.74	14.25	8.4	11.56	11.08	17.43	9.88	11.74	13.14	11.97	13.63	1.96444
ENSBTAG00000006130	509367	CLEC14A	8.83	11.4	9.75	10.79	11.2	13.34	13.09	10.72	12.03	9	9.75	12.43	12.96	11.67	13.38	11.83	1.71982
ENSBTAG00000006201	540840	DTWD1	6.72	5.74	5.91	6	5.52	8.94	5.25	8.81	6.89	3.75	7.2	6.83	5.14	7.22	6.15	5.45	1.16384
ENSBTAG00000006223	507126	THEMIS2	6.05	7.26	4.97	3.87	5.7	4.53	7.56	3.89	5.47	6.18	6.03	4.35	5.55	6.96	7.74	9.22	1.80136
ENSBTAG00000006262	515401	LIMS2	12.52	19.12	16.46	14.88	13.99	14.58	32.61	9.87	8.05	6.47	17.94	11.34	15.65	15.79	17.9	30.36	4.01785
ENSBTAG00000006287	504967	NEDD9	5.46	9.5	12.9	9.85	9.78	15.14	6.78	13.26	6.86	20.38	7.88	10.54	13.29	10.48	13.86	9.56	4.32178
ENSBTAG00000006349	511060	EXTL1	4.25	4.22	5.37	2.59	3.03	6.15	5.26	4.46	4.66	3.97	7.76	3.96	8.68	7.08	6.1	7.06	1.58638
ENSBTAG00000006350	407224	SLC22A7	81.21	40.02	43.44	42.08	35.48	102.63	194.74	41.34	90.32	20.39	76.02	43.06	55.66	55.28	31.23	54.54	16.6644
ENSBTAG00000006357	530071	CRIP3	4.58	2.69	2.47	4.21	2.18	4.62	9.65	2.83	7.95	1.66	5.67	2.58	2.24	2.55	4.71	4.08	1.69758
ENSBTAG00000006360	539518	CD180	2.1	4.06	1.65	2.47	2.88	2.49	2.31	4.62	3.81	2.3	3.73	2.95	3.14	4.4	3.51	3.17	1.05265
ENSBTAG00000006395	781376	TUBGCP2	9	10.69	10.03	9.43	13.5	12.03	12.3	7.16	8.49	9.44	9.92	8.77	9.94	11.07	11.97	13.78	1.70499
ENSBTAG00000006447	533798	ACSM3	249.79	156.33	186.51	120.54	132.08	180.16	100.76	205.79	154.43	170.77	167.91	164.3	198.74	175.55	142.1	163.83	25.5452
ENSBTAG00000006515	104976499	ESPN	1.37	3.63	3.38	2.65	2.65	3.99	7.38	1.99	2.36	2.7	3.28	1.73	2.58	2.27	3.66	3.52	1.03041
ENSBTAG00000006567	535858	VIPR1	16.92	11.57	14.43	11.71	13.83	16.95	22.43	16.14	18.59	16.22	18.58	16.07	15.44	15.72	21.63	18.27	2.84659
ENSBTAG00000006570	614905	SEC22C	8.18	7.96	8.79	8.62	6.59	6.77	7.08	6.42	6.16	8.31	7.3	6.38	6.7	8.44	7.66	5.64	1.17125
ENSBTAG00000006599	517587	INHBE	112.35	59.74	35.99	58.32	94.01	85.86	226.82	41.96	86.08	11.64	94.04	42.6	41.3	25.42	25.42	60.35	39.9412
ENSBTAG00000006615	526279	CASP7	14.19	12.69	14.36	15.73	16.31	20.31	12.43	13.98	15.94	13.54	15.33	12.63	16.78	14.64	12.96	14.58	2.02375
ENSBTAG00000006643	511424	C6H4orf19	15.32	14.26	16.29	11.38	14.86	13.38	15.15	14.43	22.36	18.87	15.44	17.49	16.86	17.28	20.44	20.73	2.25355
ENSBTAG00000006730	510458	SUSD2	0.68	2.22	3.37	2.15	1.75	1.43	7.16	3.08	2.07	4.61	1.74	1.22	1.58	1.81	5.05	4.51	1.16384
ENSBTAG00000006732	534500	NRCAM	1.4	1.59	1.8	2.59	2.84	0.98	0.48	3.85	2.58	5.42	0.79	0.7	1.99	3.13	0.13	1.19	1.33434
ENSBTAG00000006745	280792	FGG	14981.6	14530.4	16192.7	20255.8	17793	16876.1	15570.6	18822.5	43250	19171.1	17620.1	15367.5	15086.5	17040.5	18596.7	15449.6	2393.78
ENSBTAG00000006779	510284	LDHD	3.03	9.35	8.24	7.13	7.58	6.58	10.37	4.52	4.53	4.85	5.76	5.46	6.38	7.4	9.72	13.23	2.52042
ENSBTAG00000006811	537951	EPHA3	3.89	3.5	3.62	4.42	3.64	5.55	2.69	6.36	3.77	2.92	3.56	2.71	4.91	5.16	3.26	2.5	1.11195
ENSBTAG00000006823	533581	CMYA5	3.62	1.93	1.92	1.61	1.15	3.5	5.12	5.42	3.52	2.04	2.98	3.16	2.08	1.65	2.57	2.54	1.1416
ENSBTAG00000006851	617565	LOC617565	10.06	9.36	5.68	8.84	7.83	6.85	8.23	11.48	11.45	9.42	7.6	10.5	7.61	11.95	9.53	10.88	2.26097
ENSBTAG00000006852	767889	ACYP2	14.96	14.06	18.34	11.08	13.24	19.72	9.49	13.64	13.73	9.95	14.74	12.26	13.05	13.17	12.12	11.24	1.94221
ENSBTAG00000006921	537351	ABCA6	39.86	36.85	43.19	33.88	26.27	39.73	41.74	50.06	59.95	50.96	44.68	41.4	38.93	40.28	52.4	44.23	4.2773
ENSBTAG00000006934	338048	CYP11A1	14.13	27.1	36.63	39.16	51.1	23.29	15.11	31.77	107.72	41.59	32.29	44.59	15.76	27.38	56.99	24.86	13.5658
ENSBTAG00000006939	512950	FGD3	4.07	3.74	2.73	3.13	3.59	3.75	4.82	3.09	4.09	5.52	4.92	4.57	3.16	3.87	4.89	4.56	1.04523
ENSBTAG00000006989	530018	SEMA4F	18.5	14.5	21.07	16.79	14.04	15.23	21.6	19.33	16.5	16.31	18.29	14.67	16.83	15.82	20.93	20.06	2.83918
ENSBTAG00000007001	100140312	SLC26A1	4.21	6.76	7.92	4.49	5.72	6.02	22.92	3.23	4.84	3.99	8.53	4.33	11.83	12.1	8.86	20.87	3.20242
ENSBTAG00000007002	511050	IDUA	7.47	7.88	11.93	9.17	8.11	10.06	25.82	5.86	7.77	8.57	10.74	8.03	10.58	11.13	14.21	20.94	2.46112
ENSBTAG00000007041	505820	SERPINA3-8	103.96	97.18	116.26	126.9	82.5	108.43	82.16	126.4	379.98	108.95	118.72	91.49	95.99	133.5	110.31	102.48	17.9469
ENSBTAG00000007049	281297	MBL2	608.32	612.45	630.11	682.97	513.16	652.64	321.87	625.25	471.57	621.65	554.53	419.94	495.35	542.11	619.01	480.54	86.695
ENSBTAG00000007058	529808	ATG2A	2.14	3.3	3.34	2.4	2.81	2.58	13.11	1.85	3.74	3.47	3.51	2.87	3.93	4.67	6.44	7.83	1.05265
ENSBTAG00000007073	508222	CPB2	618.55	615.85	489.79	615.17	629.71	677.75	354.65	492.32	649	461.44	518.54	618.36	630.63	401.35	517.69	531.93	83.9448
ENSBTAG00000007077	510774	ABHD1	10.69	6.16	3.72	8.04	11.81	10.47	17.16	7.87	5.07	2.59	6.83	5.21	2.77	2.84	4.71	3.52	3.3655
ENSBTAG00000007096	504318	GAS8	2.19	3.89	3.5	3.01	3.23	2.85	3.63	1.24	2.45	2.35	3.15	2.34	3.92	3.86	4.25	4.21	1.06006
ENSBTAG00000007103	281874	ITGAL	12.73	11.81	8.36	8.85	9.65	9.49	13.28	14.72	10.59	12.97	12.53	8.52	10.75	11.34	12.08	10.64	2.25355
ENSBTAG00000007125	518864	AFMID	15.46	11.59	14.58	10.14	9.16	16.2	19.19	13.4	8.78	9.72	17.18	12.62	13.61	11.94	15.85	16.6	3.73615
ENSBTAG00000007148	280685	F2	1057.8	1180.67	1182.86	914.03	1039.89	1085.86	1347.42	1045.24	1197.4	1009.69	1218.6	1047.8	1062.61	1231.22	1286.97	1368.39	128.608
ENSBTAG00000007159	407238	ESR1	13.7	8.7	13.74	8.8	8.45	12.39	13.19	14.22	14.37	12.92	11.68	12.66	15.39	15.91	11.42	13.49	1.83842
ENSBTAG00000007170	513110	SLC38A7	6.57	4.22	5.95	5.36	3.9	7.96	10.51	5.18	5.94	3.79	8.47	4.43	6.66	6.21	6.02	6.4	1.09712
ENSBTAG00000007175	538439	AVPR1A	3.52	2.15	4.35	2.85	2	3.71	2.34	4.96	5.07	2.44	6.42	4.33	5.6	9.46	4.92	3.69	1.64569
ENSBTAG00000007206	529423	STRIP2	3.67	9	14.87	7.64	17.03	15.32	12.35	11.13	16.23	18.67	10.82	17.3	16.35	11.75	19.83	15.72	4.51452
ENSBTAG00000007253	539284	TSPAN33	2.42	4.28	3.3	2.12	2.91	3.86	1.9	4.86	2.79	5.17	4.38	4.24	2.58	1.85	3.97	2.16	1.43071
ENSBTAG00000007273	280705	TF	23429.5	19808.8	21489	21479.9	21747.1	21548.8	13515.2	23546.9	14018.8	22922.5	20250.3	22799.8	20101.6	20284.2	18350.2	18831.4	2217.23
ENSBTAG00000007338	282390	TYROBP	5.34	6.96	3.66	5.12	5.27	4.33	4.59	4.57	6.86	6.22	5.04	5.65	5.88	6.67	6.92	6.94	1.35658
ENSBTAG00000007388	615863	ZC3H12D	4.44	3.66	3.29	2.51	2.43	3.27	7.49	3.39	6.9	2.72	6.45	6.71	5.21	6.99	3.49	5.76	2.12753
ENSBTAG00000007389	510697	IFI35	8.94	10.28	9.27	8.26	9.51	11.05	7.33	11.1	10.91	11.67	9.73	11.68	11.18	11.73	10.97	9.07	1.60121
ENSBTAG00000007411	617960	F7	19.66	38.39	38.2	30.58	37.22	29.11	76.12	16.03	28.5	21.3	24.84	24.51	30.8	38.31	49.96	72.8	11.2159
ENSBTAG00000007434	615388	CD300LG	21.78	16.63	16.72	16.6	15.38	22.39	16.44	21.94	17.13	18.59	20.83	15.08	19.12	19.71	18.92	15.37	2.42405
ENSBTAG00000007492	526780	ADAMTSL2	2.59	3.86	4.16	2.74	4.05	3.52	10.31	2.27	3.72	3.8	4.4	3.87	5.22	5.43	8.73	8.03	1.23056
ENSBTAG00000007599	281854	IKBKB	5.25	6.45	5.99	4.74	5.57	6.62	10.2	4.85	5.53	5.8	5.17	5.96	6.83	7.16	10.03	8.81	1.13419
ENSBTAG00000007665	281358	NPR3	14.22	7.14	10.28	7.38	6.97	11.42	8.18	10.26	10.79	11.97	7.54	19.89	14.13	12.87	9.47	13.43	3.89182
ENSBTAG00000007690	521553	AGXT2	104.88	88.76	102.36	73.65	87.6	102.48	96.48	110.8	86.25	72.17	83.55	90.93	87.27	88.06	94.36	84.56	8.01345
ENSBTAG00000007804	533228	RILPL2	7.39	12.29	11.8	13.75	11.91	12.05	18.72	18.34	16.99	9.94	16.04	20.89	14.34	16.45	12.05	14.8	3.24689
ENSBTAG00000007843	508356	ITIH1	2028.17	2084.48	2657.3	1343.59	2236.63	2079.17	1395.06	1688.1	1731.68	2408.9	2156.42	1552.04	1546.8	2476.33	1582.59	2391.81	534.329
ENSBTAG00000007846	508355	ITIH3	545.55	189.4	680.68	806.03	625.31	440.73	175.5	410.03	363.03	488.87	284.32	595.35	798.59	193.57	580.66	401.35	215.763
ENSBTAG00000007850	513700	ITIH4	702.09	723.38	1358.89	1184.4	1000.08	843.96	892.63	1391.49	2796.68	962.46	1000.49	737.17	782.7	1392.17	1149.91	1160.62	297.78
ENSBTAG00000007865	522919	GNPDA1	9.32	6.95	7.3	7.49	6.02	8.28	7.21	8.33	8.98	6.07	7.97	7.02	7.33	10.49	8.11	5.95	1.16384
ENSBTAG00000007901	508459	LOC508459	26.76	34.55	19.95	28.43	26.94	26.38	21.8	29.49	28.63	40.17	30.11	15.37	28.72	26.23	30.44	47.33	3.00968
ENSBTAG00000007932	280814	HCK	9.21	10.45	4.7	5.58	6.4	5.65	10.34	8.09	8.25	10.75	9.33	7.06	8.11	9.8	8.24	11.75	2.52042
ENSBTAG00000007946	509102	PIPOX	31.24	25.53	57.91	23.69	46.28	35.99	24.13	59.45	28.09	51.58	52.75	34.02	59.3	83.17	51.07	24.48	21.2382
ENSBTAG00000007975	513537	ALDH8A1	134.39	133.88	151.06	115.94	95.78	135.03	100.78	139.12	124.67	138.26	114.82	128.33	154.26	157.73	144.36	135.87	14.5962
ENSBTAG00000007994	504974	OSCP1	4.91	1.2	2.53	2.04	0.82	6.43	1.07	4.51	1.73	0.81	2.72	2.33	3.66	4.2	2.35	2.96	1.8236
ENSBTAG00000008006	523745	RASGRP3	8.03	7.05	7.45	6.24	4.73	6.42	6.06	7.79	7.89	6.63	8.78	7.99	5.7	7.62	8.19	6.52	1.12678
ENSBTAG00000008013	541113	LRRC2	3.19	5.02	3.37	6.04	6.21	5.72	2.52	3.55	3.98	5.02	4.25	5.75	5.16	4.24	5.68	3.67	1.57897
ENSBTAG00000008039	515030	ACMSD	71.01	70.12	121.29	156.17	101.04	63.56	81.73	113.79	120.24	108.52	116.36	77.56	119.3	211.52	117.77	102.29	15.0113
ENSBTAG00000008127	539418	RBP5	24.1	27.53	39.42	23.05	18.75	32.17	21.16	35.67	28.03	32.16	48.27	37.62	32.01	25.24	36.42	40.41	9.17729
ENSBTAG00000008155	537130	SUN3	2.86	1.12	3.84	1.7	2.06	1.73	1.98	2.83	0.06	1.21	4.56	3.15	5.56	1.9	1.23	3.49	1.22314
ENSBTAG00000008160	785489	MBOAT2	10.01	2.54	9.36	3.18	2.62	1.85	1.53	14.32	7.64	17.27	9.97	19.68	6.02	52.3	13.63	9.04	8.25808
ENSBTAG00000008188	100335574	MOSMO	4.18	2.87	3.82	3.44	2.65	4.71	3.68	5.19	2.15	3.11	2.92	5.04	5.07	2.38	4.57	2.16	1.4233
ENSBTAG00000008248	537655	DMD	27.57	17.18	21.36	18.13	17.89	25.1	20.98	26.77	20.89	18.34	25.28	21.23	24.95	23.02	22	17.42	4.87034
ENSBTAG00000008250	504593	SPRY4	6.8	6.95	5.21	3.29	6.1	6.04	17.64	4.57	4.74	3.4	4.16	6.41	8	4.88	8.11	8.31	2.09788
ENSBTAG00000008278	508380	TMEM187	4.85	5.2	10.11	6.31	4.2	7.74	4.47	4.52	4.05	4.59	6.74	4.57	9.81	8.3	5.91	6.31	1.57156
ENSBTAG00000008280	404168	HNF4G	32.12	33.13	24.96	34.92	48.8	41.28	26.7	41.82	28.18	44.12	25.74	22.6	30.57	16.81	43.64	15.95	11.2159
ENSBTAG00000008313	407241	KLF15	12.87	19.52	25.12	16.45	21.13	15.99	41.97	12.32	21.34	23.18	18.86	16.43	28.29	29.64	30.51	31.43	7.45007
ENSBTAG00000008332	504350	ENPEP	44.2	33.62	37.06	32.74	33.9	45.98	28.27	37.99	35.56	33.63	28.19	37.55	37.79	43.29	28.57	28.62	4.68502
ENSBTAG00000008384	516483	SLC25A47	45.86	60.57	41.24	43.87	66.01	53.71	252.48	19.32	41.28	10.05	53.85	10.21	39.11	18.96	42.72	61.01	20.6304
ENSBTAG00000008385	768061	KLHL36	5.38	4.1	4.83	4.07	5.46	4.83	12.49	3.35	4.57	3.25	5.19	3.79	5.05	5.1	6.01	6.49	1.00817
ENSBTAG00000008411	613696	PLEKHO2	7.65	8.42	7.25	7.22	8.06	9.23	10.37	6.89	9.28	9.62	9.51	8.12	10.36	9.61	11.43	10.04	1.64569
ENSBTAG00000008431	407225	MOGAT1	29.48	44.65	49.57	46.78	32.52	41.76	29.97	36.6	28.55	35.95	48.71	28.32	50.35	56.13	26.62	28.88	11.6236
ENSBTAG00000008434	319141	GCAT	58.89	78.44	61	55.35	73.38	80.25	86.42	55.44	70.48	65.39	64.09	78.23	73.04	66.11	92.85	89.28	11.9794
ENSBTAG00000008435	513834	DELE1	21.07	21.02	20.17	19.06	23.94	20.62	23.52	19.75	26.24	19.75	22.15	24.36	23.37	23.41	20.78	22.99	2.63903
ENSBTAG00000008452	522714	IHH	7.96	8.26	5.59	6.43	6.59	4.37	15.78	3.26	6.7	1.04	8.56	6.6	7.85	7.89	6.3	9.35	1.89031
ENSBTAG00000008471	280873	MX2	3.97	3.48	4.08	2.32	6.42	1.58	5.04	4.76	3.54	7.81	2.26	3.48	3.39	3.66	2.27	3.82	1.21573
ENSBTAG00000008497	532605	RGS14	18.88	18.84	20.88	14.94	13.32	18.41	16.75	15.24	18.82	10.69	18.12	10.52	24.17	23.87	18.81	16.53	3.22465
ENSBTAG00000008505	494004	APOB	963.92	606.16	1012.32	515.41	630.92	745.68	672.47	1049.25	517.73	720.18	658.35	533.29	800.12	672.32	663.02	576.93	125.094
ENSBTAG00000008509	326576	SLC38A3	65.4	89.07	114.36	77.94	83.33	69.96	137.43	73.75	68.1	81.13	87.66	71.45	82.02	106.99	113.84	105.99	17.7467
ENSBTAG00000008540	519461	SLC22A1	153.88	149.86	158.17	129.99	147.41	157.79	191.46	131.79	125.34	125.34	147.44	134.42	194.58	173.37	165.15	198.37	27.821
ENSBTAG00000008544	514467	SALL1	3.23	2.23	5.45	2.08	3.42	5	5.56	8.77	1.97	9.44	2.66	1.63	4.35	3.49	12.39	2.46	2.12012
ENSBTAG00000008550	100125415	GIMAP7	7.19	9.21	4.19	6.04	5.32	7.66	7.21	10.44	6.36	8.79	6.12	4.14	5.09	6.32	8.07	4.28	1.90514
ENSBTAG00000008564	511161	LOC511161	137.08	193.45	249.77	132.22	159.06	193.85	182.64	141.49	370.37	151.89	180.76	145.83	215.58	132.17	228.08	288.23	56.3981
ENSBTAG00000008613	508910	TCP11L1	16.24	17.06	19.16	16.05	18.73	28.77	19.11	32.78	21.97	34.34	23.85	18.88	21.92	27.38	34.6	15.99	5.76731
ENSBTAG00000008634	507060	WBP2	10.75	6.61	9.48	6.91	8.24	8.02	15.16	10.62	7.13	7.87	8.45	6.72	8.9	7.65	11.47	10.85	1.96444
ENSBTAG00000008656	538461	KBTBD6	4.52	3.57	5.62	6.37	7.04	4.48	3.33	4.29	4.86	6.96	4.03	5.03	4.33	7.6	6.43	8.71	1.69758
ENSBTAG00000008661	614490	C15H11orf52	15.24	10.87	9.03	10.89	12.05	12.11	9.91	9.58	28.41	10.63	11.93	30.07	17.6	15.43	14.66	15.03	3.7658
ENSBTAG00000008688	538609	HEYL	4.35	5.6	6.09	2.39	5.23	5.01	6.33	5.21	7.2	7.83	6.46	11.38	9.83	6.62	15.6	20.88	1.90514
ENSBTAG00000008726	526544	NCS1	13.49	15.26	12.36	22.52	20.72	22.49	35.59	12.69	11.19	1.72	16.97	5.28	8.02	4.31	10.65	5.14	8.71027
ENSBTAG00000008734	513852	PM20D1	60.06	44.41	52.8	28.4	44.99	39.28	49.09	42.28	64.42	48.08	49.39	47.27	40.97	53.34	63.52	39.36	8.19878
ENSBTAG00000008774	100336419	UROC1	36.64	50.17	65.41	36.56	35.37	42.49	105.09	43.57	32.44	41.91	59.53	33.22	86.41	63.8	90.64	82.74	19.5036
ENSBTAG00000008778	523460	CHST13	1.96	4.44	3.91	3.43	2.4	3.28	21.13	2.44	3.35	1.63	3.94	2.06	3.85	6.77	5.69	13.73	1.80877
ENSBTAG00000008788	505069	SLC13A2	1.52	4.04	1.77	2.68	5.05	4.58	2.99	1.89	6.18	1.8	4.13	1.85	13.45	9.72	2.34	2.62	1.68275
ENSBTAG00000008797	618404	ARHGEF38	4.21	3.13	3.03	2.8	3.43	5.57	6.48	7.14	9.58	4.06	3.4	8.06	3.01	4.26	6.91	4.46	1.80136
ENSBTAG00000008844	783970	EXTL3	4.4	5.12	5.48	3.88	6.16	6.63	7.72	6.04	6.99	9.81	4.64	6.65	7.82	6.85	9.45	7.76	1.69016
ENSBTAG00000008880	514810	POGLUT2	7.49	6.9	7.88	8.32	9.93	11.23	7.38	9.48	10.81	9.31	6.81	9.92	8.02	8.85	9.37	8.06	1.47519
ENSBTAG00000008913	513445	TMEM98	6.55	12.92	9.2	4.77	6.37	7.25	7.85	7.52	11.32	18.25	8.36	20.46	11.77	9.81	7.36	9.51	2.78729
ENSBTAG00000008936	520925	ABCC2	101.22	86.95	88.24	73.16	69.28	104.39	83.83	158.13	155.11	103.32	102.46	122.7	98.66	96.17	103.2	100.94	13.1581
ENSBTAG00000009020	506264	CRIM1	7.71	6.27	10.02	4.96	5.88	7	8.86	11.12	6.33	9.18	8.43	7.39	11.91	9.82	11.62	6.4	2.58714
ENSBTAG00000009051	533203	MMP19	9.88	8.08	6.71	5.66	6.77	6.73	9.36	8.68	11.11	9.54	10.69	9.7	11.41	10.62	11.39	11.6	2.24614
ENSBTAG00000009132	511037	TMPRSS2	2.81	5.44	5.59	4.56	4.58	5.48	3.28	6.12	4.74	7.82	4.76	4.81	6.27	6.68	6.44	6.68	1.2528
ENSBTAG00000009153	788534	MLXIPL	8.41	6.22	6.27	4.55	3.43	7.68	23.73	7.11	8.7	8.5	11.26	10.12	12.61	10.66	16.85	12.1	3.49152
ENSBTAG00000009174	282652	HSD17B14	20.49	14.11	18.4	21.11	16.02	19.81	43.1	19.49	25.04	25.03	21.93	17.6	16.89	23.03	23.98	22.26	4.13645
ENSBTAG00000009191	615007	TUSC3	9.01	6.43	11.13	9.81	7.1	12.42	3.53	10.99	7.33	8.45	17.32	10.75	4.63	5.73	10.2	7.69	3.17276
ENSBTAG00000009212	505394	APOA2	7451.76	7224.09	8383.9	8716.06	8302.37	7379.96	6170.67	6832.18	4774.72	7580.61	6649.1	7134.29	7189.09	7849.05	8415.11	7755.26	753.806
ENSBTAG00000009213	505393	TOMM40L	4.82	3.76	5.24	3.16	1.9	4.58	6.81	6.26	3.8	3.8	6.36	4.3	5.08	5.36	5.46	4.44	1.23056
ENSBTAG00000009215	493711	NR1I3	46.44	54.62	56.94	42.36	30.32	57.97	34.46	64.92	53.09	57.95	54.61	54.72	69.35	86.81	81.62	63.64	12.528
ENSBTAG00000009239	541240	SLC16A10	13.46	15.59	20.39	17.15	25.98	12.08	17.09	20.48	13.42	25.97	15.16	13.86	15.62	14.98	18.17	14.26	2.88366
ENSBTAG00000009256	282882	ITGA4	8.89	9.23	4.72	4.9	5.36	6.13	4.45	9.89	6.74	9.81	6.22	4.96	6.24	6.93	6.67	7.36	1.91997
ENSBTAG00000009265	541305	NR5A2	10.92	9.89	10.37	8.2	12.07	11.57	14.21	12.44	11.35	17.95	9.07	10.89	10.42	9.44	13.06	11	1.61603
ENSBTAG00000009314	615569	FYB2	8.08	6.47	4.66	4.53	4.47	8.94	5.1	9.22	3.78	3.7	5.67	4.51	4.96	1.62	5.08	2.44	1.40106
ENSBTAG00000009340	537739	KATNAL1	6.03	5.69	5.13	5.55	4.32	6.82	4.58	5.87	4.37	3.52	5.82	3.96	4.65	5.69	4.83	3.67	1.05265
ENSBTAG00000009348	510915	OIT3	63.23	60.31	61.2	50.47	57.57	69.06	60.98	80.06	56.47	58.83	67.41	80.44	66.82	63.41	73.48	52.34	7.29439
ENSBTAG00000009350	100337447	PLA2G12B	42.03	41.95	33.57	39.38	40.44	53.23	30.22	32.16	48.61	49.32	38.62	52.16	45.14	45.21	48.25	38.57	7.17578
ENSBTAG00000009374	505828	PARP2	12.5	8.35	9.29	8.2	9.58	11.97	9.31	11.52	12.46	9.95	10.11	11.86	10.92	10.93	9.84	9.43	1.32693
ENSBTAG00000009376	534099	DPH1	4.53	5.06	4.78	4.7	5.8	6.29	6.56	4.11	7.16	4.44	5.68	7.05	7.22	6.25	5.68	5.96	1.31951
ENSBTAG00000009381	513244	LCP2	5.86	2.6	2.45	2.56	2.11	2.11	6.97	5.39	3.07	5.85	4.55	2.84	3.15	2.55	4.99	2.78	1.00076
ENSBTAG00000009391	515900	PLA1A	46.07	54.61	66.35	53.05	46.55	56.85	44.24	50.38	58.01	36.12	47.21	48.63	57.3	62.78	45.65	44	7.68728
ENSBTAG00000009391	525738	ADPRH	46.07	54.61	66.35	53.05	46.55	56.85	44.24	50.38	58.01	36.12	47.21	48.63	57.3	62.78	45.65	44	7.68728
ENSBTAG00000009460	100298980	ZNF550	4.11	11.08	1.31	5.86	5.56	7.47	9.06	2.66	7.98	7.04	5.08	3.59	5.45	4.28	2.51	6.28	2.55748
ENSBTAG00000009461	513107	STYXL1	6.4	2.93	6.12	8.31	6.43	8.21	4.51	6.64	4.8	7.67	6.81	5.82	4.97	4.76	7.31	4.9	1.96444
ENSBTAG00000009501	533547	KLKB1	135.7	105.76	175.04	141.81	122.24	155.82	75.14	181.02	92.57	141.57	177.06	145.13	103.06	146.82	130.26	145.92	24.8929
ENSBTAG00000009568	767586	KANK2	4.94	4.37	4.17	3.11	3.21	3.34	7.86	3.74	7.39	2.23	5.48	5.07	4.79	5.93	5.17	4.7	1.28986
ENSBTAG00000009570	101902412	ANGPTL8	71.51	49.43	37.33	31.35	38.52	22.17	70.54	39	46.13	12.3	47.42	39.9	33.03	31.19	53.34	42.34	11.9127
ENSBTAG00000009639	514201	SMPD3	6.1	10.58	11.62	6.56	6.57	8.81	13.99	7.23	7.54	8.67	9.61	6.95	10.17	9.34	16.05	15.73	2.94296
ENSBTAG00000009658	518658	PLEK	8.11	6.83	4.15	5.03	5.24	5.61	6.08	7.41	5.35	6.82	7.24	6.02	4.97	6.29	5	7.62	1.35658
ENSBTAG00000009685	540728	ERI1	6.94	6.44	4.42	4.99	6.25	6.79	4.25	6.71	5.97	6.74	5.39	8.01	5.69	5.93	8.11	5.35	1.03782
ENSBTAG00000009735	518955	A1BG	159.46	267.31	293.01	184.69	411.13	213.63	502.45	135.67	163.94	171.28	234.71	172.06	227.13	246.25	267.15	587.94	87.844
ENSBTAG00000009760	515736	LOC515736	12.62	24.11	16.35	16.46	16.05	13.37	9.98	22.74	8.12	15.39	13.92	14.24	14.84	13.97	23.16	9.25	2.76505
ENSBTAG00000009788	785383	ACOT2	6.04	1.83	1.33	3.45	12.11	4.14	2.31	2.28	3.5	9.61	3.79	6.27	8.83	8.12	8.77	2.23	3.12087
ENSBTAG00000009798	100297854	DCDC2	20.69	15.73	26.63	25.6	19.41	12.05	15	35.71	39.46	29.32	15.62	19.26	24.86	36.07	12.61	19.22	7.85778
ENSBTAG00000009837	505168	ANKS4B	60.67	83.67	53.56	76.37	95.81	101.02	60.57	79.88	75.91	89.67	64.91	70.39	68.31	54.08	75.11	53.77	17.0499
ENSBTAG00000009842	505167	CRYM	5.14	5.48	5.48	6.84	5.99	10.78	5.01	9.69	12.95	8.77	8.59	5.06	8.25	8.73	9.17	3.03	3.06157
ENSBTAG00000009845	518488	ITPK1	4.26	5.71	4.94	4.58	3.71	5.21	7.11	3.1	5.21	3.52	5.24	4.11	6.19	6.62	5.38	6.53	1.43071
ENSBTAG00000009862	614197	CCDC198	4.25	14.3	14.79	9.56	14.23	15.55	14	19.91	15.91	6.03	11.11	12.44	10.19	7.6	8.43	6.81	4.71467
ENSBTAG00000009876	281651	C4BPA	833.32	873.15	1023.51	950.33	651.94	1035.31	544.65	955.62	769.07	743.57	1011.17	698.57	859.05	834.9	805.22	840.98	153.271
ENSBTAG00000009894	517172	SERPINA10	359.21	390.31	460.44	373.39	377.19	368.47	353.77	413.33	538.74	384.05	350.15	296.34	364.52	399.61	423.39	355.18	30.8603
ENSBTAG00000009928	535236	MLST8	4.9	5.29	4.8	4.51	5.46	5.79	7.09	4.28	6.52	4.62	5.54	5.75	5.72	6.25	6.16	7.08	1.00076
ENSBTAG00000009933	515051	DTX3L	14.31	10.27	12.17	11.09	15.9	12.93	9.82	16.31	14.01	16.25	8.75	11.44	11.97	12.81	12	9.56	2.77246
ENSBTAG00000009942	510408	PLCL2	10.63	9.34	7.05	6.25	6.16	15.64	7.35	9.53	11.68	11.03	12.13	12.11	10.2	16.09	8.51	10.18	2.66868
ENSBTAG00000009987	282642	ITGB3	34.05	35.94	32.53	26.45	32.07	33.46	23.99	29.67	29.97	21.16	36.9	27.36	39.91	39.84	37.11	29.65	6.10831
ENSBTAG00000009991	518086	CANT1	18.47	11.37	9.54	9.96	14.86	21.75	53.51	9.53	21.91	5.68	15.63	9.29	12.14	10.26	9.24	17.52	4.16611
ENSBTAG00000009997	532126	ANO1	33.64	21.75	25	12.29	13.72	38.6	28.12	33.85	27.61	21.44	33.84	25.68	30.77	30.84	20.75	29.32	8.71027
ENSBTAG00000010027	505218	CHDH	12.42	13.97	17.83	12.47	18.07	9.21	11.22	10.47	18.38	11.97	10.66	24.51	31.39	20.21	23.48	23.03	6.66429
ENSBTAG00000010123	281004	APOE	943.52	1792.76	1619.82	1170.1	1461.51	1204.58	2596.39	864.28	1198.94	883.25	1135.6	975.43	1563.77	1586.25	1825.19	2577.64	477.686
ENSBTAG00000010124	531455	ATG4C	7.98	8.18	7.61	7.93	7.47	9.37	4.92	8.98	9.81	6.72	8.85	9.1	8.74	9.64	8.24	7.16	1.11936
ENSBTAG00000010125	282376	STAT5B	8.28	7.18	9.27	6.57	5.15	7.85	11.28	9.14	6.21	7.86	9.08	7.78	10.44	9.43	10.82	7.98	1.5938
ENSBTAG00000010151	515359	CA5A	5.06	7.4	8.75	6.29	8.28	7.98	5.02	6.52	7.56	11.65	9.09	7.35	7.27	7.26	10.6	8.69	1.5938
ENSBTAG00000010153	518050	ANXA3	24.83	22.93	15.52	18.5	20.51	18.89	17.1	28.29	24.86	27.45	28.43	19.63	30.57	30.3	22.94	25.82	6.41966
ENSBTAG00000010177	508464	GOLT1A	8.14	9.23	8.83	9.27	8.65	10.06	8.43	7.27	18.08	9.8	9.26	11.22	12.16	11.69	10.09	12.31	1.47519
ENSBTAG00000010184	538710	G6PC1	217.13	332.04	418.5	359.75	362.08	397.65	210.05	356.95	174.54	574.93	244.17	240.53	354.48	404.1	474.02	245.57	128.193
ENSBTAG00000010215	513010	CREB3L3	134.22	141.56	99.32	160.39	208.43	182.51	236.67	103.39	78.19	20.37	119.42	26.51	70.15	36.24	85.44	57.74	62.1358
ENSBTAG00000010236	528834	CIDEB	44	34.38	41.5	41.75	37.33	42.51	63.47	28.76	39.01	33.02	40.26	34.8	44.82	39.61	43.51	40.87	4.58123
ENSBTAG00000010245	539402	SPRY3	1.93	3.66	3.3	2.2	1.43	0.91	3.4	2.73	3.02	1.32	1.32	4.91	4.55	3.45	4.64	8.37	1.94221
ENSBTAG00000010304	514865	CHKA	23.48	11.42	10.66	9.88	14.15	15.97	58.49	13.63	13.06	7.24	21.88	12.14	10.04	7.69	10.21	16.48	3.91406
ENSBTAG00000010337	540845	ALG11	18.85	15.84	11.77	17.53	22.67	22.16	17.04	18.36	24.76	18.63	16.31	19.11	14.67	13.22	18.69	14.84	2.77246
ENSBTAG00000010345	504822	XPNPEP2	12.15	14.66	24.07	8.44	13.31	15.94	15.07	26.18	6.06	13.79	14	10.47	11.75	8.24	20.09	15	3.10605
ENSBTAG00000010351	533174	SNX25	27.2	17.23	17.08	27.65	23.26	28.01	22.83	22.3	22.92	16.47	29.35	15.56	19.43	23.59	20.85	17.33	7.20544
ENSBTAG00000010353	518075	ATP7B	33.05	32.84	35.33	28.65	34.89	33.17	59.91	28.62	37.13	25.06	36.07	23.9	35.52	32.19	36.04	41.27	3.00226
ENSBTAG00000010357	282073	ST6GAL1	86.41	46.02	49.24	51.02	49.83	70.57	108.53	68.71	148.86	58.19	76.35	73.84	74.36	81.67	62.4	65.51	17.4057
ENSBTAG00000010360	505750	LRIG1	3.96	7.55	6.8	3.81	10.72	8.41	12.67	5.95	4.99	11.84	6.13	10.5	8.94	7.54	14.47	10.04	3.39515
ENSBTAG00000010362	521834	NOSTRIN	8.3	9.54	12.7	12.33	10.45	13.91	5.33	12.74	11.65	23.65	12.49	13.31	11.62	16.18	17.04	11.79	1.77912
ENSBTAG00000010368	540183	TPST2	3.54	5.61	4.51	3.74	5.62	4.07	4.77	3.63	4.4	4.47	4.4	2.57	5.76	5.02	5.29	5.2	1.0823
ENSBTAG00000010389	513376	STBD1	222.99	200.99	140.42	163.12	178.8	224.93	157.47	200.97	153.12	161.07	192.8	171.62	168.74	140.65	202.51	134.13	38.6588
ENSBTAG00000010413	617045	TMEM169	1.82	2.6	2.18	2.75	3.82	4.88	2.96	2.98	1.93	3.2	1.4	1.08	2.4	0.61	3.36	1.21	1.02299
ENSBTAG00000010431	616371	LURAP1L	4.21	11.21	19.47	17.52	19.85	37.96	4.89	26.81	8.17	61.86	11.12	16.45	24.95	16.64	27.61	11.79	10.2522
ENSBTAG00000010445	525117	DNASE2B	8.84	16.45	23.08	10.17	12.14	15.2	9.7	6.32	11.08	6.32	14.11	22.79	9.34	11.62	14.68	12.89	3.95854
ENSBTAG00000010478	360190	AIP	4.76	6	5.21	3.57	5.59	5.69	8.08	3.76	4.39	4.65	4.81	3.9	6.7	6.85	7.48	8.83	1.7124
ENSBTAG00000010543	317696	FGFR4	7.39	9.41	12.5	4.88	8.27	7.07	16.48	8.74	6.02	7.31	8.35	7.4	12.18	13.38	9.9	15.19	2.09788
ENSBTAG00000010606	514428	PPP1R3B	179.84	203	121.26	105.11	127.66	120.04	169.71	138.71	149.37	71	147.24	244.82	116.99	94.17	102.61	182.9	43.4772
ENSBTAG00000010609	505226	FAM221A	6.26	2.88	5.21	3.88	4.22	4.98	3.5	5.55	4.93	2.75	6.47	2.86	4.89	4.22	3.13	2.15	1.5419
ENSBTAG00000010667	512082	PIK3IP1	4.3	5.23	3.95	5.46	3.79	2.63	5.11	3.49	2.82	4.82	5.26	3.89	3.58	4.15	6.1	5.14	1.20091
ENSBTAG00000010677	535165	LIMCH1	4.06	4.58	3.54	3.43	2.6	5.66	3.38	5.92	2.8	5.09	5.74	3.65	3.56	4.34	4.84	2.92	1.23056
ENSBTAG00000010681	507176	NR1H3	32.06	38.33	33.89	30.56	35.83	31.46	36.24	25.02	31.07	26.06	32.85	29.64	35.25	36.07	33.4	41.01	3.90665
ENSBTAG00000010689	783452	NRG2	2.98	4.15	4.71	2.69	3.36	4.07	5.29	3.7	3.96	6.09	5.26	4.22	4.52	3.88	6.6	6.67	1.00076
ENSBTAG00000010694	537799	BICC1	3.97	4.85	6.88	5.21	4.16	6.29	3.1	3.65	3.4	4.5	4.39	2.98	6.65	6.66	4.05	3.04	1.34175
ENSBTAG00000010726	100271720	F8	11.04	7.88	9.12	7.18	8.66	9.75	11.61	14.33	11.88	7.65	10.79	7.45	10.03	7.63	9.08	8.07	2.1646
ENSBTAG00000010778	541232	NDUFAF1	16.74	15.52	15.61	16.8	17.97	17.02	11.07	17.11	15.94	17.14	14.14	17.76	16.2	14.12	16.47	15.1	1.17125
ENSBTAG00000010815	509084	CAMKK2	7.35	6.03	5.17	4.12	4.38	5.88	10.15	4.97	5.65	4.78	6.81	5.89	6.62	5.77	7.38	6.29	1.22314
ENSBTAG00000010866	534101	BMPER	8.04	7.44	5.67	7.05	5.48	6.73	6.78	6.86	6.6	8.27	5.62	5.45	11.29	9.49	4.09	7.04	1.74205
ENSBTAG00000010932	281259	DNAJC12	20.35	27.03	24.12	32.84	17.82	28.75	14.13	35.37	52.29	21.91	36.43	26.14	47.47	53.59	20.38	27.7	10.3782
ENSBTAG00000010943	614701	SLC22A23	2.8	3.93	4.85	2.66	3.73	3.44	11.93	2.76	4.89	3.2	4.47	3.97	5.23	4.63	6.98	6.45	1.32693
ENSBTAG00000010957	534183	LHPP	5.56	5.2	6.26	4.55	5.27	6.63	10.87	6.45	5.11	4.86	6.85	6.16	8.34	6.43	8.16	10.82	1.64569
ENSBTAG00000010978	515324	PROX1	60.29	31.13	63.59	27.87	30.97	35.22	82.84	63.55	38.05	27.34	35.04	28.61	38.57	30.34	47.48	54.57	12.4464
ENSBTAG00000011007	533184	TTYH2	16.41	20.62	25.31	10.03	14.48	15.28	27.76	17.41	15.12	13.6	25.13	13.57	34.75	32.42	26.73	30.91	8.56943
ENSBTAG00000011021	512098	CES1	1073.04	862.58	875.69	865.53	685.98	1043.4	492.2	956.66	784.67	817.32	880.2	703.76	1046.96	874.67	758.02	850.04	127.496
ENSBTAG00000011043	327671	RAC2	12.73	12.88	8.39	9.95	10.62	10.88	14.49	9.98	13.37	15.6	12.78	9.91	14.88	14.76	13.56	13.49	2.87624
ENSBTAG00000011050	541021	PLPP6	5	7.24	6.18	5.05	4.4	8.95	5.94	4.56	4.98	5.79	5.76	5.05	6.04	6.48	7.85	8.69	1.24538
ENSBTAG00000011062	530397	TDO2	229.91	269.9	283.92	312.54	198.12	237.75	146.3	280.56	185.3	355.79	221.45	221.58	246.36	386.3	293.71	222.67	59.5783
ENSBTAG00000011063	616804	CTSO	19.17	13.82	12.71	15.16	10.83	25.56	10.9	14.15	15.66	9.96	11.43	12.18	14.13	13.7	15.87	13.15	2.57972
ENSBTAG00000011076	404177	KCNN2	9.37	13.08	10.02	8.46	8.14	14.17	5.96	10.01	6.04	5.43	11.42	7.8	11.75	10.39	12.59	8.9	2.68351
ENSBTAG00000011102	510830	TPCN1	4.31	5.47	6.25	4.87	6.17	8.17	8.46	6.3	6.48	4.9	7.05	5.31	7.92	6.26	7.01	6.66	1.17125
ENSBTAG00000011110	525155	ACOT12	41.86	29.5	19.62	31.25	40.27	57.95	39.7	42.82	34.92	29.88	27.67	33.21	23.02	15.21	37.76	27.47	9.6369
ENSBTAG00000011133	540693	AP1S3	7.16	5.55	5.27	6.06	7.95	7.62	6.7	8.83	8.44	6.14	6.48	6.85	7.12	6.16	7.34	5.79	1.00076
ENSBTAG00000011185	529791	TTC23	9.16	5	6.97	4.9	4.69	7.44	3.77	9.81	9.39	8.77	7.81	9.89	12.64	7.09	8.64	8.88	1.79395
ENSBTAG00000011268	536822	TMEM64	5.85	7.5	6.01	6.46	9.67	5.88	10.69	7.3	6	7.65	5.59	7.54	7.54	6.73	6.79	6.36	1.1416
ENSBTAG00000011321	515679	NUGGC	18.34	14.08	18.98	10.75	8.09	28.19	6.83	20.47	9.32	11.26	20.23	9.94	16.96	13.85	12.52	14.49	6.22692
ENSBTAG00000011324	540451	EMILIN1	13.43	22.86	19.06	11.81	20.4	17.13	34.44	14.11	16.86	18.02	22.29	19.56	22.72	25.53	35.01	43.67	4.4478
ENSBTAG00000011338	100125763	NREP	10.9	9.07	6.66	9.88	11.59	15.36	6.65	12.66	8.17	11.3	12.07	7.02	8.66	9.4	9.79	7.64	2.71316
ENSBTAG00000011374	539123	S1PR3	9.09	12.22	23.51	10.94	16.6	16.88	6.71	15.58	22.81	40.09	12.3	11.83	19.61	14.67	24.09	13.26	5.54492
ENSBTAG00000011423	519219	SERPINI2	0.17	11.16	0.87	0.47	1.14	70.21	1.69	39.88	4.48	4.16	33.05	0.88	0	0.93	0.22	3.38	1.97186
ENSBTAG00000011482	511955	SLC43A2	10.89	12.48	10.66	11.21	10.62	13.34	28.16	7.61	10.26	6.9	13.26	6.7	9.44	6.92	11.96	19.77	3.10605
ENSBTAG00000011483	616566	SCARF1	7.77	7.35	7.3	7.3	6.77	11.57	21.53	7.28	9.39	10.22	12.45	9.51	8.83	8.77	15.23	12.03	2.68351
ENSBTAG00000011515	281485	SELL	12.96	11.36	5.59	7.93	8.2	9.6	7.01	11.03	13.44	10.92	10.04	8.07	6.64	16.19	9.72	10.22	2.58714
ENSBTAG00000011518	616895	RARB	4.91	5.49	3.73	3.16	4.05	4.22	6.01	2.65	2.93	3.36	4.06	3.91	3	6.31	4.22	3.71	1.06747
ENSBTAG00000011534	617017	RAMP1	4.24	9.27	7.17	6.35	6.09	7.67	9.99	4.31	7.52	6.25	5.53	6.44	7.9	9.14	9.31	16.69	2.26097
ENSBTAG00000011540	404069	SPG21	44.04	38.34	33.09	39.17	43.87	46.66	34.47	33.67	34.66	16.74	38.2	33.67	35.35	33.74	28.56	26.89	5.49303
ENSBTAG00000011569	519557	AADAC	307.94	252.59	317.29	250.98	189.44	257.63	191.28	326.92	167.02	245.15	269.01	277.19	260.47	260.32	265.53	251.66	17.6874
ENSBTAG00000011585	514667	MST1	137.52	161.36	179.97	147.45	170.54	170.19	216.99	109.88	218.03	155.59	182.69	186.22	183.73	209.73	210.66	192.48	33.8848
ENSBTAG00000011586	514807	HABP4	4.73	3.6	4.32	3.65	2.89	5.06	4.32	3.94	5.35	3.72	3.95	5.45	5.52	8.34	5.47	4.03	1.03041
ENSBTAG00000011589	520428	CDC14B	9.3	7.51	9.13	8.69	5.82	10.44	9.47	8.74	6.72	4.63	8.68	5.47	8.33	9.88	5.62	6.14	1.75688
ENSBTAG00000011601	404164	ST3GAL5	8.48	9.67	7.04	9.64	10.1	11.41	13.14	9.23	8.68	5.92	9.33	5.71	7.88	7.24	6.66	6.17	2.12012
ENSBTAG00000011624	785576	FGF21	29.88	1.99	0.37	2.1	4.83	6.34	9.27	1.34	3.84	0.18	11.71	0	0.19	0.07	0.61	0	2.41664
ENSBTAG00000011658	617215	PTPN18	3.7	3.83	4.24	4.41	5.89	5.89	5.38	3.38	5.09	3.65	6.97	4.75	4.82	5.06	4.76	6.11	1.14901
ENSBTAG00000011659	104968672	PIGZ	3.05	3.14	3.11	2.47	2.78	3.99	4.86	3.62	2.78	2.24	4.62	4.01	5.36	3.74	4.72	5.72	1.33434
ENSBTAG00000011666	515940	THRSP	13.67	9.3	14.43	10.95	5.07	11.41	3.01	13.59	1.65	14.18	9.93	31.58	16.43	25.15	8.7	15.06	4.2773
ENSBTAG00000011667	521179	PM20D2	13.68	8.08	10.54	10.47	8.41	10.86	10.8	13.15	13.51	12.86	9.95	12.93	11.71	10.52	17.12	13.64	2.38699
ENSBTAG00000011698	512484	TYK2	7.4	8.14	8.31	6.17	6.26	8.42	13.5	7.93	8.57	7.78	8.48	7.3	11.13	9.29	10.6	11.21	1.40106
ENSBTAG00000011700	613446	PLLP	19.78	13.87	16.11	19.36	18.94	24.52	27.02	15.29	10.72	6.46	21.64	6.56	12.89	9.92	7.69	9.98	6.99787
ENSBTAG00000011720	533086	HSD17B6	856.03	795.97	982.09	789.87	785.48	955.94	465.55	1144.71	786.31	817.47	696.67	804.74	962.71	1117.78	740.33	726.9	98.9487
ENSBTAG00000011738	617916	TFR2	43.51	58.15	65.42	44.45	51.57	52.82	72.99	32.93	49.92	39.47	54.12	47.93	55.91	59.82	57.3	68.59	8.81406
ENSBTAG00000011810	512019	ANGPTL2	6.8	6.02	7.1	4.66	5.86	8.17	13.4	5.67	6.91	8.7	8.44	6.38	8.67	8.57	10.02	10.07	1.71982
ENSBTAG00000011820	529131	DAPK2	13.14	8.48	5.23	8.11	5.87	17.03	10.83	9.81	10.75	5.51	11	9.67	5.93	5.13	8.39	8.41	3.63237
ENSBTAG00000011881	617793	TDRD10	6.65	11.5	11.41	7.23	5.54	9.35	11.41	12.06	11.88	6.11	9.53	10.93	13.06	12.02	8.4	8.64	2.55007
ENSBTAG00000011887	514582	CD22	3.03	5.32	2.14	2.97	2.04	3.03	5.81	5.95	1.88	3.95	4.37	3.11	2.22	3.25	3.51	5.08	1.4826
ENSBTAG00000011908	540923	CPQ	5.46	17.63	4.33	3.6	7.38	9.32	2.35	7.46	4.33	9.28	16.96	5.61	5.11	40.6	6.7	22.34	3.69909
ENSBTAG00000011932	280867	PRG4	13.73	6.47	9.92	5.54	5.37	7.74	16.08	16.32	7.67	9.65	5.55	8.25	7.43	7.06	10.37	7.16	3.03933
ENSBTAG00000011944	280868	MTTP	81.13	70.88	65.96	66.08	54.19	80.56	70.54	76.16	126.57	85.59	96.97	98.83	99.2	100.92	86.62	82.31	19.5926
ENSBTAG00000011952	280934	SULT1E1	4.77	23.08	8.87	8.41	0.32	19.55	4.55	11.93	9.41	13.45	2.18	49.21	3.71	22.73	18.73	15.29	9.6962
ENSBTAG00000011953	282323	PRKACB	15.84	18.44	13.36	16.79	16.22	16.24	13.14	19.04	15.61	14.76	15.81	17.5	15.54	18.63	15.03	13.95	1.50484
ENSBTAG00000012007	338437	SOCS2	4.79	9.93	9.1	8.38	5.93	9.45	6.24	10.33	8.93	16.07	6.63	16.37	13.19	34.67	21.04	10.58	4.82586
ENSBTAG00000012071	509121	ASGR1	180.45	219.81	212.09	193.98	195.39	238.64	160.56	167.31	183.84	187.01	205.99	179.42	194.1	225.34	190.46	181.45	18.2137
ENSBTAG00000012078	404082	TMEM176A	6.16	11.89	4.07	3.46	0.94	7.4	5.1	4.25	0.92	4.54	4.37	5.61	6.67	16.58	0.88	6.58	2.31286
ENSBTAG00000012104	503622	FOXA3	11.12	16.3	13.49	13.5	19.67	6.84	22.54	13.78	17.26	41.25	12.58	25.64	17.18	14.16	23.47	23.55	5.49303
ENSBTAG00000012116	509200	HNF4A	136.59	149.48	140.21	125.39	131.53	113.39	238	125.01	167.47	104.35	151.61	248.36	184.39	208.09	186.86	223.34	44.0184
ENSBTAG00000012164	514194	CP	756.08	756.75	718.95	749.36	839.52	1044.63	588.38	913.07	1925.08	826.97	984.87	1017.05	678.76	927.23	866.73	745.99	134.353
ENSBTAG00000012182	504559	DIRAS3	5.49	4.43	8.28	5.51	8.74	3.4	1.69	3.31	1	11.19	3.92	13.13	8.43	11.71	12.64	9.69	4.79621
ENSBTAG00000012210	512045	C5	1043.35	848.19	1206.83	992.91	917.77	1178.37	893.95	1375.68	1492.35	1102.51	964.78	1060.96	899.55	1041.35	1074.55	878.31	193.183
ENSBTAG00000012252	281226	MOCOS	14.72	12.51	17.28	14.89	16.15	16.9	16.87	15.63	26.83	18.77	17.37	19.79	23.57	21.62	23.87	20.2	3.63237
ENSBTAG00000012280	510803	PGLYRP2	37.95	36.17	36.68	20.48	28.61	37.4	23.23	35.56	17.79	35.45	40.03	31.96	40.63	40.31	40.25	39.15	5.50786
ENSBTAG00000012393	527114	AGT	296.39	348.79	475.55	299.75	384.08	325.32	687.95	314.82	253.2	385.91	320.08	313.34	449.35	367.66	497.38	421.98	76.6208
ENSBTAG00000012398	408009	APOC3	3572.23	3947.61	3903.62	3185.98	3316.83	4538.8	4902.76	3197.63	2714.7	3510.67	2984.11	2998.34	2940.39	2596.62	3859.46	3933.77	681.307
ENSBTAG00000012406	508333	ZBP1	22.22	13.24	21.58	14.53	21.16	24.55	26.11	18.22	26.46	15.26	28.66	18.45	20.96	25.2	17.65	21.69	5.11497
ENSBTAG00000012407	101906272	FOXA2	11.66	12.01	15.14	12.53	13.85	16.33	20.38	12.09	14.56	13.42	15.22	7.86	17.42	13.2	21.74	9.16	2.37957
ENSBTAG00000012413	615823	FGF12	10.19	12.8	17.11	12.84	10.12	11.59	8.3	14.36	6.73	9.17	11.85	6.63	14.14	17.08	12.46	9.21	3.65461
ENSBTAG00000012421	518209	TANGO2	1.48	3.04	3.7	2.87	2.47	3.05	5.05	1.44	2.72	0.88	2.74	1.97	3.95	5.86	3.87	3.55	1.23056
ENSBTAG00000012467	522347	MASP1	49.56	42.84	56.6	40.03	37.35	49.4	46.73	55.09	58.95	42.56	52.07	48.31	60.54	50.53	47.16	51.19	6.19727
ENSBTAG00000012500	534280	RARA	6.19	7.18	8.64	5.74	10.13	8.06	20.4	5.4	8.79	9.84	8.63	7.9	11.19	9.7	12.64	13.44	2.18683
ENSBTAG00000012540	112441481	LOC112441481	63.72	33.7	24.79	19.28	11.46	55.04	45.59	40.26	31.28	19.65	59.58	22.81	48.28	42.45	23.55	19.22	19.2293
ENSBTAG00000012599	515125	SMAD3	1.78	1.24	2.46	0.87	0.87	1.18	3.67	1.67	1.88	1.15	1.89	2.03	2.73	3.24	3.16	2.7	1.06747
ENSBTAG00000012628	541119	SLC1A2	74.87	80.37	41.14	56.39	123.96	89.2	70.13	93.86	49.75	71.28	45.26	58.62	34.39	20.66	52.96	38.34	25.004
ENSBTAG00000012721	506001	HOGA1	25.69	41.7	44.92	41.62	40.82	33.46	39.53	25.15	27.09	33.81	32.41	32.06	41.8	44.04	28.89	44.15	7.53161
ENSBTAG00000012723	614307	HAUS4	10.07	9.78	10.14	11.81	9.75	14.89	7.01	10.24	9.74	11.49	11.99	10.53	11.9	11.98	11.46	11.48	1.35658
ENSBTAG00000012794	510583	PAH	1434.34	1596.76	1901.12	1529.63	1582.52	1093.36	1065.38	1712.22	817.17	1651.19	1376.23	1408.57	1368.33	1638.08	1635.54	1310.97	229.544
ENSBTAG00000012801	534937	UPP2	46.69	84.08	64.13	60.6	39.01	36.55	26.67	54.04	36.31	64.38	38.7	101.28	65.55	87.58	70.91	93.61	33.4104
ENSBTAG00000012815	508740	CLEC12A	8.89	5.61	5.35	6.65	7.32	3.34	3.95	7.01	6.6	6.62	2.49	5.98	7.29	4.93	6.5	6.69	1.11936
ENSBTAG00000012854	509296	GSDMB	56.74	56.11	69.93	48.95	32.4	100.53	61.11	78.66	66.5	51.86	69.25	99.37	74.16	88.95	75.94	77.73	16.2493
ENSBTAG00000012896	506952	METTL7B	138.13	87.54	116.13	61.48	79.38	92.71	135.12	142.82	101.53	94.76	92.1	100.46	134.21	94.22	179.43	128.95	27.2428
ENSBTAG00000012897	506953	ITGA7	5.34	4.87	4.73	2.53	3.96	4.3	5.59	4.26	5.98	3.53	5.66	5.64	10.41	5.18	7.41	6.9	1.24538
ENSBTAG00000012926	616003	TM6SF1	114.71	91.02	107.19	84.81	100.56	133.43	83	111.72	105.31	107.42	104.56	125.76	110.78	99.49	100.11	92.23	9.36262
ENSBTAG00000012940	504393	TMEM25	45.18	39.05	41.51	43.27	29.48	40.16	53.22	35.17	32.63	33.21	57.04	38.07	44.91	45.44	45.22	43.64	4.73691
ENSBTAG00000012961	504439	PAPSS1	5.46	3.55	3.58	3.58	2.93	5.38	4.15	4.89	5.99	3.79	5.58	4.68	4.98	4.8	4.26	4.16	1.16384
ENSBTAG00000012968	505736	COA1	15.66	13.34	11.6	16.28	16.01	16.97	14.08	13.11	16.07	15.78	14.62	14.51	14.69	14.61	14.54	14.89	1.57897
ENSBTAG00000012985	519181	FCSK	2.38	2.22	3.39	3.33	2.43	3.16	5.14	2.63	3.83	3.75	2.78	3.6	3.39	4.34	4.67	5.66	1.01558
ENSBTAG00000012995	504728	MCUB	4.25	3.54	5.27	4.73	6.59	4.61	4.34	5.91	4.15	5.7	7.01	7.06	4.97	2.6	6.2	3.82	1.39364
ENSBTAG00000013029	530705	ARNTL	9.08	8.09	8.78	5.16	7.97	7.59	8.25	7.52	8.19	14.77	4.46	11.4	13.97	8.02	14.24	5.02	1.17125
ENSBTAG00000013054	512633	MFSD2A	5.21	11.81	11.59	15.29	22.19	16.96	21.74	7.9	1.66	4.75	7.62	4.44	6.38	3.76	4.48	4.37	4.35143
ENSBTAG00000013065	497622	HFE	9.53	8.56	7.55	7.12	6.92	9.03	6.37	8.58	8.44	7.51	9.7	7.04	9.17	7.61	6.84	6.46	1.36399
ENSBTAG00000013153	540479	NF2	5.39	5.58	5.32	4.96	6.79	4.98	9.73	4.54	5.99	5.81	5.34	6.33	6.65	5.38	7.44	8.48	1.00076
ENSBTAG00000013167	539759	SIGLEC1	5.12	5.18	5.74	3.04	3.97	5.86	10.54	4.02	5.66	7.75	7.48	6.58	7.63	5.88	6.7	6.45	1.17125
ENSBTAG00000013176	615490	SMOC2	1.71	4.75	0.55	0.59	4.53	3.39	1.89	4.67	3.44	0.63	3.7	0.47	4.05	6.01	5.9	5.3	2.52783
ENSBTAG00000013185	507549	TIMD4	19.09	26.35	16.64	22.93	18.32	21.68	16.77	33.68	27.76	23.01	25.25	36.21	27.52	25.88	35.1	27.26	4.83328
ENSBTAG00000013197	282010	PSEN2	5.46	6.17	7.71	5.83	5.2	6.37	8.02	6.9	6.78	6.5	6.03	6.18	8.61	7.54	10.03	8.45	1.26762
ENSBTAG00000013291	514111	ARMC6	4.4	2.58	2.94	2.81	3.03	4.24	7.76	2.54	3.69	1.87	4.17	1.56	2.84	2.93	3.89	4.31	1.19349
ENSBTAG00000013311	538724	GSPT2	17.65	17.71	17.67	18.18	20.21	17.66	17.4	15.18	20.35	17.51	20.88	28.15	23.89	18.99	19.3	26.68	1.67534
ENSBTAG00000013333	537451	GYS2	186.12	116.73	147.12	175.22	161.08	193.22	180.17	201.74	61.41	75.5	127.54	90.43	69.96	79.29	109.44	86.94	66.3315
ENSBTAG00000013338	508174	SLC7A9	7.57	11.23	12.22	7.46	7.53	9.29	6.35	9.73	10.54	7.93	11.55	8.42	12.3	11.95	8.47	5.43	2.2832
ENSBTAG00000013429	507332	CLEC4G	47.26	72.74	61.88	60.23	75.85	62.7	80.06	46.7	55.56	51.1	59.14	56.98	66.22	60.03	60.95	81.36	7.90226
ENSBTAG00000013439	531741	ARHGEF26	13.48	6.75	14.33	5.46	3.88	6.18	6.48	5.77	4.54	2.34	9.86	12.23	12.47	11.38	7.53	11.77	4.43297
ENSBTAG00000013452	516762	AQP9	368.89	269.36	321.47	295.3	313.53	275.07	120.74	280.12	345.85	354.61	291.74	437.63	375.29	395.79	437.18	415.89	70.7645
ENSBTAG00000013481	516085	CYP4A22	19.49	7.34	14.73	14.9	15.53	11.38	7.45	8.49	4.04	9.2	6.4	11.76	24.43	4.42	11.6	9.4	5.21875
ENSBTAG00000013491	512904	EML1	7.62	6.12	5.84	7.83	7.26	7.71	9.56	7.17	8.2	4.27	7.27	6.23	6.24	6.93	5.97	4.91	1.20832
ENSBTAG00000013569	327677	CD38	5.4	7.05	3.01	5.47	7.4	4.23	4.27	4.91	4.5	5.38	3.56	4.87	5.24	5.93	4.69	6.96	1.02299
ENSBTAG00000013596	540528	NR1H4	42.04	36.92	41.59	37.27	37.94	49.05	31.1	53.23	46.77	70.38	68.57	29.89	41.1	44.02	48.2	33.08	8.40634
ENSBTAG00000013650	512930	SLC66A1	2.64	3.94	3.13	1.98	2.02	2.32	6.67	1.41	4.92	2.36	3.35	3.06	3.6	3.93	4.26	5.38	1.33434
ENSBTAG00000013674	281749	EDNRA	10.12	6.52	8.21	5.45	3.06	5.45	6.82	5.44	5.78	2.12	6.94	5.63	6.41	7.89	5.1	5.78	1.05265
ENSBTAG00000013717	512786	PRAP1	24.58	86.97	39.13	61.14	47.81	34.03	58.43	1.77	41.44	24.11	2.11	50.51	45.31	152.79	57.47	1.56	24.3295
ENSBTAG00000013718	530076	GC	2551.27	2654.49	2603.81	2465.95	2579.92	2914.33	1794.63	2366.39	2555.39	2164.12	2754.89	2836.71	2460.33	2617.53	2418.19	1901.49	175.169
ENSBTAG00000013732	532626	GPR37	1.6	3.89	3.42	1.37	1.15	4.11	2.67	2.28	2.03	1.74	5.21	2.9	6.39	6.14	2.23	1.61	1.34917
ENSBTAG00000013802	538818	DAB1	17.8	17.9	15.91	8.58	7.41	21.24	13.18	18.57	9.56	4.58	14.09	4.96	10.26	3.15	8.14	9.45	6.76807
ENSBTAG00000013881	538913	GJA4	4.46	5.71	5.26	6.02	6.6	5.6	7.83	6.3	6.13	7.19	5.29	5.89	7.8	8.02	9.93	11.03	1.39364
ENSBTAG00000013907	527553	CRP	1410.22	1430.32	1442.74	1599.69	1425.26	1409.7	1116.78	1469.8	2393.49	1650.39	1470.2	1230	1316.13	1323.52	1815.39	1361.45	126.473
ENSBTAG00000013910	505641	POLR3GL	12	9.78	9.75	11.93	9.13	14.06	8.12	9.5	10.99	12.47	12.51	10.6	11.21	10.3	12.02	10.68	1.67534
ENSBTAG00000013922	523578	MOSPD1	9.33	9.25	10.44	8.99	11.69	8.7	6.34	10.71	13.57	10.78	9.43	10.78	9.6	9.58	10.45	10.46	1.07489
ENSBTAG00000013928	618044	WFDC2	7.07	16.61	26.44	11.06	13.58	10.63	16.3	6.25	10.36	8.44	12.92	10.81	22.3	22.54	8.42	26.68	5.84144
ENSBTAG00000013973	100125764	SERPIND1	197.58	349.5	467.13	203.01	338.18	224.54	928.22	191.6	192.55	225.89	276.23	260.27	458.66	472.65	545.37	820.94	166.259
ENSBTAG00000013980	532481	SOD3	2.46	3.26	17.7	2.59	4.3	5.05	35.54	6.53	2.09	3.7	2.89	1.33	2.9	3.43	10.05	8.35	1.91255
ENSBTAG00000014007	515278	ELMOD2	20.23	15.73	16.85	21.34	25.04	21.01	13.71	21.61	20	14.67	15.72	15.48	18.88	17.35	16.58	12.45	3.95113
ENSBTAG00000014075	512164	ITIH2	2223.23	2104.53	2465.12	2135.76	2372.06	2328.2	1583.85	2055.51	1990.55	1817.37	2304.2	1861.22	2071.08	2019.59	1694.68	1850.79	307.328
ENSBTAG00000014088	540550	MBNL3	21.41	17.98	24.14	13.43	18.78	26.86	15.36	57.58	20.24	111.57	22.42	48.83	38.22	26.89	68.41	24.48	8.79182
ENSBTAG00000014092	539205	CELF6	2.1	2.83	1.87	1.73	1.87	2.21	2.29	1.83	5.27	2.31	3.01	3.58	3.97	4.04	3.49	3.22	1.03782
ENSBTAG00000014095	614404	HAUS7	5.63	7.28	5.17	6.1	5.98	6.8	6.93	4.49	5.79	4.16	5.26	5.18	5.94	7.37	6.74	6.17	1.15643
ENSBTAG00000014099	541024	YTHDC2	10.87	9.28	9.17	9.93	10.47	11.89	8.86	12.12	10.38	10.5	8.56	10.58	9.14	8.02	9.09	8.68	1.30469
ENSBTAG00000014101	508714	TSR3	15.97	13.34	12.98	17.36	22.72	19.36	20.07	13.49	16.31	16.97	15.8	15.31	14.81	14.34	15.96	14.67	1.9941
ENSBTAG00000014149	526639	LCN2	6.6	5.35	12.31	6.53	4.22	4.16	6.34	7.2	7.67	4.63	5.58	10.21	5.28	11.8	7.63	8.81	1.85325
ENSBTAG00000014177	507749	C6	613.74	586.56	651.69	558.66	542.2	603.13	453.2	618.71	696.39	575.85	673.43	579.93	558.77	713.7	598.61	480.56	50.2157
ENSBTAG00000014197	527476	SLC38A4	360.01	378.64	445.45	428.25	379.29	336.85	284.44	614.33	302.54	759.41	342.28	412.89	356.03	461.53	603.02	330.21	72.6771
ENSBTAG00000014217	539542	HHEX	15.32	17.87	17.07	16.84	19.26	21.81	15.24	24.61	19.92	26	20.04	20.13	22.26	23.54	21.07	18.43	3.25431
ENSBTAG00000014220	518526	LOC518526	514.96	590.16	549.76	460.5	458.47	650.06	387.75	557.48	459.6	500.86	530.48	592.28	534.06	532.78	504.6	426.92	71.8913
ENSBTAG00000014304	541164	TMEM47	23.32	24.67	29.56	22.96	25.35	27.04	20.56	23.71	20.87	26.14	29.4	23.94	32.68	35.8	24.03	22.45	2.7354
ENSBTAG00000014313	519120	PYROXD2	13.26	15.15	10.62	4.93	8.93	21.91	12.13	14.28	4.34	18.83	19.2	12.72	10.41	7.29	11.76	13.74	3.51376
ENSBTAG00000014315	504417	PBLD	50.2	45.61	44.49	36.12	35.93	37.99	19.76	37.39	31.28	42.41	38.04	47.09	35.04	37.12	41.91	49.93	6.14538
ENSBTAG00000014370	520056	NETO2	3.89	2.18	2.91	1.77	1.8	2.54	0.74	6.35	3.71	3.09	1.8	1.66	3.57	4.07	7.07	2.25	1.39364
ENSBTAG00000014371	100616099	CHPF2	3.31	3.67	3.23	4.71	4.59	5.14	10.41	1.91	3.64	2.84	4.59	3.11	2.97	2.7	5.78	5.74	1.38623
ENSBTAG00000014390	521746	MTMR9	4.92	5.43	7.85	5.81	5.96	7.74	9.98	5.13	5.48	4.29	7.51	4.91	7.91	7.08	6.88	6.5	1.76429
ENSBTAG00000014402	531516	GIMAP8	22.83	8.44	17.58	20.88	16.24	9.78	8.56	10.03	12.4	9.08	16.39	12.35	19.42	13	13.59	13.08	4.89999
ENSBTAG00000014439	515996	KMO	48.26	54.77	45.89	65.99	66.45	60.98	37.83	59.41	39.34	79.18	51.15	57.49	83.51	45.63	43.55	50.6	11.379
ENSBTAG00000014442	508880	MTG2	4.86	4.5	5.21	5.84	5.93	6.65	6.33	4.28	5.96	5.67	4.82	6.41	7.5	6.82	8.2	7.48	1.19349
ENSBTAG00000014464	521133	SEC14L3	16.76	6.03	5.28	5.05	6.07	12.27	3.19	8.57	1.98	9.46	5.56	9.42	8.94	6.44	6.79	8.05	2.60938
ENSBTAG00000014465	281375	SERPINE1	6.78	5.15	5	5.98	5.89	5.04	21.25	4.35	8.45	2.13	3.01	3.09	5.3	4.83	3.3	7.07	1.90514
ENSBTAG00000014470	505677	ALDH1L1	256.04	296.71	324.39	191.74	219.13	223.08	334.27	203.37	215.46	248.46	338.8	270.51	403.22	424.51	320.09	417.67	85.7832
ENSBTAG00000014517	514925	KLB	38.2	28.04	27.88	28.39	38.62	45.36	25.39	36.8	26.07	43.33	34.65	27.32	33.7	30.45	30.54	22.38	6.36035
ENSBTAG00000014533	529060	KEL	4.32	20.85	4.37	4.69	4.98	5.25	5.95	6.47	3.2	11.67	12.45	2.99	5.1	9.43	6.72	5.93	1.74205
ENSBTAG00000014543	407104	PLXNA4	11.11	9.89	14.13	8.14	8.97	9.31	20.48	11.78	7.89	7.05	9.38	5.11	9.36	10.49	11.92	13.75	2.40181
ENSBTAG00000014611	533166	SORL1	36.33	27.66	47.34	23.75	22.01	30.47	41.66	41.48	30.31	27.77	34.07	21.42	41.7	35.53	35.2	33.04	8.65838
ENSBTAG00000014619	540674	WASF3	11.18	14.71	17.92	13.36	13.54	16.67	10.54	17.23	10.06	18.83	12.36	10.38	18.5	17.76	24.92	13.35	4.9593
ENSBTAG00000014676	615958	SHROOM1	9.41	11.38	14.95	9.4	10.96	9.81	16.2	13.37	14.24	15	13.09	16.91	16.62	17.5	20.14	18.74	3.86959
ENSBTAG00000014695	538931	NAA38	6.02	5.75	4.7	7.96	5.35	6.89	5.24	5.9	7.74	4.66	4.96	5.73	6.32	6.02	7.05	8.06	1.22314
ENSBTAG00000014712	535981	CLPP	3.35	4.53	5.08	3.53	5.23	3.81	6.6	3.32	5.63	3.86	4.72	4.75	7.15	7.56	6.69	6.89	1.84584
ENSBTAG00000014782	505543	STAB1	8.97	9.31	10.62	5.19	7.68	12.19	30.82	8.48	10.32	10.19	12.66	8.79	10.78	12.5	19.31	14.89	2.75022
ENSBTAG00000014806	512313	ATP2A3	3.98	3.76	3.15	2.89	3.38	2.88	6.96	2.78	4.69	5.25	5.35	3.07	5.38	5.97	5.4	6.72	1.66793
ENSBTAG00000014831	539466	PPP1R3C	122.43	118.88	66.68	54.85	66.61	50.32	103.88	64.34	110.05	41.56	105.54	127.23	93.28	82.84	55.46	110.16	33.9664
ENSBTAG00000014847	507159	BBOX1	87.64	105.23	81.66	71.19	85.18	123.64	63.86	104.91	80.27	88.66	109.38	92.74	109.85	116.66	103.01	92.37	18.2656
ENSBTAG00000014848	514770	NR0B2	6.45	14.27	6.38	11.16	12.66	19.06	20.09	6.02	15.63	9.86	4.41	9.42	9.77	34.67	16.54	18.79	7.47972
ENSBTAG00000014861	518905	SLC20A2	9.86	6.37	6.49	5.38	5.7	8.53	11.58	6.8	5.44	3.59	8.55	5.54	6.67	6.72	6.19	8.01	1.61603
ENSBTAG00000014903	505787	ABCA3	5.55	7.55	5.9	3.63	7.1	5.26	14.82	5.9	15.48	9.02	5.29	8.7	9.75	10.02	17.34	15.62	3.55824
ENSBTAG00000015023	521470	TRAPPC6B	9.67	10.67	9.87	12.21	13.49	12.8	9.29	11.62	10.59	12.25	8.84	11.72	8.58	8.34	11.35	7.86	2.1646
ENSBTAG00000015043	505267	MFNG	6.4	5.34	4.98	4.06	4.41	7.66	8.88	5.31	7.47	6.71	8.22	6.29	7.69	7.22	8.94	7.59	1.46777
ENSBTAG00000015047	781988	LOC781988	479.05	341.54	500.15	463.2	459.48	456.73	309.53	400.03	349.11	382.44	399.54	416.49	505.44	466.61	404.77	354.22	80.4681
ENSBTAG00000015086	282589	HSD11B1	855.89	951.78	1315.2	1147.41	1242.99	993.87	677.03	976.33	778.43	1009.1	981.47	940.6	1080.38	960.98	811.14	774.85	166.414
ENSBTAG00000015097	512024	CACFD1	1.95	5.22	3	3.37	5.25	2.95	8.98	1.13	5.02	1.77	2.9	2.67	3.23	3.7	4.01	6.19	1.52708
ENSBTAG00000015113	504742	CITED4	3.8	4.04	1.58	0.98	1.58	2.3	18.85	1.02	4.26	0.86	2.06	3.94	5.36	3.71	2.59	5.77	1.98668
ENSBTAG00000015164	533016	SLC27A5	63.61	78.88	94.12	59.15	76.53	75.98	161.61	51.44	64.3	71.36	92.38	67.17	107.78	106.4	121.74	153.53	23.047
ENSBTAG00000015165	521976	DPY19L3	8.38	7.41	9.64	8.74	7.78	10.41	11.84	7.6	6.26	8.04	7.87	6.43	8.89	9.95	8.73	10.65	1.51225
ENSBTAG00000015191	100337270	ABCC6	58.11	51.89	85.09	50.43	54.97	66.28	173.94	51.77	73.76	67.93	72.03	67.36	91.96	71.82	117.34	86.15	22.328
ENSBTAG00000015290	617924	BAIAP2L2	5.65	3.81	5.76	2.36	4.28	3.97	15.3	4.85	4.29	2.87	1.95	3.42	3	4.2	3.75	3.46	1.00817
ENSBTAG00000015303	535171	PALS2	20.01	15.94	14.88	12.49	14.31	16.92	12.23	24.83	17.65	17.39	14.3	29.76	19.92	19.76	21.79	16.61	4.15869
ENSBTAG00000015304	528055	ANXA9	6.13	5.44	7.38	7.53	7.15	7.32	7.74	6.96	7.46	6.37	3.67	5.3	5.9	4.4	6.35	6.17	1.39364
ENSBTAG00000015358	515263	ALDOB	1275.71	907.57	1653.49	1551.72	1399.21	1195.66	1008.77	1354.02	436.73	1413.18	1148.78	920.22	1116.81	1531.15	1185.9	1097.86	289.433
ENSBTAG00000015387	534237	RAB40B	6.18	5	7.2	7.36	6.36	5.3	6.22	4.18	2.44	2.86	6.11	3.7	3.47	4.87	6.58	5.98	1.26762
ENSBTAG00000015505	521822	FADS2	171.77	216.74	173.54	105.61	159.87	162.96	100.91	99.74	32.4	416.25	259.59	221.52	208.5	322.98	323.95	238.92	86.3392
ENSBTAG00000015520	282470	SLC11A1	4.14	4.93	4.06	4.79	11.26	3.48	8.15	4.66	6.87	9.89	7.21	9.52	6.13	4.59	7.36	6.44	2.46112
ENSBTAG00000015534	533920	LYPLAL1	4.54	3.86	3.77	4.69	3.59	6.04	2.74	5.03	4.12	2.36	5.05	4.52	5.44	6.1	4.22	5.69	1.06006
ENSBTAG00000015546	540466	RIOX2	11.2	9.03	7.55	8.84	11.43	12.26	9.94	10.02	11.05	9.78	8.87	12.57	9.54	7.97	9.2	9.56	1.20832
ENSBTAG00000015549	539464	PCDH18	25.01	11.89	20.92	21.84	22.47	23.17	17.82	25.78	19.14	14.5	25.65	20.45	15.61	17.34	19.12	14.71	4.48487
ENSBTAG00000015557	528040	LOC528040	152.43	129.75	115.36	91.51	83.18	139.67	180.43	172.32	134.81	157.63	132.59	166.02	145.3	125.97	167.12	142.28	23.4696
ENSBTAG00000015559	540516	ERI3	12.43	11.67	12.74	12.04	11.85	14.79	11.28	10.7	12.68	10.56	14.3	11.58	13.07	13.65	11.74	13.99	1.10454
ENSBTAG00000015596	317704	SLCO2B1	98.32	100.06	123.97	84.33	103.49	118.22	151.82	90.7	79.51	62.76	135.14	84.02	136.08	95.92	101.54	109.53	24.6482
ENSBTAG00000015609	527410	PREX1	7.5	4.75	5.33	3.09	5.63	3.96	16.81	6.67	4.17	4.34	5.07	4.61	6.54	4.22	6.97	7.47	1.68275
ENSBTAG00000015654	523798	PON1	1431.1	1450.11	1150.38	1359.09	1192.9	1602.74	739.12	1113.26	1149.93	1099.91	1455.01	987.87	1261.38	1119.92	1129.25	1065.02	145.562
ENSBTAG00000015685	280996	AMBP	1947.28	2039.34	1996.53	1885.72	1837.89	2147.83	1401.47	1754.45	1837.26	1649.14	2025.95	1729.71	2152.64	1986.12	1562.91	1752.53	197.794
ENSBTAG00000015685	510819	KIF12	1947.28	2039.34	1996.53	1885.72	1837.89	2147.83	1401.47	1754.45	1837.26	1649.14	2025.95	1729.71	2152.64	1986.12	1562.91	1752.53	197.794
ENSBTAG00000015719	768015	PIGF	8.31	8.74	7.18	7.64	8.2	8.76	4.75	7.48	8.55	6.64	7.25	7.32	8.75	7.98	11.74	7.08	1.00817
ENSBTAG00000015742	281840	ICAM3	6.11	6.53	2.63	2.34	3.63	3.96	5.73	6.96	3.46	5.38	4.83	5.42	4.98	4.66	6.49	4.14	1.5938
ENSBTAG00000015769	614262	VSIG4	6.69	6.8	3.94	7.37	8.15	7.29	7.19	8.88	9.79	8.15	7.66	6.07	6.68	6.31	10.21	6.79	1.08971
ENSBTAG00000015815	539605	CFP	5.25	15.1	6.33	6.13	12.25	9.09	13.24	10.38	9.09	13.01	11.36	9.11	14.02	5.82	14.25	16.42	4.09198
ENSBTAG00000015824	539455	RNF141	12.57	13.04	9.66	13.08	9.44	15.32	9.07	12.86	10.19	9.48	10.77	9.32	11.84	12.18	14.47	9.02	2.60196
ENSBTAG00000015829	512304	ENPP5	6.12	8.72	4.85	5.57	6.21	6.71	5.08	7.93	7.45	8.13	5.86	4.98	6.73	7.65	6.39	5.61	1.39364
ENSBTAG00000015836	539328	EXOC3L2	1.46	2.45	2.44	1.62	2.22	2.79	7.26	1.18	2.28	2.18	2.46	1.81	3.16	3.41	3.44	5.01	1.00076
ENSBTAG00000015895	507496	HGD	898.15	824.16	934.67	928.75	842.37	821.67	549.85	777.69	601.25	688.62	976.96	865.55	1029.92	1035.17	883.54	764.69	116.369
ENSBTAG00000015926	618227	ABLIM2	1.27	3.89	2.18	0.97	1.17	2.31	3.34	2.26	3.37	1.05	2.8	0.94	1.44	1.1	2.96	1.79	1.26021
ENSBTAG00000015930	538164	DNAL1	28.59	21.51	25.81	21.91	20.17	25.94	25.36	25.34	24.24	23.18	24.18	27.39	33.46	28.69	30.26	25.08	3.12087
ENSBTAG00000015935	534110	IYD	10.91	20.49	17.88	15.72	9.68	26.01	11.99	24.07	21.34	20.39	21.45	22.16	20.92	24.85	20.81	22.07	3.17276
ENSBTAG00000015955	616293	ERGIC1	12.48	10.93	13.08	10.08	13.62	14.53	17.28	15.89	15.1	17.89	17.4	16.6	19.5	21.67	15.1	14.39	3.11346
ENSBTAG00000015963	767934	DMAC1	10.14	13.09	11.21	12.25	14.48	16.8	7.38	16.26	12.76	15.23	16.59	16.36	12.38	13.36	11.82	10.6	2.98003
ENSBTAG00000016021	280798	GAA	8.63	7.78	9.76	5.76	9.52	8.3	17.14	7.27	9.43	6.11	10.16	7.15	11.15	10.17	12.83	12.96	2.49818
ENSBTAG00000016042	515889	TM6SF2	30.3	31.53	26.5	31.12	37.96	47.89	46.68	24.23	35.64	22.28	33.03	25.31	28.41	23.92	30.24	34.51	6.77548
ENSBTAG00000016045	352960	TRIB2	8.45	8.62	11.06	8.73	12.02	13.64	14.68	12.52	12	25.62	7.06	11.54	10.91	8.83	19.4	8.74	3.72874
ENSBTAG00000016048	509459	CPT1B	5.12	4.31	1.99	5.8	6.66	7.31	8.81	1.52	2	1.01	3.18	1.03	1.73	1.25	2.3	1.59	1.5938
ENSBTAG00000016060	540605	CREM	12.75	9.59	14.08	11.1	11.14	13.93	9.93	18.17	21.34	31.64	13.25	17.32	11.3	10.15	18.04	12.4	3.52117
ENSBTAG00000016071	540830	HHIP	52.49	28.9	37.99	20.1	27.27	44.5	44.92	55.16	25.47	34.21	31.22	23.46	34.06	31.07	38.13	25.96	9.02162
ENSBTAG00000016137	509992	ZNF608	5.98	2.28	4.38	2.02	1.72	3.77	3.9	3.94	5.7	3.02	4.3	6.47	4.4	4.39	3.66	5.51	1.15643
ENSBTAG00000016149	526766	C9	1981.89	2280.6	2438.06	2271.76	2180.38	2499.96	1648.54	2335.65	2470.91	1913.76	2307.09	1561.48	1863.72	2052.66	1964.21	1804.17	312.747
ENSBTAG00000016151	507525	VTN	3407.02	3429.57	3889.62	3422.89	3592.78	4141.27	3464.26	2857.21	3082.95	3369.78	3901.63	3569.83	4215.27	3837.08	3733.85	4078.67	346.409
ENSBTAG00000016177	508090	FGL1	2453.63	2265.67	2606.79	2812.61	2262.23	3096.87	1544.17	2914.2	4984.55	3006.96	2708.62	2461.21	2372.83	2735.66	2070.97	2237.51	407.997
ENSBTAG00000016202	522889	TREH	53.78	32.72	38.47	35.63	31.57	39.28	46.29	46.94	26.63	44.94	48.43	34.96	47.6	47.32	53.55	49.1	9.99272
ENSBTAG00000016204	507633	C1RL	7.05	11.6	12.04	8.46	7.11	9.23	14.36	6.06	14.2	9.42	12.18	9.4	16.24	12.9	17.26	14.78	3.80287
ENSBTAG00000016217	617625	RBM43	5.08	4.69	3.84	4.81	3.34	5.62	3.57	5.99	5.77	5.2	5.23	4.19	4.33	4.18	3.63	3.97	1.00817
ENSBTAG00000016225	613991	COLEC11	14.76	20.56	20.12	14.92	16.39	18.31	33.21	14.25	19.02	19.69	25.64	21.7	26.31	23.98	29.1	37.38	6.85703
ENSBTAG00000016227	540473	ASCL1	0.84	6.56	8.26	3.11	3.88	6.7	6.28	2.28	1.32	8.07	4.7	2.67	10.62	7.17	13.28	6.28	3.24689
ENSBTAG00000016249	538004	NAGS	16.72	33.47	29.42	22.05	29.12	25.38	47.3	16.49	26.7	49.42	23.26	22.98	33.42	38.14	44.82	44.88	10.015
ENSBTAG00000016275	505315	AMDHD1	98.39	106.83	169.11	266.4	169.05	97.53	124.56	98.42	55.76	107.13	179.22	80.82	139.35	90.21	136.23	115.93	34.1146
ENSBTAG00000016276	615205	HAL	28.61	51.92	48.53	68.51	69.25	44.22	36.22	29.5	13.25	26.52	44.77	20.42	45.78	36.3	39.39	44.23	12.4835
ENSBTAG00000016284	280827	IL7	20.6	12.76	18.7	11.9	7.73	12.45	7.09	12.1	14.9	12.41	13.39	8.1	17.28	16.53	11.33	9.18	4.24024
ENSBTAG00000016354	525380	IER2	3.15	4.69	2.31	3.84	5.24	3.16	10.94	2.99	3.27	5.69	2.85	3.23	5	4.97	7.17	7.34	1.64569
ENSBTAG00000016359	497621	SLCO4C1	27.15	34.12	32.15	25.99	18.14	33.36	22.23	28.62	43.82	30.5	32.51	23.68	32.97	29.63	30.94	24.08	4.60347
ENSBTAG00000016365	515536	ABCG5	8.65	17.47	16.62	13.17	10.53	21.33	12.19	10.53	9.79	14.66	15.6	14.66	22.38	25.47	8.08	9.58	5.14462
ENSBTAG00000016366	508829	ABCG8	7.43	9.88	13.42	6.76	3.14	8.97	23.39	4.45	6.83	1.41	13.27	19.4	14.73	24.58	2.74	10.64	6.64946
ENSBTAG00000016385	280787	F10	100.07	170.75	166.21	113.98	140.75	131.52	223.55	109.66	110.02	119.36	137.16	134.8	165.55	174.16	185.75	281.6	41.6536
ENSBTAG00000016398	515215	DNAJC22	31.38	36.08	29.9	35.77	37.57	58.04	27.39	36.99	53.2	37.43	36.19	59.64	31.66	35.66	42.25	35.22	4.38108
ENSBTAG00000016432	360197	PEMT	46	53.68	49	33.33	51.82	59.18	48.41	26.58	54.12	36.7	54.42	54.39	66.25	69.12	61.88	72.58	9.92601
ENSBTAG00000016495	539267	LINS1	13.08	11.84	13.73	15.46	17.25	13.43	10.39	15.76	11.09	15.47	13.36	10.39	10.62	10.31	12.79	9.46	3.58789
ENSBTAG00000016505	785640	TMC7	4.97	2.45	5.46	5.87	6.77	7.9	6.53	6.4	4.79	2.84	4.29	1.88	5.9	2.6	2.9	3.03	2.59455
ENSBTAG00000016510	512692	RRP7	3.91	5.88	4.26	3.95	6.77	5.75	7.04	4.55	5.76	6.32	4.66	6.37	5.58	4.94	6.16	6.29	1.06006
ENSBTAG00000016522	509050	C21H15orf40	5.81	8.18	5.28	7.48	5.57	7.21	6.82	5.59	7.85	4.25	6.18	3.94	5.14	8.98	8.38	7.18	1.63086
ENSBTAG00000016529	507021	SLC25A30	306.06	231.93	176.93	308.52	386.29	476.87	257.13	390.06	95.21	59.52	226.98	29.08	85.77	43.57	248.16	47.66	206.03
ENSBTAG00000016548	506012	TEX12	5.9	7.89	8.24	6.66	4.29	10.53	2.99	13.41	2.33	4.69	6.47	2.63	4.76	4.92	3.94	3.68	2.55748
ENSBTAG00000016622	515010	TCAIM	10.8	9.67	12.59	10.27	11.21	12.48	8.2	9.89	12.08	9.8	10.35	9.31	10.09	11.25	11.73	8.76	1.36399
ENSBTAG00000016662	510506	CPS1	1937.84	1812.38	2378.9	2621.8	2447.81	1608.63	1944.86	2128.85	1987.51	2482.92	2220.59	2176.99	2162	2475.85	2674.59	1912.24	362.429
ENSBTAG00000016685	539356	FMO4	81.88	70.91	49.72	74.54	90.86	99.47	50.62	94.1	58.54	63.63	61.52	56.91	50.17	31.68	74.32	52.17	17.7319
ENSBTAG00000016712	281694	CLCA3	0.52	9.93	8.63	2.33	0.21	2.74	9.58	18.72	6.8	7.75	6.71	0.39	0.67	4.14	6	3.32	4.67019
ENSBTAG00000016722	511919	PGGHG	2.79	3.81	4.37	3.35	4.6	3.5	9.66	2.97	4.63	4.49	5.93	3.25	6.46	4.96	8.22	8.03	1.84584
ENSBTAG00000016742	505523	WFDC3	2.01	1.82	3.58	4	3.92	2.41	2.95	1.51	2.83	1.64	3.11	1.23	3.31	2.71	2.49	1.84	1.08971
ENSBTAG00000016766	615505	TMEM176B	17.87	28.88	11.97	8.66	5.28	24.72	11.85	17.96	5.38	18.74	13.89	18.3	19.28	45.78	3.91	15.95	7.413
ENSBTAG00000016801	509500	RXRG	15.45	7.61	4.34	8.56	13.09	23.09	15.37	5.21	7.22	2.77	11.29	2.44	4.71	1.88	2.63	2.7	5.26323
ENSBTAG00000016805	520954	SGMS2	3.88	3.88	3.85	2.59	2.74	4.58	5.04	4.49	6.03	3.07	4.64	3.91	3.13	5.59	3.6	3.07	1.11936
ENSBTAG00000016847	538936	ARL4D	51.89	66.2	73.36	68.2	78.79	57.9	61.26	72.46	44.11	134.23	48.31	79.59	66.94	60.79	103.43	86.35	15.4858
ENSBTAG00000016903	538650	NLN	8.68	6.74	7.69	6.31	5.63	9.56	7.49	7.87	6.32	5.45	6.19	5.55	5.28	4.83	6.35	5.62	1.20832
ENSBTAG00000016981	534852	FBXO4	13.04	9.69	10.54	14.61	11	15.6	10.78	12.22	15.68	12.23	10.75	10.01	11.07	10.75	11.4	10.94	1.12678
ENSBTAG00000017007	538465	TRIB3	6.34	7.43	6.81	4.83	10.16	10.53	12.64	9.13	5.51	10.93	7.65	4.65	8.76	6.83	16.18	6.84	2.68351
ENSBTAG00000017010	512069	FAM207A	3.05	6.23	3.8	2.4	4.56	4.31	6.83	2.43	3.47	3.04	3.83	3.29	3.93	4.58	5.7	10.29	1.13419
ENSBTAG00000017024	338446	PPARGC1A	11.78	7.23	8.76	9.68	16.63	19.22	7.18	16.02	3.33	36.02	5.41	7.41	11.13	9.71	21.04	4.6	5.04084
ENSBTAG00000017040	510977	LY6E	10.14	6.89	9.47	7.12	7.23	4.83	6.88	8.89	4.85	7.62	6.94	15.48	12.55	8.98	10.25	14.3	2.03116
ENSBTAG00000017042	512301	HAMP	82.53	77.57	62.49	23.03	74.53	52.64	222.09	50.54	78.69	113.35	43.41	35.46	63.88	43.14	105.28	53.87	25.8343
ENSBTAG00000017056	539579	PKLR	28.28	20.1	35.19	9.67	13.84	18.99	22.07	27.33	11.83	16.64	24.84	24.78	26.67	23.7	24.15	29.46	6.06383
ENSBTAG00000017060	281877	ITGB2	6.32	8.98	6	4.36	6.78	4.94	11.87	5.94	8.06	8.22	7.88	6.62	8.73	10.64	11.28	13.64	2.68351
ENSBTAG00000017068	512898	DDA1	4.65	5.43	4.12	4.28	6.95	6.18	6.54	5.33	6.92	6	6.67	6.97	6.77	4.8	7.11	5.53	1.17867
ENSBTAG00000017069	617515	GASK1B	8.95	10.23	12.31	9.34	9.75	10.34	7.2	9.23	8.67	10.25	9.65	18.97	9.9	12.3	15.14	20.42	1.44554
ENSBTAG00000017103	505369	MAP3K13	22.07	15.39	25.27	12.12	10.68	16.72	19.82	20.83	19.32	10.8	24.74	11.86	16.7	17.66	22.5	18.01	5.3596
ENSBTAG00000017115	505368	TMEM41A	14.41	11.31	8.23	13.59	14.98	16.05	14.49	10.98	11.3	7.84	12.58	10.04	10.28	7.3	10.02	7.81	3.97337
ENSBTAG00000017121	280717	ALB	77790.8	71265.2	81596	81211.3	73112.6	80370.4	48613.3	65948	37328.1	60469.7	73135.4	62688.5	74323.9	63978.4	56397.4	55368.7	12840.1
ENSBTAG00000017141	534344	CGRRF1	12.12	13.69	10.85	14.56	13.79	14.54	13.77	9.87	16.47	8.12	13.69	14.7	12.34	10.29	10.61	11.32	2.3944
ENSBTAG00000017155	521975	TRIM32	4.19	2.68	4.11	3.5	4.29	2.94	7.45	2.39	7.15	1.71	3.74	4.18	5.06	5.68	3.67	5.62	1.57156
ENSBTAG00000017194	505486	ASPG	2.19	3.61	5.95	3.69	5.36	3.52	15.96	2.06	3.08	2.29	4.23	2.36	5.47	6.18	5.48	12.53	2.31286
ENSBTAG00000017200	540619	RHOJ	9.25	6.47	12.21	6.44	4.52	11.18	9.26	12.27	8.4	7.08	11.29	10.13	10.31	10.79	8.95	11.07	2.12012
ENSBTAG00000017201	618267	AP4S1	9.14	7.07	5.67	9.81	9.05	9.24	7.19	7.99	8.12	10.41	10.16	10.64	8.97	7.14	7.99	6.73	1.94221
ENSBTAG00000017251	530509	SLC26A8	4.52	3.14	3.97	4.97	3.84	6.27	4.38	9.31	6.85	6.58	3.87	9.39	4.5	3.07	8.08	4.46	1.51225
ENSBTAG00000017273	282599	LRRC25	4.65	7.91	2.31	3.11	3.85	2.84	7.44	5.22	5.38	3.48	4.66	4.17	4.42	5.96	4.72	8.74	1.46777
ENSBTAG00000017294	497200	ORM1	4794.62	2711.08	3333.92	3620.6	2738.73	15318.4	1912.03	14629.5	8881.27	7405.06	10342.7	5976.59	6526.51	11922.8	9373.04	12418.6	5195.61
ENSBTAG00000017404	282469	SEC14L2	218.71	209.24	199.26	205.6	210.84	224.1	286.51	172.28	224.51	174.86	231.32	204	240.52	216.51	193.28	252.41	18.7178
ENSBTAG00000017405	527470	RORC	18.53	10.97	11.24	8.02	8.15	19.21	7.84	12.72	8.87	6.02	17.89	10.49	9.44	8.29	16.77	14.15	3.92148
ENSBTAG00000017582	513678	CHEK1	10.98	7.74	9.69	8.61	7.32	8.86	3.65	9.89	11.06	6.16	9	13.19	15.11	15.58	10.38	10.54	1.8236
ENSBTAG00000017594	512451	ZHX3	6.39	8.37	7.59	6.03	7.98	6.4	13.25	8.34	14.71	17.53	8.5	7.98	11.92	10.45	17.24	14.68	3.0245
ENSBTAG00000017624	616956	RAB17	16.54	23.8	24.63	24.33	17.93	25.73	15.77	17.36	18.12	14.55	30.13	15.73	23.79	31.24	19.8	16.01	5.66353
ENSBTAG00000017656	444859	ST3GAL3	39.73	34.3	45.82	30.62	35.53	36.87	48.51	34.52	54.19	32.22	43.52	29.5	60.39	60.95	45.99	48.29	10.3708
ENSBTAG00000017664	282879	HGF	15.79	9.59	12.48	11.04	9.72	13.4	11.31	19.76	10.48	8.87	13.38	10.96	10.08	12.18	11.9	8.6	2.04599
ENSBTAG00000017704	536203	ABCG2	29.06	33.55	30.48	27.45	22.15	28.55	17.99	27.79	30.62	28.68	25.23	35.86	32.2	37.05	28.06	26.78	2.86883
ENSBTAG00000017714	281652	C4BPB	76.05	65.76	86.33	91.69	56.65	110.42	58.96	98.1	57.4	111.93	100.92	64.01	64.96	66.87	88.93	90.84	24.5667
ENSBTAG00000017722	280687	F5	369.85	195.69	335.79	206.17	189.53	302.69	355.77	396.94	251.21	275.12	245.44	205.91	277.3	247.31	342.18	220.51	84.6935
ENSBTAG00000017733	280740	CA2	2.23	1.7	3.17	2.24	2.71	5.59	2.55	7.59	4.35	2.56	4.98	4.07	3.63	5.39	4.13	3.05	1.33434
ENSBTAG00000017738	506282	EMID1	2.54	4.33	4.96	2.71	3.42	3.07	4.4	1.75	3.4	3.35	2.6	3.39	6.7	4.13	5.7	5.49	1.24538
ENSBTAG00000017769	512894	RIBC1	8.94	4	4.62	3.66	3.61	9.1	6.31	7.59	6.57	7.4	5.58	9.26	7.61	6.46	7.57	5.25	1.74947
ENSBTAG00000017783	617179	TSPYL2	8.73	6.07	7.61	11.01	9.36	9.24	13.78	7.78	7.18	7.82	10.36	7.28	7.09	5.89	10.69	8.91	1.61603
ENSBTAG00000017814	618195	LGI4	37.18	26.15	23.79	19.09	19.03	34.2	24.71	28.01	28.38	28.64	30.14	47.22	31.28	28.74	39.74	55.98	6.58274
ENSBTAG00000017816	616139	FXYD1	220.96	196.65	221.05	200.98	204.66	251.8	163.67	210.47	195.34	194.1	242.98	223.02	254.69	230.74	207.15	202.14	19.0588
ENSBTAG00000017824	614909	IRF8	7.61	10.75	4.9	7.42	8.63	5.32	10.53	7.78	8.55	5.65	8.72	11.11	8.27	8.39	10.07	9.14	1.41588
ENSBTAG00000017860	510158	HIPK2	17.95	8.05	12.99	4.94	7.7	12.25	30.23	13.4	7.72	7.51	9.37	8.43	12.66	9.46	14.78	19.82	4.40332
ENSBTAG00000017882	506054	LRRC3	16.77	13.24	18.26	15.02	21.15	18.58	39.3	18.09	10.23	19.08	16.88	14.24	16.07	15.22	27.66	29.1	3.50635
ENSBTAG00000017885	525138	ATPSCKMT	12.91	11.26	11.25	13.2	11.14	16.06	10.17	14.26	10.79	12.56	13.73	11.51	12.6	11.07	14.15	11.05	1.44554
ENSBTAG00000017905	540606	WDR91	8.23	5.86	4.88	5.5	6.55	7.05	16.38	6.64	7.25	5.18	8.07	6.03	6.67	5.85	6.41	7.63	1.09712
ENSBTAG00000017957	506099	SPATA24	8.89	6.99	5.69	10.24	9.02	11.59	11.95	7.73	11.71	6.59	9.78	9.16	6.71	8.88	6.41	6.41	3.01709
ENSBTAG00000018050	534647	CDR2	7.56	6.8	5.55	8.1	12.95	11.05	14.04	8.58	10.16	3.48	10.29	4.18	7.23	3.59	7.52	7.39	3.41739
ENSBTAG00000018054	327700	FABP1	1157.41	1226.69	843.8	746.76	1065.14	1479.65	661.59	993.04	758.83	2011.78	1430.52	2047.88	1400.13	1928.46	1394.26	1054.1	389.976
ENSBTAG00000018059	407131	CD80	20.47	10.76	16.74	18.06	9.37	17.95	11.93	18.93	16.11	5.42	16.43	8.81	7.94	10.96	11.42	10.08	6.05642
ENSBTAG00000018064	505226	FAM221A	5.82	5.12	4.45	5.03	4.94	6.75	3.83	4.88	7.9	7.28	4.96	7.26	3.99	4.85	6.4	6.01	1.24538
ENSBTAG00000018072	505390	FARS2	9.88	8.57	8.63	9.29	12.13	6.39	8.22	5.25	4.46	5.3	6.89	4.62	10.57	6.31	9.08	7.35	2.20907
ENSBTAG00000018082	614254	QPRT	40.16	54.98	51.2	46.43	52.32	50.2	70.62	26.41	52.97	35.09	40.95	43.8	60.73	63.23	67.07	79.85	14.6629
ENSBTAG00000018108	517456	PXN	3.62	2.85	4.24	2.11	2.31	3.08	10.83	2.76	3.57	3.6	4.16	2.82	5.22	5.18	5.12	5.38	1.21573
ENSBTAG00000018119	768208	AOAH	2.54	7.78	1.24	2.64	2.76	4.34	4.11	4.89	3.18	4.51	5.05	2.16	1.82	4.71	4.6	5.01	1.38623
ENSBTAG00000018130	281294	MAP2	4.04	1.85	4.38	3.8	2.8	2.67	1.84	5.63	2.56	5.44	4.89	7.32	5.99	7.37	7.02	6.11	2.4537
ENSBTAG00000018213	540781	TBCEL	13.42	12.88	18.26	13.75	10.07	17.95	9.53	16.67	17.91	12.29	18.35	19.2	18.54	21.79	13.71	15.93	3.81028
ENSBTAG00000018220	509065	RGSL1	12.83	14.04	11.55	8.32	10.55	22.47	5.44	2.5	5.32	1.92	6.07	17.38	8.61	3.46	16.94	9.64	5.56716
ENSBTAG00000018248	505290	MGLL	30.36	24	32.28	40.87	52.26	46.75	124.1	14.17	16.27	12.75	38.09	10.27	22.72	19.33	29.82	39.26	15.9676
ENSBTAG00000018281	523311	GPX7	5.12	2.88	2.94	6.08	8.39	6.04	4	4.49	2.26	3.33	4.17	2.92	2.85	2.39	2.12	1.75	1.40106
ENSBTAG00000018282	509473	NIF3L1	10.74	8.72	8.69	9.31	10.25	11.6	10.18	9.64	10.21	8.56	9.02	11.66	10.31	8.02	10.94	9.42	1.27504
ENSBTAG00000018287	515496	SLC25A48	1.75	5.65	5.4	4.82	5.76	3.94	6.83	4.86	3.64	4.53	3.59	1.64	4.11	5.52	4.02	5.53	1.26021
ENSBTAG00000018299	515306	PIGH	8.06	7.55	7.33	6.9	8.78	8.77	6.65	6.44	7.71	8.73	6.85	6.07	8.69	8.02	7.24	6.33	1.04523
ENSBTAG00000018314	511672	MED11	4.57	5.49	5.01	7.03	6.75	5.32	5.69	4.92	6.83	3.47	5.71	5.67	6.12	6.27	4.73	8.16	1.06006
ENSBTAG00000018365	282213	CYP2E1	3980.21	4093.97	3986.8	2627.93	2614.35	4175.13	2415.27	3600.23	2019.54	2651.76	3295.81	3296.42	2481.72	2241.67	3291.2	3089.24	952.103
ENSBTAG00000018366	513984	SLC15A3	3.67	4.37	2.13	2.67	2.96	2.63	4.5	3.27	4.27	5.25	5.91	4.17	5.03	5.13	5.95	4.87	1.28986
ENSBTAG00000018416	536427	CCDC42	7.78	9.04	8.84	7.01	5.7	14.64	6.49	8.93	5.41	8.75	12.8	8.7	6.15	11.03	5.9	8.31	2.60196
ENSBTAG00000018420	505152	POLG2	4.26	3.68	3.43	2.89	2.75	3.87	2.95	3.56	2.68	2.66	4.42	4.2	3.8	4.43	4.33	2.59	1.02299
ENSBTAG00000018430	615147	GSAP	16.47	20.56	19.65	16.41	13.81	16.69	12.58	22.36	9.62	12.61	13.98	8.23	18.56	19.32	13.49	11.56	4.43297
ENSBTAG00000018473	505632	MARCO	27.9	59.92	25.09	30.08	29.79	11.03	23.3	26.69	47.05	114.33	43.02	40.79	16.95	18.64	29.6	123.14	16.4198
ENSBTAG00000018509	533229	ETNK2	112.07	115.81	161.84	83.28	94.57	127.23	117.68	113.09	90.37	93.63	135.44	103.74	153.31	151.21	108.64	146.73	30.1709
ENSBTAG00000018518	522270	RASL10B	0.94	3.41	3.36	1.15	2.38	2.26	5.6	1.06	1.8	1.29	1.93	1.01	1.73	2.66	2.33	4.32	1.29727
ENSBTAG00000018523	531022	TRIM38	16.76	15.84	15.56	18.01	15.35	18.7	14.74	19.4	23.56	14.71	18.11	22.55	17.07	18.42	16.75	17.86	2.12012
ENSBTAG00000018530	768036	TUBA8	7.32	11.65	7.54	5.49	12.01	7.43	17.27	5.58	16.25	9.52	9.18	14.17	14.36	10.25	12.84	21.15	5.05567
ENSBTAG00000018556	511239	MGC137211	1530.55	1019.81	1949.11	1084.27	1117.26	1096.57	1101.06	1458.23	836.75	1260.56	1239.47	1140.56	1753.73	1182.04	1152.79	1120.21	115.05
ENSBTAG00000018579	514962	DOK1	7.79	8.62	6.67	6.62	8.4	8.32	9.08	5.84	9.99	4.58	8.65	9.34	7.88	9.03	8.16	7.05	1.20832
ENSBTAG00000018604	524002	SEMA4G	37.87	30.25	42.42	20.52	24.48	28.12	72.8	37.7	39.47	33.28	37.89	31.36	50.1	40.74	57.06	46.96	10.4894
ENSBTAG00000018694	531552	ACSS3	137.88	119.23	114.42	114.98	128.3	114.08	86.89	125.4	137.89	98.89	101.49	127.59	151.52	136.69	122.3	93.54	17.3909
ENSBTAG00000018706	317656	PCTP	67.03	71.69	69.45	60.74	47.49	79.27	41.25	48.64	37.52	60.01	62.5	56.73	69.75	75.9	50.23	80.2	15.9083
ENSBTAG00000018706	616574	LOC616574	67.03	71.69	69.45	60.74	47.49	79.27	41.25	48.64	37.52	60.01	62.5	56.73	69.75	75.9	50.23	80.2	15.9083
ENSBTAG00000018707	536781	LDB3	0.79	9.29	2.23	0.41	0.31	6.01	1.74	3.83	0.43	7.66	4.52	5.05	0.93	1.97	0.96	4.13	2.53525
ENSBTAG00000018724	508176	TMEM82	7.71	15.22	13.29	13.5	18.09	15.39	28.09	7.4	10.36	9.46	13.14	11.72	13.45	13.61	14.21	19.16	2.72057
ENSBTAG00000018831	615334	DAO	39.52	30.17	32.8	20.85	21.36	29.45	32.97	30.68	19.62	23.32	32.89	20	29.25	26.67	29.65	23.49	5.30771
ENSBTAG00000018843	280699	SERPINA1	3624.96	2479.89	3364.31	3072.01	2941.1	2513.56	2643.4	2850.71	2210.95	2744.34	2547.91	2360.98	2706.75	2665.19	2443.33	2687.02	274.889
ENSBTAG00000018872	280789	F12	38.89	46.45	52.25	34.13	41.05	29.67	78.77	39.81	41.86	33.76	31.62	27.52	43.93	62.67	41.5	76.5	10.8675
ENSBTAG00000018926	282270	LEAP2	582.71	474.68	507.14	546.97	472.75	531.51	509.5	593.35	543.05	582.12	500.92	757.28	484.06	487.22	624.72	522.02	60.9719
ENSBTAG00000018955	518810	SOHLH2	4.22	1.68	4.29	3.92	7.67	3.01	5.06	2.01	2.52	3.99	1.14	5.55	2.46	2.35	2.05	0.97	1.76429
ENSBTAG00000019015	282255	IFITM3	4.15	1.5	2.6	2.54	2.92	6.72	11.71	2.24	7.85	2.13	3.51	4.46	6.54	7.9	8.23	15.65	3.26913
ENSBTAG00000019033	510910	CD84	4.61	5.13	1.68	4.76	2.8	2.8	3.22	3.88	4.73	3.49	5.23	2.85	2.25	3.34	3.54	2.57	1.0823
ENSBTAG00000019054	614555	EPSTI1	17.83	14.64	18.24	13.97	23.4	18.07	15.08	21.53	23.54	21.58	12.85	16.93	16.71	25.25	15.11	14.93	3.84735
ENSBTAG00000019082	529507	RAD51D	4.52	4.89	5.34	4.4	4.54	5.7	4.2	3.22	3.86	3.73	5.83	3.28	5.49	6.83	5.39	4.73	1.13419
ENSBTAG00000019084	530785	INHBC	24.61	16.4	29.51	3.64	10.2	19.25	43.9	15.08	42.38	18.78	26.96	27.95	41.09	32.03	11.45	42.48	14.8927
ENSBTAG00000019125	282353	SLC1A1	19.22	17.83	17.28	8.75	8.88	12.5	4.73	14.96	12.74	9.03	10.85	26.62	19.36	12.85	29.37	22.84	7.33887
ENSBTAG00000019129	537669	BTD	27.18	22.48	26.9	22.93	18.08	31.3	18.45	20.83	27.72	19.28	33.44	25.54	27.94	24.25	24.72	27.43	3.88441
ENSBTAG00000019225	515437	SLC39A14	381.72	326.79	305.77	378.63	390.01	328.84	476.71	370.83	545.75	369.27	357.9	292.54	312.15	284.73	357.98	335.4	44.6633
ENSBTAG00000019227	789748	LOC789748	4.87	5.49	5.52	9.29	12.98	6.52	11.59	9.41	6.91	12.39	6.5	6.75	8.06	13.46	6.32	6.07	1.96444
ENSBTAG00000019227	107131224	LOC107131224	4.87	5.49	5.52	9.29	12.98	6.52	11.59	9.41	6.91	12.39	6.5	6.75	8.06	13.46	6.32	6.07	1.96444
ENSBTAG00000019230	282330	PTGER3	15.91	17.24	11.64	17.18	20.9	17.61	18.18	32.89	19.04	40.56	16.34	27.72	12.66	29.05	32.51	23.3	5.47821
ENSBTAG00000019277	514409	KCNH3	1.09	2.49	2.62	1.6	3.63	1.02	7.51	0.81	0.71	1.25	3.15	1.73	3	1.76	4.03	7.67	1.52708
ENSBTAG00000019291	497029	GRB14	18.54	14.23	20.27	16.59	12.05	15.97	15.3	24.19	21.52	19.26	18.77	16.53	16.95	17.6	19.32	17.59	2.43888
ENSBTAG00000019298	506029	STRADB	23.15	15.97	19.39	19.12	19.66	19.25	16.42	20.91	20.33	16.57	19.97	21.16	21.03	22.42	19.95	16.17	1.72723
ENSBTAG00000019299	504764	GRHPR	112.03	97.23	85.77	84.34	89.21	120.87	126.27	72.14	113.52	68.78	98.31	82.94	105.65	101.77	87.37	88.67	14.2033
ENSBTAG00000019315	282311	PLA2G7	24.09	22.33	22.9	17.67	29.26	35.84	20.19	21.55	15.61	22.15	27.09	24.42	18.85	16.56	15.1	11.62	5.32253
ENSBTAG00000019322	507993	HABP2	66.43	56.54	94	46.97	46.16	59.38	67.87	75.53	52.99	49.13	60.11	47.54	70.76	64.2	60.52	56.95	11.0305
ENSBTAG00000019423	512227	ACSM2B	625.22	476.39	483.15	397.14	590.2	578.13	298	528.09	395.83	514.06	522.02	635.46	614.21	503.69	717.53	442.83	109.245
ENSBTAG00000019437	521795	SLFN11	59.58	46.42	68.04	48.3	66.08	54.63	53.08	60.51	69.71	49.37	43.09	55.53	54.57	59.59	40.08	44.93	9.05127
ENSBTAG00000019440	617946	PROZ	51.33	61.43	63.2	56.92	58.83	63.46	100.17	55.69	62.38	51.05	61.81	59.03	58	65.6	72.63	105.76	5.63388
ENSBTAG00000019478	515375	NAAA	24.91	21.65	14.52	14.49	11.17	16.25	9.71	25.14	21.76	15.68	26	25.82	15.43	17.57	14.22	19.62	5.52269
ENSBTAG00000019497	522946	ILDR2	6.05	4.2	4.44	4.14	3.66	5.69	3.52	4.47	4.66	3.38	5.73	3.16	6.87	7.69	2.97	2.7	1.55673
ENSBTAG00000019516	618278	COMT	67.4	64.58	80.84	61.2	78.88	93.77	203.45	59.94	69.3	48.33	84.48	52.75	97.11	68.37	89.33	92.29	20.0448
ENSBTAG00000019533	613714	ADTRP	110.57	73.09	82.41	107.94	84.01	114.75	69.71	100.2	87.97	65.51	81.66	59.44	67.29	71.73	73.3	57.52	15.3301
ENSBTAG00000019556	614193	MIIP	6.4	6.24	6.29	6.19	4.83	8.89	9.26	6.2	7.14	7.56	7.74	8.68	6.8	7.25	13.23	7.63	1.37882
ENSBTAG00000019557	493713	NR1I2	65.29	44.59	42.69	52.45	48.5	64.75	73.34	48.91	48.05	28.28	67.38	34.71	43.71	36.42	41.42	43.9	8.17654
ENSBTAG00000019611	532952	MAGI3	6.74	4.31	6.27	4.17	4.3	5.82	5.59	7.3	5.69	7.68	6.24	5.98	7.49	7.75	7.3	4.43	1.76429
ENSBTAG00000019615	536504	PHTF1	5.55	5.13	4.02	3.67	3.69	4.98	4.34	7.45	5.53	4.61	4.55	3.75	3.73	5.24	3.47	3.97	1.04523
ENSBTAG00000019616	514488	APCS	521.56	348.45	795.87	477.56	1104.18	914.47	520.9	1389.22	599.92	1494.46	695.06	879	747.69	785.38	910.98	924.67	240.737
ENSBTAG00000019672	574091	LOC574091	9.59	7.91	14.51	6.44	5.59	10.09	7.5	13.53	5.9	10.36	7.7	5.26	9.19	10.17	9.02	6.42	2.66868
ENSBTAG00000019686	513641	NCKAP1L	10.81	10.71	6.44	8.31	9.32	8.69	9.21	11.03	9.23	10.57	8.29	8.66	8.18	8.8	11.24	8.19	1.13419
ENSBTAG00000019700	338471	PC	33.26	34.33	45.36	50.19	51.7	30.16	186.19	17.21	35.47	15.02	39.63	12.22	40.66	36.34	42.97	32.52	9.49605
ENSBTAG00000019733	535066	ADGRL4	8.96	9.68	7.99	6.8	7.55	12.48	9.78	17.89	7.75	8.46	10.84	11.54	8.18	10.45	11.73	7.54	2.29062
ENSBTAG00000019745	505124	LMF1	4.69	7.64	6.91	4.84	7.28	5.12	11.48	3.71	6.06	5.6	6.8	5.46	9.26	7.83	8.99	10.9	2.32027
ENSBTAG00000019764	538914	APOA5	456.04	499.82	540.38	533.94	578.39	599.02	779.52	391.7	197.2	369.62	439.52	297.38	346.73	241.46	620.13	536.45	154.761
ENSBTAG00000019770	537301	APOA4	57.85	38.74	38.43	100.54	170.38	129.75	281.31	22.79	9.13	8.14	44.03	4.43	9.84	3.55	23.56	8.98	33.2621
ENSBTAG00000019798	281401	PIGR	17.44	37.98	49.57	21.84	28.28	55.76	60.02	71.81	55.5	32.48	40.82	39.8	33.31	52.17	36.3	51.02	16.7311
ENSBTAG00000019811	533957	HAO1	100.68	114.72	92.58	107.43	89.43	108.54	73.32	91.97	101.24	98.41	101.86	122.6	113.05	117.66	99.58	91.33	12.8764
ENSBTAG00000019872	100138311	PIK3AP1	40.76	51.35	45.29	34.65	37.61	46.65	40.48	46.04	44.02	40.28	40.31	44.78	47.56	48.79	45.91	43.12	5.04084
ENSBTAG00000019916	505010	CLMN	17.2	16.12	20.8	8.32	12.68	16.88	20.98	22.42	16.24	28.36	15.3	26.09	28.37	22.25	31.26	24.24	6.98305
ENSBTAG00000019928	510038	AQP11	3.47	3.27	6.58	3.7	2.16	5.29	4.77	3.62	2.69	4.28	6.27	4.91	5.64	4.59	3.78	6.18	1.34917
ENSBTAG00000019967	282532	RASA3	5.04	5.3	5.06	3.97	4.16	4.8	7.69	5.25	5.71	6.19	6.89	5.63	5.75	7.73	7.75	7.85	1.11195
ENSBTAG00000019979	784304	CMPK2	11.23	8.9	12.57	6.89	9.1	12.38	13.15	9.69	7.02	7.09	10.17	6.23	8.34	8.59	7.67	7.94	2.2832
ENSBTAG00000019984	523427	GINS1	6.53	2.64	5.22	10.72	9.07	10.11	6.82	5.7	6.92	4.14	10.28	3.86	4.61	3.05	5.01	4.13	2.09047
ENSBTAG00000020034	534996	LYN	17.56	15.2	14.32	11.59	12.92	12.36	14.56	19.34	17.08	15.71	14.59	13.73	15.46	17.29	14.83	14.2	1.46777
ENSBTAG00000020037	526748	CYB5RL	6.32	3.19	3.53	6.74	5.3	14.49	6.17	3.87	4.13	2.95	9.32	3.32	3.64	3.5	3.72	2.99	1.04523
ENSBTAG00000020147	100848046	BBS1	2.55	3.83	3.1	2.77	2.41	3.66	5.37	2.13	5.12	2.94	4.16	3.51	3.86	4.76	4.61	4.23	1.23797
ENSBTAG00000020161	540134	KLHL22	2.34	3.63	4.14	2.86	3.15	3.3	5.96	2.65	2.62	2.7	3.74	2.12	4.51	4.55	4.64	7.76	1.23056
ENSBTAG00000020184	450206	AQP8	185.05	219.44	254.27	188.95	151.47	205.81	137.73	170.49	185.19	188.59	220.46	194.01	228.83	277	193.23	246.06	36.2866
ENSBTAG00000020185	532314	ZNF275	2.51	2.71	1.98	1.44	2.43	2.96	3.83	1.53	1.49	1.4	1.15	1.75	2.09	2.3	3.3	2.92	1.01558
ENSBTAG00000020193	504377	DCLRE1A	6.52	4.72	3.97	5.48	4.71	5.56	4.38	6.67	6.28	4.16	5.53	5.86	5.26	5.5	5.41	4.46	1.0823
ENSBTAG00000020199	526585	F2R	10.78	6.33	8.81	3.53	8.1	4.87	5.57	9.83	3.53	5.78	4.71	7.49	4.23	6.86	5.7	3.78	2.41664
ENSBTAG00000020214	517584	LRRC8B	10.69	5.42	5.3	4.95	6.7	9.94	9.25	7.65	5.73	3.16	6.45	4.34	4.47	3.54	7.03	3.93	1.9941
ENSBTAG00000020229	618059	ATP8B3	15.23	9.82	15.02	11.75	9.8	24.63	23.61	16.18	9.71	16.64	24.08	13.98	15.82	15.67	20.9	16.03	4.26989
ENSBTAG00000020238	534114	RIMS1	3.83	1.82	2.72	2.24	1.8	1.7	0.99	0.92	2.44	0.13	2.92	2.91	2.2	4.57	0.32	4.22	1.03041
ENSBTAG00000020279	504346	ALG9	9.61	6.95	7	9.68	9.26	9.99	8.03	7.07	6.72	4.49	7.3	5.74	6.48	6.33	6.26	5.13	1.3121
ENSBTAG00000020340	539497	ZNF830	8.06	6.27	7.13	7.83	5.88	9.26	6.62	8.49	6.2	8.62	7.82	7.16	6.7	7.3	9.76	6.37	1.2528
ENSBTAG00000020391	540701	MEP1B	24.82	45.1	36.64	26.94	27.81	65.38	21.09	52.03	30.79	36.55	34.19	46.18	28.41	29.28	31.4	19.45	8.1543
ENSBTAG00000020404	535816	FTCD	42.79	61.99	53.88	43.91	47.59	57.23	124.55	35.93	40.24	46.11	74.9	54.55	76.59	62.79	91.05	106.62	18.5918
ENSBTAG00000020430	516510	GLT1D1	68.57	48.55	59.08	49.12	52.71	67.69	48.58	58.93	82.06	62.47	69.58	61.89	75.51	74.86	51.61	63.37	12.5057
ENSBTAG00000020512	281194	GJB1	119.02	157.66	151.14	140.67	142.65	147.99	164.37	101.9	183.42	135.05	148.72	173.47	181.52	203.51	191.95	220.41	28.4807
ENSBTAG00000020517	616966	MED9	5.18	5.18	4.74	10.57	6.29	5.37	6.78	4.02	5.64	7.05	4.64	5.59	4.98	5.06	7.8	6.32	1.14901
ENSBTAG00000020542	617777	SHE	11.9	15.05	16.37	10.27	12.7	12.26	18.47	13.32	16.33	11.34	12.63	14.2	15.07	17.78	13.63	10.79	2.34992
ENSBTAG00000020551	515178	ABCD1	0.86	2.07	2.22	0.86	1.06	1.67	2.29	1.17	1.31	2.46	2.03	1.93	3.77	3.2	3.07	4.24	1.20091
ENSBTAG00000020556	618041	APOC4	231.45	513.08	403.69	269	413.84	364.53	390.13	172.88	329.32	264.98	339.68	304.25	477.84	524.94	444.44	529.28	128.682
ENSBTAG00000020558	618039	APOC2	266.86	146.24	223.11	399.93	356.45	312.62	193.88	218.78	112.01	155.28	174.13	193.63	205.64	164.07	205.46	160.29	55.5827
ENSBTAG00000020597	281167	FMO3	870.32	696.69	627.49	694.7	588.17	757.45	548.07	880.06	867.72	819.37	753.23	877.71	831.77	754.86	767.09	709.33	102.915
ENSBTAG00000020616	513389	DGKD	8.99	7.44	9.93	6.94	8.84	6.19	27.66	7.98	9.82	8.44	11.48	8.67	11.45	10.92	12.93	13.06	2.57972
ENSBTAG00000020644	540179	GPC4	4.59	3.91	6.56	2.81	3.18	3.65	2.94	6.17	3.82	3.2	3.72	3.82	6.12	3.95	4.64	4.28	1.00076
ENSBTAG00000020715	513301	PIK3C2G	31.01	25.82	24.08	20.86	14.87	29.28	18.91	39.62	23.66	20.51	23.11	24.32	26.71	22.83	24.06	27.95	4.3366
ENSBTAG00000020749	616897	PRXL2C	11.24	11.53	13.4	11.68	9.95	12.99	7.84	11.46	12.41	10.07	13.32	13.28	11.21	14.21	11.41	10.2	2.01634
ENSBTAG00000020755	281486	SELP	10.94	6.87	13.88	7.33	6.26	5.38	6.81	8.3	14.2	6.66	11.7	18.9	14.09	11.93	7.26	12.8	4.2773
ENSBTAG00000020773	510967	CTSW	8.17	7.73	5.27	7.46	5.98	7.16	6.89	6.02	8.31	8.71	7.51	5.61	11.33	9.12	10.09	8.36	1.35658
ENSBTAG00000020789	509206	STS	15.19	23.9	23.97	7.35	18.11	18.29	52.59	18.12	9.48	19.79	19.27	16.38	30.41	26.91	33.02	27.17	6.53085
ENSBTAG00000020801	510019	CYRIB	13.51	12.83	7.53	10.56	14.45	11.56	9.24	14.26	11.98	16.19	11	10.28	12.1	11.89	12.67	10.67	1.95703
ENSBTAG00000020852	618274	SLC16A11	6.75	11.88	11.61	8.89	8.77	9	22.79	4.14	7.95	4.49	12.12	7.72	18.07	18.13	14.95	26.3	4.55158
ENSBTAG00000020853	538855	SLC16A13	24.49	28.62	28.42	19.63	19.64	36.2	37.85	16	25.23	27.95	34.59	31.53	45.42	45.12	37.88	24.73	10.1929
ENSBTAG00000020861	100137827	CHAMP1	5.98	4.58	4.99	4.18	5.03	5.67	6.87	7.58	4.83	5.86	3.88	3.61	4.55	3.98	6.15	4.34	1.2528
ENSBTAG00000020869	280762	DDC	43.15	37.27	47.55	55.07	58.53	52.57	51.32	41.07	39.87	38.24	44.96	44.95	41.42	43.82	40.75	41.06	4.70725
ENSBTAG00000020895	281904	LOXL4	1.01	3.27	1.61	1.06	1.83	2.7	3.86	1.68	6.05	1.94	3.01	3.53	5.35	7.53	2.35	2.96	1.50484
ENSBTAG00000020934	512726	SHF	6.15	9.17	7.54	7.05	7.47	7.67	8.98	5.48	8.86	5.48	7.22	7.39	11.49	10.34	10.06	10.67	2.09788
ENSBTAG00000020957	538536	FZD5	11.87	17.33	16.71	7.25	10.78	9.21	63.84	5.14	14.54	5.55	12.95	12.76	17.7	17.17	16.39	39.16	5.19651
ENSBTAG00000020961	505754	DUSP19	4.97	3.47	4.31	3.37	2.81	4.96	2.7	4.87	3.75	3.49	3.81	5.01	4.44	5.16	3.96	3.03	1.04523
ENSBTAG00000020963	510276	RASSF1	7.09	5.8	6.01	5.73	8.04	7.22	10.47	5.23	8.01	4.76	8.19	6.16	7.51	6.27	6.44	7.75	1.44554
ENSBTAG00000020979	353110	NGFR	19.91	19.63	21.86	11.53	15.68	17.71	29.88	23.28	24.92	20.56	22.35	22.76	24.29	27.99	29.73	31.07	4.12904
ENSBTAG00000020990	767936	P2RY14	4.27	2.15	2.92	0.2	3.01	4.36	1.1	0.23	1.38	0.62	0.18	0.16	1.43	1.17	0.09	0.56	1.40106
ENSBTAG00000021007	539750	FOLR1	8.88	9.06	10.67	14.65	12.39	12.11	7.91	7.92	7.45	9.31	11.31	3.22	7.24	12.11	8.04	6.89	2.54266
ENSBTAG00000021013	540236	TUBB4A	34.87	23.89	35.44	13.75	18.37	14.86	75.66	22.63	31.69	17.86	16.95	33.6	49.05	35.13	33.48	47.21	17.9172
ENSBTAG00000021033	517909	SGK2	13.36	13.39	14.45	11.94	20.67	17.96	23.89	11.63	15.33	7.79	16.32	11.8	14.48	10.33	13.96	12.59	2.67609
ENSBTAG00000021036	508949	MARCHF2	2.64	4.12	3.8	4.62	5.73	4.82	5.64	2.86	3.11	3.21	3.85	3.46	5.18	4.73	6.13	5.03	1.27504
ENSBTAG00000021050	513144	ECEL1	1.53	0.05	12.87	7.77	5.59	0.25	9.98	25.03	17.81	30.8	3.79	7.37	10.13	1.99	20.15	1.31	8.61391
ENSBTAG00000021072	534119	DTNB	10.85	10.63	12.5	9.51	9	13.56	12.59	11.07	10.3	8.53	14.98	9.21	12.27	17.45	8.13	10.99	2.40923
ENSBTAG00000021127	281789	GNA14	12.39	10.81	13	9.76	8.46	11.4	11.22	15.54	9.93	12.51	11.79	9.77	15.85	16.64	12.61	10.96	1.79395
ENSBTAG00000021180	515913	TBATA	17.98	16.12	18.94	17.53	28.14	74.39	42.93	24.42	57.06	45.41	16.61	66.26	22.25	6.5	64.19	24.47	11.9794
ENSBTAG00000021190	281062	CDH2	48.62	41.69	47.48	47.33	39.62	47.46	38.12	48.16	29.91	27.43	48.08	27.15	43.28	51.99	41.87	31.68	7.71693
ENSBTAG00000021195	100336715	A1CF	161.7	104.65	117.73	83.97	92.05	149.23	117.92	179.78	124.88	136.92	102.29	133.92	120.9	101.51	136.5	99.91	25.6712
ENSBTAG00000021208	528960	RRM2B	5.84	7.7	7.39	7.34	5.92	7.45	5.68	7.06	6.14	5.52	6.4	5.85	7.35	7.65	7.08	5.98	1.08971
ENSBTAG00000021222	100135053	ZNF771	7.45	9.39	6.76	6.8	9.41	8.38	15.75	7.87	12.06	10.72	8.2	12.17	9.18	6.7	9.11	20.64	2.42405
ENSBTAG00000021253	514566	PRDM15	2.01	2.3	2.04	2.65	4.19	3.07	4.09	3.85	3.76	6.21	3.46	2.47	2.96	3.05	5.4	2.43	1.0823
ENSBTAG00000021287	614573	SLC16A7	59.86	44.46	31.8	37.1	26.19	46.55	28.82	41.57	45.27	60.04	39.3	92.46	55.66	64.16	51.35	48.54	13.7585
ENSBTAG00000021322	767902	TM4SF20	3.43	3.26	3.58	3.62	3.46	4.73	3.25	14.1	6.34	5.6	6.59	2.62	4.61	5.23	5.06	5.12	1.70499
ENSBTAG00000021325	537280	SLC19A3	12.92	8.2	5.92	9.87	8.03	13.23	10.39	11.02	12.52	2.74	11.63	6.37	6.96	8.3	5.26	6.76	3.31361
ENSBTAG00000021386	782603	ANGPTL3	261.28	365.82	351.13	222.54	215.4	279.92	199.82	361.62	245.58	312.89	373.1	335.83	360.1	373.63	255.23	315.01	77.4955
ENSBTAG00000021408	508781	FMO1	485.5	674.17	486.5	452.58	494.7	590.51	286.53	489.93	414.11	473.48	431.65	656.22	575.77	634.28	523.08	465.75	68.3479
ENSBTAG00000021452	509859	TRANK1	16.58	11.58	19.36	10.08	9.62	14.63	31.05	18.63	12.74	11.77	14.57	11.76	16.93	16.76	20.1	12.86	4.20317
ENSBTAG00000021471	504972	GIN1	6.74	4	4.68	4.06	3.79	7.57	4.21	6.07	6.02	3.19	5.22	5.83	4.81	5.04	4.41	4.3	1.06006
ENSBTAG00000021481	509027	CA14	4.24	1.98	4.25	2.3	1.47	2.81	2.33	4.4	2.6	2.02	3.02	3.82	3.83	4.58	3.45	3.43	1.34917
ENSBTAG00000021515	514466	ZDHHC19	2.24	1.64	2.03	1.72	1.49	4.08	8.08	1.07	4.72	2.5	3.48	3.73	3.22	2.77	4.08	5.31	1.60862
ENSBTAG00000021568	787487	VWCE	4.25	4.77	4.88	3.31	3.28	4.01	12.14	4.25	3.14	4.21	8.54	4.61	7.4	6.86	9.95	5.95	1.95703
ENSBTAG00000021615	511098	LGALS2	0.43	2.01	3.43	1.57	1.1	2.96	1.96	5.22	2.21	3.07	2.96	1.41	2.06	3.08	2.62	1.79	1.14901
ENSBTAG00000021654	614840	GAS2	12.04	13.02	20.15	12.29	6.52	15.87	6.4	12.28	11.36	9.33	15.82	10.16	20.27	23.21	14.76	10.89	4.02526
ENSBTAG00000021661	537782	APAF1	7.63	6.08	5.75	6	6.25	7.83	6.59	8.01	7.88	8.41	6.78	6.84	5.49	5.41	8.94	4.41	1.54932
ENSBTAG00000021706	781063	TBX3	11.68	14.96	13.87	13.09	16.85	14.82	20.41	16.06	23.71	15.77	14.26	29.14	27.25	21.08	21.36	29.16	5.42632
ENSBTAG00000021751	513223	RASEF	2.69	4.01	6	3.09	6.23	3.71	3.3	5.74	4.46	2.62	3.99	6.99	4.51	7.07	6.83	6.55	2.15718
ENSBTAG00000021777	618318	DOC2G	1.88	3.15	5.31	2.09	3.93	2.5	10.85	2.8	3.16	1.93	2.11	1.84	2.98	3.82	3.66	12.5	1.34917
ENSBTAG00000021791	510532	PARP9	15.7	13.01	14.18	15.83	19.96	15.45	12.07	18.61	19.35	18.59	11.8	13.98	13.95	16.45	12.4	14.71	2.55007
ENSBTAG00000021795	503578	HNF1A	6.92	7.96	8.95	4.71	7.18	7.5	21.48	4.35	8.43	6.06	10.43	7.53	11.05	12.39	12.44	16.31	3.23948
ENSBTAG00000021809	532586	DEPDC7	38.06	46.52	46.53	42.63	47.57	71.27	36.49	68.14	52.77	84.3	49.86	37.5	54.57	63.97	68.8	38.45	15.508
ENSBTAG00000021823	100335368	HJV	40.1	18.37	39.99	22.26	17.52	29.66	11.75	22.72	18.77	27.21	29.19	33.65	44.79	41.1	26.84	30.58	11.3938
ENSBTAG00000021829	504524	GM2A	16.19	16.39	10.27	13.42	13.65	12.8	11.69	20.24	17.46	14.58	17.36	14.78	16.82	17.32	15.23	10.84	2.98003
ENSBTAG00000021830	615535	ENPP1	81.12	79.06	96.83	63.95	68.38	88.56	69.24	102.18	75.9	86.26	78.99	98.87	89.88	85.96	97.75	80.29	10.3634
ENSBTAG00000021875	524417	SLC41A2	150.14	137.51	103.42	116.37	185.55	147.23	98.77	142.7	171.45	158.73	132.15	201.13	133.9	113.52	178.19	129.59	31.4015
ENSBTAG00000021880	536925	COQ8A	7.55	7.99	9.56	6.33	7.48	7.43	9.41	6.27	8.25	7.5	8.14	7.15	9.75	11.39	11.11	12.33	1.67534
ENSBTAG00000021887	509241	DPYS	618.76	521.36	644.83	661.07	601.13	540.7	449.51	575.76	420.6	565.7	580.14	512.49	586.08	639.59	583.47	559.56	57.8659
ENSBTAG00000021901	508029	TRPM2	2.19	4.22	2.54	2.87	4.13	4.44	7.4	3.43	5.41	6.92	4.22	4.69	4.48	3.57	7.11	3.95	1.06747
ENSBTAG00000021932	512886	RNASEK	22.16	18.27	12.07	29.65	21.55	23.15	27.49	17.72	27.52	20.85	21.56	20.08	20.74	15.42	26.79	16.14	4.75173
ENSBTAG00000021956	613290	ISCA2	8.14	8.85	7.84	8.43	10.15	11.97	5.59	8.02	10.16	13.13	8.55	9.54	9.24	7.99	10.78	7.46	1.26021
ENSBTAG00000021964	507526	CDH17	11.77	16.62	14.07	11.71	14.01	19.33	14.54	14.83	31.3	12.82	12.23	24.23	15.29	15.76	11.2	11.51	3.25431
ENSBTAG00000021980	515639	RASSF8	12.18	11.81	10.42	9.39	13.4	12.12	9.67	13.18	10.93	13.73	10.72	16.78	11.04	9.46	12.52	11.97	1.8236
ENSBTAG00000021997	510879	ITSN1	13.55	8.57	11.05	9.84	8.16	11.44	14.05	12.85	10.76	13.61	12.65	12.87	12.01	11.83	14.76	11.36	1.56414
ENSBTAG00000022036	535441	ZNRF3	1.83	2.53	2.6	1.31	1.71	2.05	7.76	1.79	2.83	1.96	2.12	4.11	4.29	3.26	4.58	6.87	1.11936
ENSBTAG00000022039	615411	CMKLR1	6.87	5.11	4.25	4.37	4.1	3.41	9.54	3.16	5.9	4.59	6.68	4.92	5.71	5.78	4.5	9.16	1.22314
ENSBTAG00000022120	510522	FGB	16049.7	16391.1	16396.5	20523	18263.8	18193	15392.5	17899.2	45004.2	17872.5	19181.9	14930.2	16601.2	17775.6	18585.5	16807.5	1913.02
ENSBTAG00000022246	768031	C29H11orf86	118.9	108.51	101.25	106.31	165.92	120.53	484.2	57.16	52.14	29.93	85.9	33.09	52.22	45.88	86.1	101.27	46.9762
ENSBTAG00000022294	533107	FADS1	6.63	5.01	6.63	2.58	4.21	4.92	3.04	7.39	3.76	13.38	6.72	11.21	8.92	13.8	7.58	7.67	2.9652
ENSBTAG00000022329	404160	SLCO1B3	848.2	636.14	642	869.27	819.48	996.09	488.12	828.87	715.54	896.54	489.37	916.12	863.62	746.51	432.36	757.64	139.876
ENSBTAG00000022360	533829	SOX5	8.86	6.5	7.96	5.4	3.34	6.71	6.44	10.5	4.72	7.02	7.09	9.79	8.59	10.92	10.97	6.18	2.36475
ENSBTAG00000022394	506412	SAA2	3003.09	1965.66	2179.87	6198.58	2138.94	4650.65	2489.4	6653.37	6602.03	5032.08	2127.72	3530.52	1297.74	2820.39	3356.69	2640.74	1154.07
ENSBTAG00000022395	104968478	LOC104968478	2672.8	1019.27	1279.59	2870.55	713.86	2113.17	1567.86	2945.43	9196.79	3102.91	1432.25	1266.12	1193.23	1756.7	2133.08	1319.17	696.711
ENSBTAG00000022450	508288	THAP9	12.87	9.68	11.3	13.33	16.33	12.53	9.91	15.33	11.07	10.93	12.02	9.45	11.26	9.19	9.74	8.36	2.15718
ENSBTAG00000022520	353120	BRCA1	20.09	29.67	23.81	20.76	26.13	23.5	17.7	42.72	44.58	49.16	25.48	45.22	25.19	23.17	44.99	32.6	7.97639
ENSBTAG00000022530	513552	TMEM186	5.67	7.17	5.18	8.18	11.62	7.14	9.04	5.06	9.35	6.62	5.08	6.88	6.24	6.48	7.19	7.92	1.5419
ENSBTAG00000022564	282138	AKR1C4	904.33	708.76	580.06	858.09	704.86	474.6	447.84	586.24	583.57	464.45	631.24	406.13	502.64	642.17	562.36	574.28	138.171
ENSBTAG00000022571	617917	AKR1C3	1657.82	1561.56	1390.58	1060.2	1545.72	1717.16	656.59	1692.67	922.46	1562.74	1359.06	2146.24	992.57	632.77	1368.71	1320.98	438.257
ENSBTAG00000022622	616753	CISH	2.66	4.56	8.14	4.3	6.18	6.25	16.29	3.72	5.04	15.75	6.66	3.48	7.75	7.66	16.26	4.91	2.64644
ENSBTAG00000022813	515527	TMEM150B	4.66	4.76	5.09	3.47	4.43	7.67	5.31	3.05	3.6	4.12	5.95	6.08	6.25	5.5	7.28	6.66	1.43071
ENSBTAG00000022819	782542	ONECUT2	13.3	8.37	14.41	5.31	6.87	10	48.25	10.12	10.23	6.77	11.72	7.56	12.66	11.41	17.84	18.24	4.25506
ENSBTAG00000022989	614841	FAM174B	6.2	1.75	0.78	3.45	1.15	1.24	7.83	5.12	1.59	1.17	9	1.99	6.01	11.42	1.92	0.97	1.60121
ENSBTAG00000023377	618056	SH3BP5	3.7	3.94	8.19	6.1	5.56	3.84	7.41	2.91	2.52	2.66	4.77	4.49	4.14	5.79	6.23	10	1.94962
ENSBTAG00000023384	515946	CBR1	166.78	132.91	151.13	132.59	93.91	137.37	90.52	113.43	132.69	114.41	154.16	147.57	210.2	283.57	132.01	163.29	29.4667
ENSBTAG00000023419	533560	SULT2A1	419.46	547.68	502.55	429	443.69	394.15	317.32	540.94	537.08	407.03	559.82	649.93	654.02	546.58	508.01	385.46	102.203
ENSBTAG00000023429	616560	PLS1	15.26	20.44	25.77	16.3	14.78	24.92	8.03	18.49	18.24	23.66	20.61	18.73	32.36	30.33	21.07	18.39	5.45597
ENSBTAG00000023549	510380	CYP2C19	977.81	430.6	529.91	416.17	382.59	853.96	246.45	792.96	144.54	848.65	482.54	1068.08	851.02	816.35	879.85	453.48	316.068
ENSBTAG00000023628	617546	C23H6orf47	5.38	5.19	4.32	4.19	5.52	4.42	5.35	3.93	4.54	4.64	5.62	5.36	6.25	6.02	6.97	6.56	1.13419
ENSBTAG00000023635	514979	CLEC6A	0.91	6.11	3.16	3.63	5.81	3.11	2.54	2.37	7.27	2.5	4.37	6.48	1.34	2.48	7.88	1.93	1.80877
ENSBTAG00000023718	505743	MRAP	2.24	6.09	1.69	2.42	3.75	3.26	3.95	5.33	2.89	5.69	3.9	2.18	5.51	2.38	4.31	1.71	1.77171
ENSBTAG00000023939	511498	LOC511498	1637.86	1039.95	1364.99	1323.16	1197.55	1445.61	885.14	1266.35	843.74	1019.4	1443.25	957.21	1469.61	1260.5	1033.7	1113.33	300.189
ENSBTAG00000023941	536753	CPN1	29.5	35.5	35.69	46.16	33.73	32.26	26.81	34.54	56.31	42.07	33.34	41.08	34.93	42.12	39.71	33.75	5.52269
ENSBTAG00000024000	616225	ATOH8	2.61	5.13	5.13	4.42	4.96	3.52	4.08	3.64	3.42	2.11	3.54	9.69	8.91	5.74	6.64	6.61	1.71982
ENSBTAG00000024255	514113	UOX	42.28	66.37	82.08	44.39	35.25	42.12	36.33	23.86	26.38	38.5	73.56	63.62	44.69	44.07	44.21	46.7	9.97049
ENSBTAG00000024275	613590	XRCC4	6.98	6.05	5.27	7.18	5.61	7.44	5.43	6.79	6.78	4.86	5.76	4.59	5.25	5.51	6.28	4.78	1.05265
ENSBTAG00000024643	100337421	VEPH1	3.13	2.37	3.43	1.96	2.42	3.08	2.88	4.47	8.51	5.66	2.93	5.47	4.29	3.56	3.46	3.24	1.01558
ENSBTAG00000024974	614679	HEXIM2	3.13	5.97	4.8	5.51	10.66	8.4	4.29	5.59	5.22	24.83	4.16	6.11	5.17	3.41	12.96	5.95	1.49001
ENSBTAG00000024991	782327	MKRN2OS	3.33	7.71	4.58	5.16	5.32	4.35	4.95	2.61	5.94	5.78	4.08	8.48	5.02	6	8.52	6.76	1.22314
ENSBTAG00000025101	531519	ASGR2	331.41	233.44	298.8	310.99	372.83	444.86	331.09	224.61	216.92	222.4	339.17	203.04	241.94	259.62	240.59	199.69	70.9869
ENSBTAG00000025182	505624	FBXL21	40.84	62.92	79.59	57.38	51.15	49.1	46.32	69.37	25.1	47.92	57.42	19.99	30.24	38.88	41.66	33.67	15.2411
ENSBTAG00000025219	100848263	LOC100848263	4.45	2.76	2.67	3.47	1.99	5.74	4.93	5.92	3.36	4.97	3.37	2.59	3.84	2.48	4.63	3.6	1.37882
ENSBTAG00000025250	282170	CCL3	423.95	264.77	387.9	296.49	318.61	308	418.89	456.86	306.64	329.56	277.58	305.89	359.59	316.14	514.8	354.56	48.911
ENSBTAG00000025257	414347	CCL4	11.22	7.04	4.9	5.38	1.97	7.46	4.95	9.57	5.35	6.88	8.18	4.07	8.8	8.17	6.63	5.38	2.10529
ENSBTAG00000025258	515676	LOC515676	6.98	7.74	9.23	10.04	8.83	7.39	9.63	11.08	9.24	8.47	9.42	5.19	5.63	10.3	9.02	8.2	1.36399
ENSBTAG00000025260	100848100	LOC100848100	2.72	1.23	2.62	1.88	0	1.35	1.8	1.84	0	0.35	1.73	0.31	2.62	0.26	1.35	0.34	1.49001
ENSBTAG00000025398	504548	LOC504548	1.07	2.43	1.67	2.69	1.48	3.04	1.16	4.48	3.4	1.15	2.56	0.31	0.7	3.08	3.43	2.54	1.37882
ENSBTAG00000025535	787783	GLYATL3	46.81	33.64	42.27	24.32	31.31	45.56	15.76	53.15	35.37	29.94	44.74	44.38	47.2	49.86	41.27	40.01	8.76958
ENSBTAG00000025822	539277	CALML4	24.31	19.67	21.4	35.84	27.76	33.25	25.59	18.36	45.24	16.95	32.8	32.92	26.86	28.4	22.11	22.23	8.43599
ENSBTAG00000025903	507688	GLDC	177.78	134.27	103.54	100.58	182.93	149.34	129.21	171.19	104.38	174.21	114.99	168.17	153.44	98.47	205.79	158.59	36.4794
ENSBTAG00000026246	506163	MOSPD3	6.46	8.55	8.3	8.72	10.07	8.83	13.46	5.3	7.82	6.27	8.92	6.64	9.62	9.25	10.45	8.86	1.33434
ENSBTAG00000026275	617258	CCL24	1.64	2.6	4.5	3.82	3.44	4.52	6.39	6.53	30.6	11.01	3.22	4.04	2.57	4.27	3.19	5.62	1.80136
ENSBTAG00000026283	286771	ASPH	59.86	47.94	59.16	52.35	50.27	73.01	57.01	61.5	61.42	48.33	53.76	57.38	55.46	60.91	48.06	43.1	7.30922
ENSBTAG00000026497	618369	A4GALT	1.72	3.25	1.79	2.06	3.42	3.7	5.06	2.08	2.38	2.99	2.9	2.13	3.78	3.03	5.55	6.05	1.22314
ENSBTAG00000026501	785824	MGC127055	148.81	256.68	233.29	178.16	197.57	190.22	311.42	127.39	156.89	146.22	236.48	144.79	269.85	165.89	284.24	274.34	68.763
ENSBTAG00000026666	616715	MGC137014	3554.46	3252.84	3969.47	4284.7	3315.16	3469.31	2078.24	4094.72	2794.25	4000.74	4498.68	4499.66	3716.36	3527.65	2963.67	3332.1	658.349
ENSBTAG00000026676	618198	SDC3	15.46	14.12	14.61	7.64	12.17	11.48	33.55	13.18	14.53	18.91	15.62	10.79	16.38	14.89	17	20.99	2.87624
ENSBTAG00000026710	787439	C2H2orf72	50.55	69.41	74.24	65.08	68.89	59	73.6	57.56	75.42	70.07	76.02	65.62	74.71	70.34	91.35	78.81	7.19802
ENSBTAG00000026748	286812	GULO	273.4	271.91	288.51	177.76	225.32	221.54	235.86	205.09	245.78	238.61	272.01	244.78	291.19	318.37	300.83	259.88	35.6417
ENSBTAG00000026825	613815	TMEM37	7.95	10.02	6.15	7.59	6.05	6.6	8.61	8.66	7.24	5.45	10.06	6.9	8.41	6.89	8.41	10.24	1.3121
ENSBTAG00000026885	531150	ABCB11	118.65	130.73	113.63	101.85	134.35	148.24	63.97	119.79	130.94	137.22	146.69	152.2	154.17	136.3	157.98	168.24	23.8773
ENSBTAG00000026913	100299504	HHIPL1	3.77	4.99	5.68	5.27	4.84	5.87	16.55	2.75	9.31	3.35	5.73	6.38	6.41	7.66	5.87	10.79	1.3121
ENSBTAG00000026917	784932	LOC784932	70.94	52.11	1824.98	1967.48	4572.11	2293.96	53.41	2071.24	4356.02	176.29	87.85	229.33	1586.82	72.11	124.98	117.75	222.464
ENSBTAG00000027051	518283	PTAFR	8.72	7.4	5.9	5.92	9.27	5.62	6.5	7.58	7.99	13.07	7.2	7.23	9.26	7.38	8.41	6.94	1.41588
ENSBTAG00000027312	100141063	ECT2L	4.94	6.35	2.66	2.24	1.74	7.48	3.05	4.58	1.55	1.98	6.28	0.96	1.87	0.82	1.88	1.56	1.11195
ENSBTAG00000027326	619100	TP53RK	11.64	12.5	8.43	12.02	13.88	12.67	12.28	11.61	14.35	10.43	12.45	14.38	11.47	9.35	9.83	13.2	1.28245
ENSBTAG00000027464	532327	FGFRL1	9.48	13.5	13.43	9.99	13.67	10.08	62.9	6.52	11.1	10.97	15.14	10.43	17.57	16.19	22.79	32.93	4.75915
ENSBTAG00000027516	615435	APLNR	12.03	7.33	8.29	4.17	4.16	9.52	10.45	5.99	8.63	4.59	11.65	5.65	8.16	8.63	7.88	9.48	2.60938
ENSBTAG00000028421	112442826	LOC112442826	0.99	1.79	0.42	0.46	0.45	1.96	3.05	2.23	3.45	3.56	1.26	0.91	1.09	3.72	2.45	2.48	1.3714
ENSBTAG00000028682	112444934	LOC112444934	4.05	1.22	3.46	3.72	3.1	7.36	23.21	6.08	5.38	6.25	16.56	4.35	5.94	2.54	9.37	4.73	2.17201
ENSBTAG00000029764	100170926	MIR19A	2.91	0	0.83	0	1.78	0.96	0.86	1.75	0.97	3	2.47	1.79	4.28	1.46	0.96	3.89	1.12678
ENSBTAG00000029777	100313037	MIR340	0	0.68	3.21	0	0	2.23	1.33	1.35	0.75	2.32	1.91	0.69	0	0	0.74	0.75	1.10454
ENSBTAG00000029797	791032	MIR186	12.97	4.2	12.68	10.22	3.4	13.77	4.9	7.51	4.61	11.43	3.92	4.26	1.02	2.09	7.35	5.57	3.25431
ENSBTAG00000029848	100170935	MIR365-1	6.41	1.66	3.13	2.53	1.68	1.82	5.65	4.95	2.74	0.94	1.55	1.69	5.04	1.38	3.63	3.67	1.50484
ENSBTAG00000029851	791062	MIR122	233	119.84	36.97	164.44	45.13	46.2	119.54	70.95	101.33	48.81	90.32	154.46	65.27	108.33	85.68	100.98	40.8308
ENSBTAG00000029886	791039	MIR214	2.13	1.93	0.61	0.65	0	0	0.63	1.28	2.13	2.93	1.8	0.65	0.78	0.53	1.41	0	1.04523
ENSBTAG00000029931	790998	MIR199A-1	2.17	3.28	1.24	0.67	0.66	0	1.28	0.65	2.16	0.74	2.45	2	3.19	1.63	2.15	0.73	1.06747
ENSBTAG00000029932	790975	MIR101-2	0.88	2.38	2.25	1.61	0	2.6	0.77	0	0	1.8	0.74	0	0.96	0	0.87	1.75	1.29727
ENSBTAG00000029940	791034	MIR192	9.77	2.04	3.86	2.76	2.07	2.23	9.94	8.12	3.74	2.32	4.45	0.69	3.31	1.13	8.19	3.76	2.03857
ENSBTAG00000029945	790977	MIR148A	1.87	0	0	3.45	0	1.86	1.65	0	0.93	4.82	2.38	0	2.06	0	0.93	0.94	1.38623
ENSBTAG00000029976	790989	MIR484	1.26	1.15	0	1.16	0	5.01	1.11	0	1.26	1.3	4.28	1.16	0	0	3.76	3.8	1.71982
ENSBTAG00000030017	100313388	MIR654	0.98	1.78	2.52	0.9	0.9	1.95	2.6	1.77	0.98	0	0	0.91	0	0	0.97	0.98	1.18608
ENSBTAG00000030123	100313013	MIR194-2	1.92	1.74	3.28	3.53	0.88	1.9	1.69	0.86	4.78	0	2.44	3.53	1.06	0.72	5.71	0.96	1.40847
ENSBTAG00000030246	515532	ENTPD8	15.51	27.66	16.9	18.65	21.79	19.21	54.85	13.8	29.18	10.45	23.32	15.76	28.86	27.45	22.65	69.93	8.82147
ENSBTAG00000030423	784092	CLEC1B	17.25	20.97	20.13	16.35	14.14	18.54	16.2	19.94	20.09	16.12	19.46	21.42	25.82	19.88	22.54	21.51	2.30544
ENSBTAG00000030424	536944	CLEC1A	14.24	13.28	12.43	17.1	20.8	17.19	10.45	16.35	17.63	21.74	12.27	14.24	20.46	12.12	14.53	9.94	3.69167
ENSBTAG00000030426	100848575	LOC100848575	2.57	3.73	2.2	3.72	2.48	3.57	1.47	3.99	2.69	4.17	2.34	1.54	3.18	3.48	3.25	3.99	1.02299
ENSBTAG00000030585	783180	CLDN14	6.02	5.77	9.28	7.13	7.23	8.61	10.11	7.61	6.92	4.49	11.23	8.56	12.91	11.52	10.94	15.81	2.98003
ENSBTAG00000030599	508379	SMOC1	34.61	34.32	38.57	30.15	33.99	41.09	38.17	29.61	30.56	27.26	42.2	27.11	46.67	43.38	29.23	29.69	6.67911
ENSBTAG00000030683	511240	LOC511240	2137.7	2122.78	2177.11	2024.83	2001.96	2005.83	1336.34	1888.25	1859.26	2023	2211.27	2174.65	2262.17	2152.51	1799.94	1956.12	195.896
ENSBTAG00000030882	508455	LOC508455	600.03	487.37	454.93	390.74	334.38	700.82	419.72	540.84	387.24	412.6	588.85	530.04	623.39	605.02	460.65	483.59	124.257
ENSBTAG00000030932	508347	IFI44L	12.16	10.81	11.35	9.67	18.09	12.62	9.24	16.64	16.75	14.86	8.45	15.09	12.5	13.44	11.94	14.77	3.34326
ENSBTAG00000030940	510988	GIMAP7	11.81	10.43	6.11	9.97	7.73	8.76	6.61	9.16	7.93	9.46	8.04	6.9	8.7	9.23	7.84	8.74	1.23797
ENSBTAG00000031014	534992	LDAH	18.03	15.66	16.67	16.08	15.84	19.78	14.06	18.03	17.6	15.02	14.77	16.77	17.58	16.94	17.64	15.51	1.46777
ENSBTAG00000031351	518033	SEC14L4	6.39	6.37	8.35	5.7	3.23	4.44	4.02	5.21	9.8	6.65	6.15	8.27	5.7	15.47	6.6	7.88	1.97927
ENSBTAG00000031595	613365	FTCDNL1	19.69	14.46	13.54	18.33	16.99	22.32	15.91	18.12	19.35	15.21	17.11	18.39	18.82	15.18	19.2	16.82	2.43888
ENSBTAG00000031632	282134	ADRA1A	24.01	25.07	28.17	17.97	17.94	26.39	17.02	30.64	26.74	28.93	18.56	29.23	34.99	26.86	42.87	32.41	4.91482
ENSBTAG00000031647	514663	LRG1	495.05	490.37	660.37	581.69	538.31	468.63	739.18	531.89	741.15	613.96	608.42	522.69	645.68	566.84	706.18	601.05	95.005
ENSBTAG00000031750	767910	PLAC8B	25.86	28.92	25.33	21.83	24.42	24.68	19.44	27.89	31.27	27.68	24.71	29.11	30.23	32.94	27.08	25.62	2.84659
ENSBTAG00000031772	508542	PRODH2	17.27	13.43	21.15	4.64	12.09	9.59	11.28	6.42	12.84	14.32	14.45	8.38	13.03	11.36	13.05	12.66	2.25355
ENSBTAG00000031814	514346	SDS	7.38	3.76	3.99	15.62	23.5	3.5	21.87	14.26	5.32	34.61	3.31	4.57	2.5	4.43	7.87	8.09	4.03267
ENSBTAG00000031851	617434	SELPLG	3.93	3.91	2.94	2.26	4.68	3.15	5.86	3.81	4.82	7.7	3.9	6.02	5.41	4.83	8.13	5.26	1.32693
ENSBTAG00000031950	533284	RAB3IP	19.29	16.71	15.8	15.1	17.38	19.55	16.07	24.14	25.78	20.76	16.76	25.79	18.07	17.25	19.43	19.17	2.7947
ENSBTAG00000032152	614844	TMPRSS6	30.51	41.05	45.73	27.37	33.55	38.71	50.31	27.79	32.11	30.95	37.24	40.85	52.07	45.65	51.16	61.51	12.2315
ENSBTAG00000032265	532442	RTP4	5.78	6.04	9.79	5.13	8.37	10.35	5.45	9.94	9.16	9.75	4.89	9.13	6.94	9.45	5.13	7.96	2.52042
ENSBTAG00000032369	511280	NMI	13.94	12.14	11.49	12.53	11.75	14.87	9.78	17.53	16.78	12.35	11.87	14.11	11.7	13.91	13	13	1.63827
ENSBTAG00000032548	618577	SYBU	7.64	7.33	9.61	5.49	4.79	6.46	9.47	7.11	7.7	5.41	8.02	10.18	10.64	10.98	10.73	8.2	2.49077
ENSBTAG00000032588	534560	TMEM150C	6.32	4.82	5.13	5.31	5.3	6.71	3.79	8.77	5.7	6.06	5.81	4.69	6.84	7.06	5.6	4.13	1.11195
ENSBTAG00000032642	768055	GSTA3	16.17	4.12	1.12	1.85	0.48	16.47	0.23	1.89	15.6	2.16	0.89	7.57	1.83	1.38	2.34	2.36	1.51225
ENSBTAG00000032656	614562	CPN2	83.52	77.43	112.94	71.42	91.11	89.78	190.61	82.54	112.53	94.1	114.96	95.45	122.53	127.86	147.84	136.8	28.9181
ENSBTAG00000032684	504554	DYNLT2B	4.11	2.74	2.85	3.71	2.99	4.15	2.94	2.02	4.09	2.39	2.36	6.28	5.37	5.01	4.3	2.64	1.15643
ENSBTAG00000032869	100140137	RNASE10	1.63	2.27	1.29	1.15	0.8	3.35	1.44	3.04	4.24	15.07	0.42	13.26	1.79	1.32	7.45	4.39	1.66051
ENSBTAG00000032905	506362	RMDN2	68.36	62.41	63.91	51.8	64.85	72.53	34.46	61.63	56.15	59.15	56.46	77.52	74.46	62.25	71.46	48.66	9.05127
ENSBTAG00000033089	615191	HACD1	10.69	17.63	16.78	15.41	16.24	18.28	12.77	14.33	11.75	17.5	16.1	19.3	16.68	16.46	19.2	16.61	1.64569
ENSBTAG00000033299	532494	IGFALS	3.97	13.93	13.38	4.6	9.1	9.4	65.13	5.16	6.92	9.17	10.74	8.95	14	13.34	14.41	57.32	5.31512
ENSBTAG00000033367	280763	DDO	8.69	3.43	7.72	1.48	0.31	1.81	1.09	12.74	2.23	1.82	9.5	8.31	4.1	13.04	2.71	1.83	2.64644
ENSBTAG00000033413	534331	DDX50	7.72	5.35	6.59	7.84	7.94	8.99	5.58	7.36	6.25	6.66	6.15	5.43	5.61	5.62	6.96	5.26	1.31951
ENSBTAG00000033679	534247	HLCS	9.12	9.98	11.23	8.84	7.07	12.74	7.74	8.75	8.47	8.1	10.84	7.82	14.45	13.33	11.32	9	1.89773
ENSBTAG00000033727	614417	RBPMS	5.35	5.66	5.09	4.88	5.38	6.44	10.33	6.19	5.84	4.98	7.51	4.73	6.91	6.67	8.25	5.87	1.17125
ENSBTAG00000034106	538964	CYP8B1	311.41	207.18	270.24	150.47	174.15	239.48	171.75	215.36	126.77	245.03	217.08	174.18	229.88	228.7	300.96	192.05	52.5211
ENSBTAG00000034139	520508	ADH4	516.7	862.19	973	888.62	514.02	685.86	371.49	753.35	798.12	1152.11	916.33	738.59	788.93	832.25	827.19	793.75	117.822
ENSBTAG00000034154	613658	AGMO	78.9	32.54	50.9	58.93	67.46	56.45	50.39	75.02	63.97	46.8	65.6	36.46	63.3	66.9	63.85	61.98	8.16171
ENSBTAG00000034170	101902172	LOC101902172	3.73	1.88	2.84	0	0	0	0.37	1.87	1.65	0	2.11	0.38	3.65	1.25	0	0.42	1.23797
ENSBTAG00000034189	509744	ADH1C	1963.43	2230.44	2312.9	1848.13	1478.54	1624.93	1425.4	2222.39	1474.76	2118.47	1898.39	1325.91	1687.54	1921.14	1969.76	1684.75	365.861
ENSBTAG00000034192	614993	KIAA2012	4.78	4.3	4.74	3.8	3.23	5.34	4.19	6.78	6.77	5.31	5.53	9.58	4.48	4.2	7.07	6.96	1.26021
ENSBTAG00000034323	107131287	LOC107131287	0.81	3.49	1.12	0.36	1.69	5.81	1.03	1.81	0.81	3.81	0	0.81	0.04	0.03	0.25	3.5	1.22314
ENSBTAG00000034349	508348	IFI44	23	16.11	21.36	21.59	39.73	23.63	14.73	34.36	24.52	34.91	13.63	19.15	21.52	24.63	18.5	24.17	4.06232
ENSBTAG00000034393	512887	FAM149A	24.58	21.24	26.11	18.56	20.24	24.69	22.76	23.99	24.53	15.7	28.32	20.15	26.3	27.17	20.34	24.86	3.66944
ENSBTAG00000034402	509235	ACE2	32.73	8.96	21.83	11.94	9.66	22.74	6.06	23.98	4.55	26.53	5.12	18.11	18.48	5.44	20.95	17	10.6154
ENSBTAG00000034442	507217	LNP1	8.71	3.2	4.76	6.77	5.11	10.35	4.51	5.32	8.78	3.02	6.4	2.96	6.01	3.95	3.53	3.84	2.12753
ENSBTAG00000034496	101907965	LOC101907965	1.12	3.05	0.32	1.38	0.69	1.85	0.33	0.34	1.12	3.08	1.27	3.1	2.06	1.41	2.6	1.12	1.01558
ENSBTAG00000034501	513197	CFI	1821.04	1439.03	1600.33	1385.61	1334.91	1757.01	997.14	1653.78	1528.98	1364.09	1768.12	1271.36	1499.85	1598.21	1342.91	1243.74	196.756
ENSBTAG00000034776	537391	DDAH1	26.02	25.71	26.72	13.47	12.88	23.95	19.93	29.43	18.96	15.29	20.16	31.59	28.95	28.5	24.86	28.81	5.78955
ENSBTAG00000035072	529478	SYCE1	3.25	2.76	1.6	1.4	0.95	1.23	3.11	1.25	2.96	6.47	2.75	12.03	3.35	2.96	3.63	3.88	1.17867
ENSBTAG00000035158	789629	TMEM249	2.11	3.73	5.13	4.39	5	5.62	11.07	2	6.2	3.89	3.57	3.58	5.75	5.93	5.51	6.79	1.7124
ENSBTAG00000035836	789150	COLGALT2	23.08	15.89	17.14	17.78	19.21	21.86	21.19	18.68	18.31	16.1	17.58	9.16	14.57	14.3	18.49	12.41	2.49818
ENSBTAG00000036099	104968656	LOC104968656	8.7	8.96	8.67	18.87	4.91	14.92	12.17	16.35	12.58	14.2	14.62	10.65	16.28	15.48	8.32	10.52	4.83328
ENSBTAG00000036298	515578	LOC515578	14	12.11	9.42	11.9	8.98	15.04	13.23	12.1	14.76	9.2	17	16.49	15.38	16.96	12.91	15.7	2.57972
ENSBTAG00000036361	100313004	MIR152	1.85	2.52	5.55	2.56	1.7	2.75	4.08	0	0.92	0.95	5.48	4.26	2.04	4.88	5.51	1.86	2.32027
ENSBTAG00000036369	100313483	MIR100	4.19	0.95	0.9	1.93	0	0	1.85	0	0	1.08	0.89	0.96	0	0.79	3.12	1.05	1.3714
ENSBTAG00000036418	100313022	MIR223	5.9	1.34	0	2.71	1.35	2.19	3.9	3.32	3.67	1.52	3.12	0	0.81	3.88	2.19	1.48	1.52708
ENSBTAG00000037307	100313085	MIR874	2.1	0	0	0	0.96	0	1.85	0.94	1.04	0	4.43	0.96	0	0.79	1.04	1.05	1.3714
ENSBTAG00000037449	100298888	ACSM5	19.86	17.39	30.79	21.09	25.06	24.45	16.53	25.05	9.1	22.73	17.33	17.53	18.25	15.21	18.57	23.86	4.59606
ENSBTAG00000037527	519922	OAS1Z	2.06	2.87	1.98	2.27	3	1.6	1.73	1.63	3.01	3.47	0.6	1.94	1.05	4.35	1.25	1.06	1.19349
ENSBTAG00000037537	618463	LOC618463	2.48	2.96	0.99	1.01	0.78	1.01	2.68	1.6	1.29	1.3	1.74	3.47	2.63	1.57	3.18	4.4	1.10454
ENSBTAG00000037539	534578	LOC534578	3.64	2.09	0.17	2.48	1.24	1.99	3.25	3.35	2.24	4.62	3.56	4.25	4.05	4.52	3.5	1.44	1.49001
ENSBTAG00000037570	526757	LOC526757	26.77	3.85	10.78	17.96	11.66	15.11	6.58	23.26	10.11	17.93	4.92	26.3	18.49	10.82	19.14	6.98	8.05052
ENSBTAG00000037644	280813	HBB	1.52	4.93	2.14	3.3	7.38	2.8	1.25	11.35	0.97	13.19	2.3	0.7	3.59	1.31	4.63	1.2	1.96444
ENSBTAG00000037738	512725	SLC17A4	83.73	90.49	94.35	75.84	65.17	111.45	63.21	101.88	141.09	117.6	143.7	115.17	117.14	126.02	111.31	113.98	23.477
ENSBTAG00000037743	112446756	LOC112446756	0.46	9.38	16.14	3.17	0.18	3.61	10.67	9.43	8.24	1	10.13	3.18	11.53	8.76	1.68	13.23	7.13131
ENSBTAG00000037890	511890	CYP4A11	249.16	135.43	151.81	203.61	210.06	246.8	109.54	122.75	62.52	146.72	123.51	147.45	214.86	106.18	130.37	91.76	49.2446
ENSBTAG00000037899	281117	DLK1	0.33	3.1	1.25	1.07	1.49	2.56	2.35	4.99	0.62	0.47	5.39	1.76	1.83	1.94	1.07	2.25	1.07489
ENSBTAG00000037917	507535	SLC17A1	85.14	37.22	60.32	17.23	44.69	40.48	31.06	61.37	36.95	68.5	44.9	47.22	80.64	101.05	98.12	60.9	23.1879
ENSBTAG00000037937	101903126	LOC101903126	1.85	3.59	2.45	1.6	2.29	1.64	3.3	2.58	1.37	1.31	3.29	1.01	2.35	2.67	3.2	1.73	1.03782
ENSBTAG00000038020	514035	DTD2	4.08	2.85	6.99	5.92	4.9	8.25	6.79	4.95	6.89	5.01	6.38	6.65	2.25	5.32	4.98	6.29	1.32693
ENSBTAG00000038058	518623	LOC518623	51.05	37.17	133.85	66.84	70.49	47.16	16.82	42.65	15.09	48.89	47.03	33.75	62.27	122.65	60.3	36.22	19.6593
ENSBTAG00000038115	618572	FLYWCH2	1.67	2.64	3.06	1.99	2.75	1.9	3.23	1.28	4.57	1.8	2.96	3.07	4.4	5.39	2.81	5.26	1.39364
ENSBTAG00000038146	785804	LOC785804	67.41	68.02	54.64	70.69	64.46	64.06	143.87	50.94	60.65	44.61	110.51	63.45	49.49	40.52	61.19	52.14	11.8979
ENSBTAG00000038171	100337035	CFHR5	299.74	214.04	422.7	339.7	311.57	258	211.08	337.74	555.75	338.1	235.91	321.11	347.83	332.59	364.48	283.96	47.9918
ENSBTAG00000038234	616683	BHMT2	37.17	28.05	26.2	32.06	20.78	57.29	32.84	28.48	25.38	22.32	35.41	17.43	34.64	22.86	29.83	27.98	7.39817
ENSBTAG00000038241	511510	REPIN1	6.85	7.41	6.37	5.22	5.88	5.33	20.63	6.8	9.54	7.41	12.92	10.06	9.71	11.75	11.35	16.15	3.48411
ENSBTAG00000038286	100126183	PPDPFL	50.35	38.34	29.71	44.45	38.8	62.43	37.76	34.49	47.83	10.9	47.51	41.92	36.28	44.72	29.88	37.52	8.91784
ENSBTAG00000038323	281787	GLYAT	803.89	678.36	580.5	580.57	420.95	716.55	593.81	564.62	718.79	504.76	661.12	605.42	666.18	673.09	479.65	612.96	89.6158
ENSBTAG00000038361	538280	SERPINA11	265.26	284.84	307.99	290.58	300.66	330.81	260.11	304.46	298.12	277.48	281.53	299.92	310.53	311.05	334.69	249.55	19.4295
ENSBTAG00000038461	506828	LOC506828	383.52	324.83	353.98	415.29	365.27	360.38	381.8	338.53	305.5	336.5	403.88	370.42	356.19	342.77	426.6	282.12	33.5809
ENSBTAG00000038496	407126	CR2	21.52	16.97	21.48	14.31	12.91	6.17	7.39	6.57	9.96	26.74	17.65	17.01	26.88	23.68	26.87	26	10.1706
ENSBTAG00000038532	516067	FOLR3	57.76	75.52	72.31	93.87	99.27	82.13	60.39	74.28	107.93	82.73	79.85	86.6	60.58	97.48	79.2	79.08	10.5932
ENSBTAG00000038549	509506	LOC509506	84.24	70.37	74.11	50.84	52.26	61.49	79.03	76.05	65.29	69.4	75.86	66.01	103.39	100.67	77.61	78.75	10.7933
ENSBTAG00000038652	510193	LOC510193	16.6	13.32	12.13	15.01	10.85	17.43	12.91	17.7	17.92	10.35	17.48	15.13	12.64	11.84	16.92	12.3	3.52859
ENSBTAG00000038655	520237	LOC520237	26.33	59.4	54.02	1.87	58.9	64.91	45.64	28.74	52.14	55.88	53.26	18.78	24.51	53.85	22.86	41.18	15.2115
ENSBTAG00000038869	539847	ZNF383	4.1	3.72	2.46	3.54	3.48	2.18	3.02	1.65	2.13	2.71	1.97	2.65	2.42	1.7	5.03	6.13	1.11936
ENSBTAG00000038889	783642	RILP	11.5	12.09	11.44	11.6	12.24	15.78	22.63	14.34	16.69	13	15.95	11.89	11.21	12.52	14.59	15.12	2.12753
ENSBTAG00000038938	781710	LOC781710	3.36	4.65	2.73	5.42	5.5	2.97	4.18	4.92	4.52	5.52	3.42	2.7	2.75	4.6	3.26	6.92	1.60121
ENSBTAG00000038962	616071	SLC6A11	67.03	50.59	46.76	42.52	55.4	58.98	127.56	49.75	46.37	31.74	64.55	43.3	57.22	40.73	64.57	57.18	12.098
ENSBTAG00000038981	518134	LOC518134	5.25	5.66	3.51	3.13	1.93	6.11	3.48	6.86	0.8	3.94	4.21	5.43	5.23	5.21	7.44	2.15	1.80136
ENSBTAG00000039157	509554	GPR182	7.72	6.45	6.56	6.73	5.1	8.31	8.81	4.59	5.33	4.83	5.85	4.97	6.39	6.57	6.96	7.48	1.5938
ENSBTAG00000039196	510860	LOC510860	84.4	106.03	37.89	73.59	70.69	57.68	51.18	84.49	69.76	86.01	86.08	65.77	95.18	77.99	85.32	97.65	16.2641
ENSBTAG00000039197	100337051	SLC2A9	11.07	9.2	11.78	9.75	12.55	9.35	9.98	10.96	7.13	8.31	11.2	9.14	11.12	11.24	9.42	10.76	1.34917
ENSBTAG00000039302	521472	ANGPTL6	19.43	23.49	22.4	17.87	26.13	23.95	28.47	21.71	27.41	20.37	23.27	18.58	26.41	27.19	26.69	26.11	4.19576
ENSBTAG00000039319	507615	CYP4F2	33.97	27.37	27.08	20.18	26.37	35.21	23.45	30.63	41.52	29.36	30.63	27.63	30.61	28.39	26.17	31.58	3.18759
ENSBTAG00000039321	789307	SAO	529.65	493.8	674.44	450.75	512.39	479.62	641.99	525.88	682.04	624.42	561.79	519.9	704.45	718.91	730.61	606.88	120.128
ENSBTAG00000039337	100295883	LOC100295883	163.27	151.38	170.28	158.87	161.39	182.98	142.01	142.94	152.3	146.53	183.96	174.09	201.19	238.76	178.88	161.63	20.4302
ENSBTAG00000039463	508494	SLC22A9	438.67	420.73	491.63	326.75	390.15	500.53	330.19	472.57	346.15	450.9	467.18	411.48	428.56	433.95	375.74	346.33	67.058
ENSBTAG00000039509	516026	GPRC5A	2.87	3.06	5.91	4.17	3.42	2.65	3.35	6.6	1.16	6.34	3.44	4.07	4.18	6.62	6.3	4.85	1.7124
ENSBTAG00000039571	781700	PROSER2	15.97	14.45	17.51	6.26	4.28	6.28	19.72	5.99	24.18	2.91	18.63	29.9	23.29	22.28	7.94	27.63	12.0387
ENSBTAG00000039647	515638	MGC152010	508.49	406.55	495.46	410.05	375.85	416.69	226.5	421.65	236.68	471.44	489.85	472.89	569.1	533.05	455.64	386.13	76.8876
ENSBTAG00000039688	507695	RFLNA	6.07	17.83	11.76	12.33	17.03	22.02	24.33	10.93	34.52	19.73	14.9	15.81	25.9	13.65	21	26.16	7.1832
ENSBTAG00000039808	513746	SERPINA6	105.4	96.02	145.13	72.42	94.11	62.41	46.14	90.69	38.23	118.91	72.62	68.32	74.17	72.26	78.66	90.87	21.2975
ENSBTAG00000039954	616222	COPZ2	46.53	28.86	35.75	38.37	55.99	48.1	35.31	56.52	29.93	31.23	60.05	47.04	53.39	50	61.72	32.97	15.3968
ENSBTAG00000039968	616641	PIP4P2	5.93	9.38	8.24	13.22	20.15	15.27	7.68	10.39	5.97	17.53	7.51	7.07	10.06	7.29	8.96	6.6	2.46112
ENSBTAG00000039971	514658	LOC514658	100	19.71	28.1	36.76	30.33	106.1	22.02	29.82	49.69	39.97	23.01	38.75	30.95	23.17	40.08	35.67	9.95566
ENSBTAG00000039995	100336868	LOC100336868	42.66	36.99	36.87	34.49	44.97	65.08	45.28	39.24	24.6	51.06	23.72	45.24	34.14	25.64	51.42	27.02	10.5932
ENSBTAG00000040034	507550	LOC507550	29.2	24.58	27.64	26.14	23.69	34.62	31.74	33.19	35.45	24.37	32.24	32.23	25.73	24.86	23.56	23.73	4.71467
ENSBTAG00000040070	338419	SCGB1D	23.49	61.41	40.33	39.96	21.28	14.2	16.88	19.41	22.61	13.41	11.16	40.29	48.52	22.39	28.87	17.08	10.8749
ENSBTAG00000040392	509649	MGC139164	10.58	8.22	9.13	9.89	9.09	11.16	9.9	8.67	10.22	10.7	12.21	9.11	10.76	12.01	10.66	8.78	1.39364
ENSBTAG00000040409	790886	LOC790886	306.06	365.74	421.7	332.28	275.07	1603.81	1048.5	425.85	2396.29	1540.42	1507.01	340.81	327.3	1496.08	2052.14	298.6	203.027
ENSBTAG00000042418	112447579	LOC112447579	3.09	1.4	2.65	2.13	1.42	10.73	9.55	6.27	2.31	2.39	3.27	0	0	0.58	4.6	0	2.01634
ENSBTAG00000042492	112449670	LOC112449670	2.36	1.6	1.51	1.63	3.79	5.26	6.24	3.19	3.53	1.82	2.5	2.72	1.3	0.89	2.92	2.36	1.20832
ENSBTAG00000042522	112442097	LOC112442097	3.09	3.36	1.58	1.14	1.13	1.84	3.27	2.22	2.46	1.91	0	0.57	2.72	3.25	4.9	3.71	1.36399
ENSBTAG00000042573	112446909	LOC112446909	7.73	2.8	4.63	4.27	0.71	5.37	8.86	2.79	1.54	3.98	5.89	2.85	5.11	1.16	3.07	1.55	2.54266
ENSBTAG00000042599	112449432	LOC112449432	0.75	0	2.57	0	0	1.49	2.65	2.03	0.75	0.77	0.64	1.38	0.83	0	0.74	0.75	1.01558
ENSBTAG00000042605	112447918	LOC112447918	3.98	3.09	5.35	5.23	2.61	3.38	9.53	7.68	3.4	1.76	4.33	2.1	3.13	3.42	2.82	2.28	1.27504
ENSBTAG00000042644	112449391	LOC112449391	0	0.68	0.64	2.07	0	2.23	1.99	4.74	3	2.32	1.91	0	0.83	1.13	0.74	1.51	1.06006
ENSBTAG00000042699	112448305	LOC112448305	3.62	5.47	1.03	1.66	0.55	1.2	2.13	2.72	2.41	0.62	3.06	2.22	0.66	1.82	1.2	1.81	1.03782
ENSBTAG00000042781	112447583	LOC112447583	0	0.69	0	0.7	0	1.52	0	0.69	1.53	0.79	0	0.71	0.84	0	0	0.77	1.02299
ENSBTAG00000042789	112446072	LOC112446072	1.53	0.69	0	0.7	0.7	4.56	0.68	0	0	0	1.94	0	0	1.15	0.76	0.77	1.03041
ENSBTAG00000042919	112446837	LOC112446837	1.49	2.02	1.27	4.11	2.05	2.95	0.66	4.69	1.48	4.59	1.26	2.74	2.46	2.24	4.43	2.24	1.11936
ENSBTAG00000043119	112443663	LOC112443663	1.32	2.39	1.69	3.03	1.81	3.26	1.74	2.37	0	4.74	3.9	3.03	3.62	0.99	6.53	0.66	1.43812
ENSBTAG00000043233	112447923	LOC112447923	4.39	0.57	0	0.58	0.58	1.87	4.42	6.78	1.25	1.94	2.12	1.15	0.69	1.89	0.62	3.14	1.4233
ENSBTAG00000043369	112446907	LOC112446907	0	0	1.32	1.42	0.71	0	0	3.48	2.31	0.8	0.65	0	0.85	2.91	2.3	0	1.11936
ENSBTAG00000043961	536863	MPDZ	31.78	22.99	24.33	20.18	20.59	35.59	14.38	34.05	27.47	33.41	31.75	30.64	34.59	29.46	30.44	26.13	5.8711
ENSBTAG00000043974	100847165	ZNF768	3.2	4.11	3.94	3.47	4.72	3.6	6.53	3.2	3.47	3.81	3.86	5.1	5.02	5.49	6.27	8.68	1.12678
ENSBTAG00000043983	100140471	LRRC19	19.69	27.51	20.88	17.77	18.26	26.89	11.3	27.94	22.65	15.74	22.16	23.78	15.06	20.68	20.75	16.75	4.45521
ENSBTAG00000044049	100138482	ABHD12B	4.49	1.76	4.67	2.41	1.51	6.38	4.88	4.78	1.79	4.08	3.73	1.93	3.05	2.36	4.82	1.72	2.09047
ENSBTAG00000044064	618176	RNF144A	33.25	22.39	30.09	21.48	27.02	27.27	52.45	25.06	23.02	13.98	34.88	14.1	24.02	21.07	24.36	17.96	4.59606
ENSBTAG00000044065	782067	PITPNC1	14.71	15.6	18.67	11.97	15.8	14.28	12.81	18.07	8.06	20.77	13.01	17.35	14.59	21.9	16.64	12.18	3.3655
ENSBTAG00000044078	787094	TESC	5.1	3.63	5.04	6.14	7.14	6.86	12.79	5.58	10.22	6.93	8.78	9.84	6.55	10.59	7.58	11.37	2.72798
ENSBTAG00000044123	781874	HAND2	6.62	4.25	4.86	6.13	6.39	8.03	4.92	7.25	3.74	6.65	6.43	5.73	5.38	4.34	7.59	4.65	1.5419
ENSBTAG00000044126	617927	SNTB1	64.82	47.69	44.17	42.63	41.24	70.8	44	49.95	60.56	35.57	54.1	50.36	52.8	56.91	55.62	55.35	9.44416
ENSBTAG00000044132	785970	NTN5	6.54	8.38	10.49	7.89	7.95	8.31	12.44	5.01	7.54	7.21	7.99	8.15	9.36	10.55	12.31	19.58	1.5938
ENSBTAG00000044179	616901	CERS6	50.49	33.81	42.15	19.87	31.02	35.6	27.91	42.78	38.07	61.63	47.03	77.59	58.26	54.42	54.8	42.57	15.2115
ENSBTAG00000044192	782481	MAF	7.41	11.91	10.61	7.39	13.09	10.46	32.03	4.88	13.3	7.47	10.37	9.58	11.8	11.35	14.86	22.92	3.28396
ENSBTAG00000044462	100313161	MIR2353	4.25	1.93	2.73	4.88	0	2.11	3.75	6.69	5.29	1.09	4.49	3.91	3.51	2.4	0	1.06	1.89773
ENSBTAG00000044500	112443040	LOC112443040	10.24	5.16	6.81	5.23	4.18	11.28	11.04	8.2	4.54	14.05	22.14	7.33	3.76	8.56	6.77	5.7	3.29137
ENSBTAG00000044544	112446491	LOC112446491	0	1.09	1.55	0.55	0.55	3.59	2.66	1.63	2.41	1.24	0.51	0	2.66	0.45	1.79	0	1.01558
ENSBTAG00000044746	112445269	LOC112445269	3.37	1.02	0.96	2.06	1.03	2.22	3.96	3.03	0	5.77	1.9	0	0	0	3.34	1.12	2.23873
ENSBTAG00000044778	112446844	LOC112446844	0.8	0.73	4.13	0	2.22	0.8	2.84	1.45	0	0.83	0.68	0.74	1.77	1.82	3.19	0	1.20832
ENSBTAG00000044794	112444677	LOC112444677	0	0	1.07	1.15	0	3.11	1.11	0.56	1.87	0.65	3.18	2.31	1.38	0.47	1.24	0	1.03782
ENSBTAG00000044859	100313196	MIR2408	9.14	2.37	5.59	4.8	3.6	9.06	49.51	5.88	7.81	2.69	8.84	2.4	2.87	3.93	9.06	6.54	4.38108
ENSBTAG00000044884	100313284	MIR2343	2.15	0.98	0	0	0	1.07	0	3.88	1.07	0	0.91	0.99	1.18	0	2.13	0	1.40106
ENSBTAG00000044900	100313287	MIR2364	2.15	0	0	0.99	0	2.13	1.9	2.91	0	2.21	0	1.98	0	0	4.27	1.08	1.53449
ENSBTAG00000044913	112448332	LOC112448332	0.82	0.74	1.4	0	0.75	1.63	1.45	0	0	0	1.39	0	0	0.62	0.81	0	1.00817
ENSBTAG00000045180	112444381	LOC112444381	21.57	8.27	3.55	9.16	6.09	9.87	16.83	8.22	5.79	1.71	14.04	9.17	10.04	12.48	4.11	8.31	4.14387
ENSBTAG00000045223	100313466	MIR2419	2.1	0.95	1.79	0.96	0.96	3.12	1.85	3.77	0	1.08	0.89	0	1.15	0	1.04	0	1.21573
ENSBTAG00000045332	100313298	MIR2449	4.42	3.01	12.3	6.1	5.08	4.39	21.46	2.99	8.82	3.41	8.42	4.07	9.74	9.98	7.68	12.19	4.20317
ENSBTAG00000045418	100313468	MIR2461	2.91	0	0.83	0	0.89	0	3.43	3.5	0	0	0.82	0.89	2.14	1.46	1.93	0.97	1.31951
ENSBTAG00000045496	104797348	MIR4449	0	0	0.99	1.06	3.18	2.29	23.41	1.04	0	1.19	1.95	0	0	0	4.58	3.47	1.55673
ENSBTAG00000045588	100298356	LOC100298356	15.71	13.52	15.4	10.33	37.74	15.25	21.64	21.86	26.69	20.76	8.15	18.58	15.88	11.17	11.08	15.78	6.84961
ENSBTAG00000045633	281607	AGTR1	41.16	39.47	40.62	43.33	42.03	54.39	33.84	50.66	64.3	126.13	40.19	50.61	54.13	45.66	64.67	49.79	9.8074
ENSBTAG00000045704	540003	IGSF11	17.58	15.16	11.99	15.06	20.98	25.29	24.07	17.43	16.79	15.5	18.87	12.62	14.53	9.9	14.89	17.06	2.26097
ENSBTAG00000045754	100302586	SMIM1	2.36	3.21	2.8	2.29	2.05	4.22	4.74	2.89	5.1	2.97	3.11	3.56	4.11	4.19	3.57	4.33	1.13419
ENSBTAG00000045822	100270684	C15H11orf96	6.59	11.75	10.79	5.96	9.24	6.71	21.88	9.74	19.71	13.51	6.8	5.91	9.74	8.4	12.39	21.03	4.42556
ENSBTAG00000045862	525159	FERMT3	3.12	5.07	3.13	3.02	2.67	2.39	7	2.62	3.46	4.44	3.78	2.96	4.19	4.75	4.52	7.42	1.27504
ENSBTAG00000045880	100300478	SIGLEC5	3.84	7.62	2.4	1.74	1.85	1.15	2.12	1.86	4.13	2.54	3.89	3.53	4.83	2.41	3.59	5.46	1.49001
ENSBTAG00000045966	517995	GPRIN3	25.66	12.6	19.4	14.32	10.43	15.1	30.69	14.75	13.04	4.86	22.06	11.27	11.63	13.37	13.21	12.66	2.57231
ENSBTAG00000045969	445463	APON	662.35	399.58	502.25	452.44	442.98	543.46	262.07	567.05	339.7	488.5	503.57	404.18	563.27	462.82	476.21	361.64	100.276
ENSBTAG00000046010	100848337	BHLHA15	2.4	1.66	5.44	5.07	4.28	2.38	16.81	5.09	9.15	21.07	1.43	4.94	6.84	11.05	21.14	12.3	4.81104
ENSBTAG00000046017	100139174	POPDC3	26.35	19.79	24.45	17.08	15.5	21.28	17.23	19.22	30.16	16.37	26.47	34.31	32.18	40.04	25.46	19.93	6.87926
ENSBTAG00000046152	100336421	MGAM	18.11	9.22	13	7.45	11.67	14.4	9.11	16.9	16.69	12.83	10.85	21.16	33.3	19.17	17.7	17.59	4.69984
ENSBTAG00000046155	280910	RGN	470.39	440.71	432.01	377.91	421.16	417.45	279.36	439.56	497.7	665.07	581.02	741.58	538.62	552.02	608.16	544.42	95.9835
ENSBTAG00000046220	510369	LOC510369	15.15	13.08	13.48	9.25	7.79	12.74	8.66	13.75	5.32	5.11	10.67	10.83	10.01	10.85	9.25	8.5	3.14311
ENSBTAG00000046257	510751	GIMAP4	61.16	7.58	38.74	30.84	20.45	6.8	6.21	8.48	27.8	8.19	29.71	38.61	40.43	21.35	20.37	17.67	18.6289
ENSBTAG00000046314	100337282	TBC1D8B	13.59	7.88	8.83	11.69	12.17	12.5	11.22	12.36	16.59	9.79	11.05	10.08	11.13	9.22	12.95	7.97	2.00892
ENSBTAG00000046357	504503	SLC29A3	15.73	16.78	14.62	13.43	18.34	16.09	21.58	10.16	15.15	13.38	17.27	14.29	17.94	12.18	20.6	20.05	3.3062
ENSBTAG00000046389	444877	KLRD1	3.51	6.12	2.31	4.22	3.47	2.94	2.62	4.98	4.3	3.75	4.34	2.49	4.61	3.25	5.62	6.62	1.28245
ENSBTAG00000046470	503584	ONECUT1	6.76	4.14	6.25	3.5	1.69	3.77	16.51	4.96	4.51	1.52	5.46	6.48	4.29	4.78	3.91	8.88	1.49743
ENSBTAG00000046502	618245	ACBD6	6.79	6.58	6.89	8.95	8.16	8.44	6.27	10.49	9.61	5.2	7.92	9.35	7.57	11.3	8.35	10.22	2.01634
ENSBTAG00000046540	286804	SERPINA3-1	2254.67	2381.56	2780.38	2527.82	2737.73	2336.14	2529.53	2305.26	4289.88	3005.83	2264.25	2271.21	1792.4	2440.93	2610.11	2442.44	251.227
ENSBTAG00000046567	114483595	MIR2285AK	1.05	0	0	0	0	3.12	2.77	1.89	3.13	0	2.66	1.93	3.46	0.79	0	3.15	2.17942
ENSBTAG00000046744	527118	PALM3	3.79	3.55	3.45	3	1.87	3.12	6.19	3.16	5.1	2.6	5.68	5.28	5.56	7.83	7.12	5.8	1.93479
ENSBTAG00000046768	282259	IGFBP1	60.72	26.17	61.06	61.08	16.49	12.12	38.6	52.03	6.75	18.16	22.98	29.15	28.83	40.46	73.09	18.45	17.769
ENSBTAG00000046773	532671	MCOLN2	4.42	6.25	5.57	7.46	11.29	8.76	2.99	2.74	2.81	10.11	8.66	2.1	7.96	7.79	2.57	5.38	4.15128
ENSBTAG00000046977	503625	PLA2G2D4	2.98	3.09	0.3	0.78	0.98	0.63	2.63	2.55	0.57	0.95	1.44	2.22	3.43	0.8	4.01	0.85	1.14901
ENSBTAG00000046977	503626	PLA2G2D5	2.98	3.09	0.3	0.78	0.98	0.63	2.63	2.55	0.57	0.95	1.44	2.22	3.43	0.8	4.01	0.85	1.14901
ENSBTAG00000046980	100848657	KLRF2	0	1.26	0	2.08	0	4.08	1.11	1.08	0	2.12	2.92	1.9	2.41	1.45	2.83	3.79	1.40106
ENSBTAG00000047040	615103	SERPINA3-3	561.33	475.41	806.77	691.86	588.22	666.38	918.76	719.97	2268.2	714.86	716.19	611.8	535.75	765.27	804.62	916.23	144.531
ENSBTAG00000047238	407124	ITGAM	8.78	8.4	4.72	5.9	5.37	5.47	8.63	8.51	7.5	9.33	8.16	8.08	7.1	7.04	9.32	9.01	1.41588
ENSBTAG00000047317	281068	CGN1	586.29	928.99	890.14	362.62	1365.06	837.58	261.71	848.91	178.36	847.4	678.62	780.99	749.74	528.84	654.82	848.92	174.443
ENSBTAG00000047331	100462649	GYPB	2.32	0.1	4.96	0	0.19	1.98	2.69	0.47	0.31	3.79	1.25	3.59	0.23	4.6	1.78	4.64	2.47594
ENSBTAG00000047378	102465127	MIR2285I	1.02	0.93	0.87	1.88	0.94	3.04	3.6	4.6	0	1.05	0.86	0.94	2.25	0	0	3.07	1.39364
ENSBTAG00000047520	617491	MPV17L	56.65	45.46	58.26	46.22	45.44	46.94	38.33	55.9	42.5	47.42	50.99	48.79	65.48	52.57	54.22	56.14	6.58274
ENSBTAG00000047524	100848266	TMEM200B	7.53	5.77	7.35	5.82	7.27	8.13	7.8	6.75	7.65	6.12	5.8	6.04	5.32	5.25	7.84	6.4	1.17125
ENSBTAG00000047532	100848801	TRIQK	7.1	6.11	4.04	7.09	8.37	9.04	7.65	8.21	9.69	7.18	6.21	5.27	8.84	7.04	9.92	4.89	1.70499
ENSBTAG00000047545	100851574	RTL5	18.69	17.52	22.24	21.88	20.42	13.93	33.98	15.17	17.16	16.05	27.83	17.42	21.18	23.93	26.76	18.58	3.7658
ENSBTAG00000047590	112448306	LOC112448306	13.98	10.47	6.24	6.15	7.26	12.05	10.72	6.57	15.15	11.26	10.29	10.64	12.71	13.72	14.47	14.01	4.24024
ENSBTAG00000047600	100336768	ROS1	0.67	0.71	2.4	1.05	0.64	1.35	3.59	4.04	2.28	2.33	4.54	7.74	0.99	3.88	3.11	0.5	2.14236
ENSBTAG00000047655	282518	SERPINA7	194.95	161.48	164.9	185.63	159.65	208.62	112.41	151.99	150.73	155.24	187.15	212.43	209.02	175.58	157.93	157.08	18.4213
ENSBTAG00000047664	112442078	GNAZ	2.89	6.07	5.42	2.9	4.88	4.17	7.37	7.58	6.17	5.08	7.54	6.54	10.16	8.81	8.55	11.35	2.03857
ENSBTAG00000047676	505094	PRODH	5.68	8.83	6.85	5.15	4.39	7.75	15.65	4.13	6.63	8.2	5.69	9.24	9.68	8.06	10.81	15.14	2.95779
ENSBTAG00000047815	540707	LOC540707	1785.74	1503.95	1319.12	1251.54	1130.05	1630.14	889.22	1541.32	695.99	1353.38	1479.8	1514.67	1314.25	1067.65	1944.89	1437.82	214.814
ENSBTAG00000047833	508264	AFM	326.15	354.03	320.6	220.36	164.68	390	162.06	272.8	299.24	198.64	378.91	427.87	315.93	193.84	290.83	187.36	117.533
ENSBTAG00000047914	100125282	CDHR5	0.77	8.67	4.14	0.96	1.04	2.33	4.95	7.57	10.36	0.95	1.86	2.71	14.06	5.27	9.01	0.77	3.66202
ENSBTAG00000047956	789125	NAGLU	5.36	6.48	4.96	4.4	6.13	5.88	8.09	3.61	6.49	3.92	6.7	4.84	6.35	6.77	7.35	7.8	1.47519
ENSBTAG00000048010	100126049	NUDT14	2.22	9.12	5.62	8.09	7.49	7.03	9.53	1.81	3.91	3.92	5.2	5.17	8.86	7.97	10.92	14.11	3.0764
ENSBTAG00000048013	100138004	LOC100138004	353.24	266.34	289.92	206.51	248.74	300.7	124.86	314.39	361.96	264.45	260.69	353.84	355.26	298.66	331.29	245.32	61.1943
ENSBTAG00000048034	100300004	GLTPD2	5.5	11.61	10.87	3.05	5.22	5.92	16.39	2.05	4.35	4.97	5.29	8.56	11.48	11.41	11.94	18.8	5.78214
ENSBTAG00000048094	497203	SERPINA3-7	2797	2918.31	3409.46	3804.47	4680.51	4010.04	2885.56	3648.15	6773.52	3723.9	3949.94	3732.33	2968.55	3970.15	3796.82	4334.02	445.21
ENSBTAG00000048173	100302527	SMIM10	10.57	5.52	8.82	4.6	2.85	7.83	3.16	8.16	3.65	6.39	6.24	6.44	7.03	7.63	5.69	4.88	2.18683
ENSBTAG00000048246	281122	DPP4	128.2	121.75	114.65	118.37	139.29	145.58	85.31	127.85	103.21	104.86	122.99	100.53	102.81	94.3	118.79	100.49	18.5251
ENSBTAG00000048296	513188	CLTRN	22.91	23.96	21.73	20.22	22.99	26.92	16.55	26.78	35.61	27.29	23.45	31.33	25.78	28.2	27.23	23.57	3.26913
ENSBTAG00000048493	100337356	NAALADL2	12.41	8.44	8.52	8.14	6.43	10.58	5.97	11.18	6.27	7.79	8.33	6.32	6.33	7.6	7.85	5.53	2.13494
ENSBTAG00000048508	281867	INHBA	4.69	6.88	5.24	3.74	5.19	11.01	8.23	4.45	6.06	2.32	5.5	3.47	6.15	1.8	5.27	1.36	1.78653
ENSBTAG00000048565	286842	BASP1	7.28	7.65	6.27	7.11	7.88	8.77	9.41	10.62	9.26	11.67	10.13	7.57	9.39	10.78	10.58	12.21	2.14977
ENSBTAG00000048618	519737	LOC519737	148.09	108.33	118.83	129.78	161.42	194.02	130.96	198.95	249.02	403.3	127.67	221.86	162.46	128.47	232.95	123.48	49.8154
ENSBTAG00000048656	102466171	MIR2285T	1.92	0.87	0	3.53	0	0.95	1.69	2.59	0.96	0.99	2.44	0.88	0	1.44	0.95	0	1.2528
ENSBTAG00000048999	514492	TRIM6	5.81	6.53	6.37	8.52	6.65	9.85	5.75	5.99	9.4	7.41	9.97	11.01	6.86	7.88	12.85	7.67	2.01634
ENSBTAG00000049010	615111	RNF150	3.59	3.02	1.1	4.12	2.54	2.38	8.22	3.77	4.07	7.9	1.45	6.83	1.05	0.99	10.39	5.21	2.78729
ENSBTAG00000049050	114483334	MIR11978	3.98	4.81	3.41	3.66	2.44	0	1.17	2.39	0	4.1	1.12	0	0	0	1.32	0	1.84584
ENSBTAG00000049122	785805	COL6A5	3.92	3.16	5.37	3.54	5.48	3.35	4.26	6.68	2.7	4.95	4.12	4.22	4.21	2.31	5.55	4.81	1.18608
ENSBTAG00000049163	540132	TSPAN9	8.03	7.03	7.83	9.98	9.07	9.52	8.97	5.15	8.97	5.55	8.59	7.11	9.1	9.83	7.56	7.79	1.14901
ENSBTAG00000049253	619125	SEC14L6	0.8	1.76	1.44	1.48	1.43	2.48	3.37	1.43	4.9	1.9	1.53	3.43	4.51	4.24	2.95	6.23	1.12678
ENSBTAG00000049253	112441539	LOC112441539	0.8	1.76	1.44	1.48	1.43	2.48	3.37	1.43	4.9	1.9	1.53	3.43	4.51	4.24	2.95	6.23	1.12678
ENSBTAG00000049291	100296421	LOC100296421	34.31	42.69	50.19	21.38	15.59	49.21	12.81	57.37	99.64	13.6	49.83	148.87	123.48	76.21	77.27	57.94	39.6299
ENSBTAG00000049416	615760	RAB20	3.03	5.02	2.74	3.39	4.42	4.12	7.75	1.94	5.19	4.16	2.19	2.62	3.37	2.88	3.87	5.7	1.24538
ENSBTAG00000049436	100140503	LOC100140503	38.01	29.64	38.73	34.19	23.4	46.45	31.54	51.8	33.56	33.78	42.63	28.99	42.34	33.66	34.49	35.17	5.97488
ENSBTAG00000049496	785540	LOC785540	191.35	55.49	66.06	58.34	58.44	199.93	52.4	200.35	21.93	232.35	57.41	271.12	98.42	103.74	232.49	55.51	41.9502
ENSBTAG00000049515	112449419	LOC112449419	1.49	2.02	1.91	2.05	0	2.21	0.66	1.34	1.48	0	0.63	0	0.82	0.56	2.95	0.75	1.00076
ENSBTAG00000049573	114483511	MIR12002B	1.24	3.38	2.13	2.29	2.29	1.23	3.29	2.24	3.72	5.12	1.05	2.29	4.11	3.74	1.23	0	1.57156
ENSBTAG00000049628	114483196	MIR11996	0	1.44	2.73	1.47	0	3.16	0	1.43	1.59	0	2.7	0	0	0	0	1.6	1.06006
ENSBTAG00000049666	282214	CYP3A5	248.01	381.1	355.82	357.42	202.7	427.44	145.85	265.87	179.06	263.86	422.03	238.94	360.57	225.27	293.78	188.7	120.068
ENSBTAG00000049829	104974345	LOC104974345	19.44	8.22	5.36	6.45	2.15	4.73	10.3	14.48	12.86	1.25	10.44	6.37	2.57	6.89	4.26	7.49	4.47745
ENSBTAG00000050173	100297006	C1H3orf85	6.73	11.77	6.02	5.76	3.59	14.12	6.9	13.24	10.92	6.28	8.74	12.39	9.99	12.47	10.24	3.45	4.52934
ENSBTAG00000050243	539701	FKRP	4.47	4.24	3.91	3.95	5.81	4.83	6.7	4.35	3.61	4.75	4.74	3.86	5.01	3.37	5.78	5.58	1.00076
ENSBTAG00000050386	616091	MGMT	4.04	5.25	5.7	3.27	3.26	4.39	8.29	5.46	3.21	4.66	4.39	4.33	4.51	4.19	6.39	6.73	1.34175
ENSBTAG00000050420	512863	LOC512863	5.3	6.06	1.61	2.24	1.54	0.9	2.7	0.88	6.04	1.94	7.25	2.5	2.61	1.57	7.46	6.63	1.97927
ENSBTAG00000050719	494318	PLA2G2D1	2.81	2.58	3.71	3.8	4.3	5.02	3	14.06	3.56	8.1	7.59	2.39	7.68	6.43	2.62	10.87	2.14977
ENSBTAG00000050726	614141	LOC614141	3.81	5.51	2.91	3.01	5.52	3.11	3.36	4.33	4.72	4.26	4.24	3.93	5	5.32	6.29	6.29	1.45295
ENSBTAG00000050786	781977	LOC781977	19.16	4.14	4.82	10.91	4.48	21.9	19.92	3.31	14.84	4.25	3.22	2.23	3.79	3.52	15.22	3.66	1.63086
ENSBTAG00000050790	783439	C3H1orf226	4.33	2.63	3.87	2.28	2.14	3.48	12.98	3.7	2.49	2.2	4.7	1.55	4.1	4.22	3.79	2.45	1.52708
ENSBTAG00000050852	513990	CXCL9	2.91	5.4	1.87	3.35	2.5	5.74	2.9	8.18	4.38	3.24	3.94	1.39	2.4	5.43	6.92	2.59	1.46777
ENSBTAG00000050962	511748	YIPF1	11.19	9.5	9.76	10.36	8.59	12.68	6.84	9.91	8.99	7.78	10.92	11.89	9.56	9.39	9.32	8.2	1.3121
ENSBTAG00000051212	518466	TMEM86B	3.53	8.8	10.14	5.75	5.82	6.03	12.86	5.5	4.49	6.67	8.23	7.8	9.79	9.04	7.03	10.69	2.43888
ENSBTAG00000051224	516494	LOC516494	38.8	35.88	43.06	35.83	35.56	42.57	43.29	33.4	18.91	34.1	44.38	20.68	43.5	33.4	35.51	42.11	6.81996
[truncated: 72 more rows]

## Sheet: Table S7
Table S7 Liver-specific genes for liver-Muscle consensus
[truncated: 1,938 more rows]

## Sheet: Table S8
Table S8 Muscle-specific genes for liver-Muscle consensus
[truncated: 2,349 more rows]

## Sheet: Table S9
Table S9 Liver-specific genes for liver-subcutaneous fat consensus
[truncated: 867 more rows]

[truncated: 3 more sheets: Table S10, Table S11, Table S12]
